# Supplementary material for: Drosophila DAxud1 Has a Repressive Transcription Activity on Hsp70 and Other Heat Shock Genes
Source: Int J Mol Sci. 2023 Apr 19;24(8):7485. doi: 10.3390/ijms24087485 (PMC10138878; doi:10.3390/ijms24087485)
Supplement: Supplementary file 1 [file ijms-24-07485-s001.zip]

Archive with 2 entries (2 files):
- Suppementary_Figures_with_caption.pdf
- Supplementary_Table_S1.xlsx
