# Supplementary material for: Drosophila DAxud1 Has a Repressive Transcription Activity on Hsp70 and Other Heat Shock Genes
Source: Int J Mol Sci. 2023 Apr 19;24(8):7485. doi: 10.3390/ijms24087485 (PMC10138878; doi:10.3390/ijms24087485)
Supplement: Supplementary file 1 [file ijms-24-07485-s001.zip › Supplementary_Table_S1.xlsx]

## Sheet: annotate_Axud1_Dam2
PeakID (cmd=annotatePeaks.pl Axud_1-vs-Dam2_chr.gff dm3)	Chr	Start	End	Strand	Peak Score	Focus Ratio/Region Size	Annotation	Detailed Annotation	Distance to TSS	Nearest PromoterID	Entrez ID	Nearest Unigene	Nearest Refseq	Nearest Ensembl	Gene Name	Gene Alias	Gene Description	Gene Type
0.87-12	chrX	12524681	12527895	+	.	NA	intron (NM_001258715, intron 1 of 22)	intron (NM_001258715, intron 1 of 22)	650	NM_001169265	32217		NM_132591		Tomosyn	BcDNA:RH19475|CG11056|CG17762|CG2205|Dmel\CG17762|tomosyn	tomosyn	protein-coding
2.24-3	chr3L	12377715	12381887	+	.	NA	intron (NM_001274828, intron 1 of 17)	intron (NM_001274828, intron 1 of 17)	1128	NM_001274830	39410	Dm.23283	NM_140315		Ncc69	BEST:CK01027|CG43567|CG4357|CK01027|Dmel\CG4357|NCC69|NKCC|mdcds_25302	sodium chloride cotransporter 69	protein-coding
1.05-14	chrX	9382882	9387129	+	.	NA	intron (NM_001298125, intron 1 of 14)	intron (NM_001298125, intron 1 of 14)	4927	NM_001298125	8674055		NM_132335		mgl	CG12139|CG12654|CG15316|CG34339|CG34352|CG42611|CT7830|Dm CG34352|Dmel\CG42611|Dmel_CG12139|Dmel_CG12654|Dmel_CG34339|Dmel_CG34352|LDLR|Mgl|SOSIE|anon-WO0140519.108	Megalin	protein-coding
1.16-11	chr3L	16820060	16822364	+	.	NA	intron (NM_001259877, intron 1 of 3)	intron (NM_001259877, intron 1 of 3)	962	NM_001259877	39880	Dm.6793	NM_140667		CG13024	BcDNA:RH61817|Dmel\CG13024	uncharacterized protein	protein-coding
1.56-2	chr2L	5147247	5149930	+	.	NA	intron (NM_001273159, intron 14 of 28)	intron (NM_001273159, intron 14 of 28)	2202	NM_001169414	3771968	Dm.20325	NM_001169414		Msp300	BBF-1|Bbbf1|BcDNA:AT10293|BcDNA:GH02446|BcDNA:GH18470|BcDNA:LP10936|CG14035|CG18251|CG18252|CG31649|CG31916|CG33549|CG33715|CG42768|Dmel\CG42768|Dmel_CG14035|Dmel_CG33715|MSP-300|MSP300|Msp-300|Spec25CD|dNesp1|jf22|l(2)25Ch|l(2)jf22|msp-300|msp300	Muscle-specific protein 300 kDa	protein-coding
0.93-4	chr2R	3782228	3785630	+	.	NA	intron (NM_001299242, intron 1 of 3)	intron (NM_001299242, intron 1 of 3)	6399	NM_001299242	50252	Dm.12133	NM_136485		CG30377	CG14595|CG1918|Dmel\CG30377	uncharacterized protein	protein-coding
1.22-12	chr3L	18183312	18186858	+	.	NA	Intergenic	Intergenic	-4187	NR_124980	19835941		NR_124980		lncRNA:CR45234	CR45234|Dmel\CR45234|lincRNA.599	long non-coding RNA:CR45234	ncRNA
0.98-6	chr3L	1438932	1442089	+	.	NA	intron (NM_001274324, intron 3 of 7)	intron (NM_001274324, intron 3 of 7)	-2638	NM_138265	38167	Dm.5578	NM_138265		SA-2	CG1|CG13916|Dmel\CG13916|SNM|anon-WO0109301.35|pf-1|snm	Stromalin-2	protein-coding
1.12-3	chr2L	14468937	14471239	+	.	NA	Intergenic	AT_rich|Low_complexity|Low_complexity	12975	NR_124256	19835600		NR_124256		lncRNA:CR44730	CR44730|Dmel\CR44730|lincRNA.133	long non-coding RNA:CR44730	ncRNA
0.98-10	chrX	4389304	4392407	+	.	NA	intron (NR_123790, intron 2 of 4)	(CATAC)n|Simple_repeat|Simple_repeat	-33409	NM_131936	31380	Dm.2257	NM_131936		CG3556	Dmel\CG3556	uncharacterized protein	protein-coding
0.68-4	chr2R	17430669	17431983	+	.	NA	intron (NM_057410, intron 1 of 4)	intron (NM_057410, intron 1 of 4)	-2822	NM_057411	37455		NM_057410		Egfr	C-erb|CG10079|D-EGFR|D-Egf|DEGFR|DER|DER flb|DER/EGFR|DER/top|DER/torpedo|DER1|DEgfr|Degfr|Der|DmHD-33|Dmel\CG10079|EC2-4|EFG-R|EGF-R|EGFR|EGFr|EGfr|EK2-6|Egf|Egf-r|EgfR|El|Elp|Elp-1|Elp-B1|Elp-B1RB1|Flb|HD-33|TOP|Top|Tor|Torpedo/DER|Torpedo/Egfr|c-erbB|d-egf-r|dEGFR|dEGFR1|dEGFr|dEgfr|degfr|der|egfr|flb|l(2)05351|l(2)09261|l(2)57DEFa|l(2)57EFa|l(2)57Ea|mor1|top|top/DER|top/flb|torpedo/Egfr|torpe…	Epidermal growth factor receptor	protein-coding
0.97-8	chr3L	17025442	17026695	+	.	NA	promoter-TSS (NM_140692)	promoter-TSS (NM_140692)	-360	NR_124963	19835246		NR_124963		lncRNA:CR45756	CR45756|Dmel\CR45756|lincRNA.587	long non-coding RNA:CR45756	ncRNA
2.18-5	chr3R	5170561	5179898	+	.	NA	intron (NM_001300317, intron 2 of 5)	intron (NM_001300317, intron 2 of 5)	-4761	NR_003890	5740666		NR_003890		snoRNA:Me18S-G1358a	CR34682|Dmel\CR34682|Me18S-G1358a|Me18S-Gm1358a	ncRNA	ncRNA
1.07-3	chr3L	3239150	3240963	+	.	NA	promoter-TSS (NM_139537)	promoter-TSS (NM_139537)	-478	NM_139537	38400	Dm.6384	NM_139537		CG17746	Cg17746|Dmel\CG17746|PP2C	uncharacterized protein	protein-coding
1.03-6	chr2R	4126499	4128443	+	.	NA	3' UTR (NM_057716, exon 1 of 1)	3' UTR (NM_057716, exon 1 of 1)	2051	NR_124463	19835206		NR_124463		lncRNA:CR44276	CR44276|Dmel\CR44276	long non-coding RNA:CR44276	ncRNA
0.83-9	chr3R	25349505	25351553	+	.	NA	Intergenic	Intergenic	8994	NM_143441	43477	Dm.27449	NM_143441		ND-20L	CG2014|Dmel\CG2014|ND20-like|NUKM	NADH dehydrogenase (ubiquinone) 20 kDa subunit-like	protein-coding
2.92	chr2R	5331229	5335333	+	.	NA	promoter-TSS (NM_001169627)	promoter-TSS (NM_001169627)	18	NR_124484	19835762		NR_124484		lncRNA:CR45321	CR45321|Dmel\CR45321	long non-coding RNA:CR45321	ncRNA
1.06-10	chr3L	19181226	19186792	+	.	NA	intron (NM_001275107, intron 3 of 5)	intron (NM_001275107, intron 3 of 5)	-6183	NR_133276	26067268		NR_133276		lncRNA:CR45941	CR45941|Dmel\CR45941	long non-coding RNA:CR45941	ncRNA
1.54-2	chr2L	21748645	21754322	+	.	NA	intron (NM_001273749, intron 3 of 10)	DNAREP1_DM|LINE|Penelope	2240	NM_001042910	35425	Dm.484	NM_136276		step	CG11628|CG11633|CYH1|Dmel\CG11628|GPH|GRP1|GRP1/cytohesin 1|Grp1|Step|cytohesin/GRP1|l(2)SH0323|l(2)SH2 0323|l(2)k08110|stepk	steppke	protein-coding
0.83	chr2L	18646555	18651322	+	.	NA	intron (NM_001299122, intron 2 of 2)	intron (NM_001299122, intron 2 of 2)	4072	NM_136047	35115	Dm.457	NM_136047		Cyp310a1	310a1|CG10391|Cyp310|Cyp310a|Dmel\CG10391|H|anon-EST:CL1d7|cyp310a1	Cyp310a1	protein-coding
1.57-9	chr3L	13161973	13165971	+	.	NA	Intergenic	Intergenic	-3606	NM_140376	39492	Dm.27137	NM_140376		snky	CG11281|Dmel\CG11281|Snky|ms(3)4|ms(3)ry4|ms(3)sneaky|ms(3)snky	sneaky	protein-coding
0.92-5	chr2R	2408131	2413245	+	.	NA	intron (NM_001103730, intron 1 of 6)	intron (NM_001103730, intron 1 of 6)	10412	NR_073842	14462549		NR_073842		lncRNA:CR43905	CR43905|Dmel\CR43905	long non-coding RNA:CR43905	ncRNA
2.39-3	chr2R	17594154	17603039	+	.	NA	intron (NM_166478, intron 1 of 1)	intron (NM_166478, intron 1 of 1)	522	NM_166478	246595		NM_166478		CG30403	BcDNA:RE26725|Dmel\CG30403	uncharacterized protein	protein-coding
1.32-15	chrX	2936869	2938812	+	.	NA	intron (NM_001258578, intron 6 of 10)	intron (NM_001258578, intron 6 of 10)	23675	NM_001272271	31291	Dm.34122	NM_130691		CG4116	Dmel\CG4116	uncharacterized protein	protein-coding
2.32-2	chr2R	21052222	21056095	+	.	NA	Intergenic	Intergenic	-1024	NM_001259590	3885596	Dm.26326	NM_001038886		CG34038	BP1023|Dm_2R:93795|Dm_2R:93799|Dmel\CG34038	uncharacterized protein	protein-coding
2.42-2	chr3L	4623660	4626479	+	.	NA	intron (NM_001259700, intron 2 of 7)	intron (NM_001259700, intron 2 of 7)	1063	NM_001014562	48973	Dm.1531	NM_080195		Src64B	C-src1|CG7524|D-Src64B|D-src|DSRC64|DSrc|DSrc64|DSrc64B|Dm SRC1|DmHD-358|Dmel\CG7524|Dsrc|Dsrc64|Dsrc64B|HD-358|MRE5|SRC 64B|SRC64B|Src|Src1|Src64|Src64b|c-Src|c-src|dSrc|dSrc64B|dsrc|src|src1|src64|src64B|src64b	Src oncogene at 64B	protein-coding
0.88-3	chr2R	13690866	13693716	+	.	NA	intron (NM_001299622, intron 2 of 13)	intron (NM_001299622, intron 2 of 13)	1919	NM_057496	37038	Dm.3595	NM_057494		grh	BcDNA:LD38807|CG30111|CG42311|CG5058|DREB|Dmel\CG42311|Dmel_CG30111|Dmel_CG5058|EG:191D12.1|ELF1|Elf-1|Elf-1/NTF-1|Elf1|GRH|Gh|Grh|NTF|NTF-1|NTF-1/Elf-1|NTF1|Ntf|Ntf1|elf1|elf1(CAG)[[7]]|hsk|l(2)06850|l(2)IM45|l(2)s2140|ntf-1	grainy head	protein-coding
1.58-11	chr3R	4632794	4634718	+	.	NA	TTS (NM_001170086)	TTS (NM_001170086)	1712	NM_141580	41056	Dm.10757	NM_141580		hng2	CG8359|Dmel\CG8359	hinge2	protein-coding
1.42-17	chrX	4876321	4880325	+	.	NA	intron (NR_123794, intron 3 of 3)	intron (NR_123794, intron 3 of 3)	-1381	NR_133515	26067123		NR_133515		lncRNA:CR45792	CR45792|Dmel\CR45792|Mgn94021	long non-coding RNA:CR45792	ncRNA
1.49-3	chr3L	7862067	7866247	+	.	NA	intron (NM_168240, intron 2 of 4)	intron (NM_168240, intron 2 of 4)	2015	NM_001300045	38876		NM_168240		CG32365	CG13682|CG13683|CG8294|Dmel\CG32365	uncharacterized protein	protein-coding
1.22-14	chr3R	7759185	7765615	+	.	NA	intron (NM_169440, intron 2 of 15)	intron (NM_169440, intron 2 of 15)	5416	NM_141873	41442		NM_141873		CG14731	Dmel\CG14731|gi21483202|gi7299531	uncharacterized protein	protein-coding
1.33-5	chr3L	14480164	14484640	+	.	NA	intron (NM_001259826, intron 4 of 8)	intron (NM_001259826, intron 4 of 8)	-12614	NM_001144477	39583	Dm.13627	NM_140447		bbg	BBG|C96|CG42230|CG9587|CG9598|Dmel\CG42230|Dmel_CG9587|Dmel_CG9598	big bang	protein-coding
2.53-3	chr3R	5328275	5329919	+	.	NA	promoter-TSS (NM_079568)	promoter-TSS (NM_079568)	-794	NM_079568	41136	Dm.2458	NM_079568		RhoL	9366|CG9366|D-RhoL|DRhoL|DmRHO-L|Dmel\CG9366|Drac3|G|Mes1|Rac3|RhoG|RhoL/Rac3|Rhol|anon-EST:CL1c2|rhoL|rhol|rol	Rho-like	protein-coding
1.97	chr2R	2042696	2046855	+	.	NA	promoter-TSS (NM_165463)	promoter-TSS (NM_165463)	-141	NM_165462	35540	Dm.4159	NM_165461		EcR	CG1765|CG8347|DEcR|Dhr23|DmEcR|Dmel\CG1765|ECR|ECR-C|EcR-A|EcR-B|EcR-B1|EcR1b|EcRA|EcRB|EcRB-1|EcRB1|EcRC|EcdR|Ecr|Ecr1B|EcrB1|NR1H1|USP|Usp|anon-WO0229075.1|dECR|dmEcR|ecr|lie|ms(2)06410|ms(2)42A|snt	Ecdysone receptor	protein-coding
1.45-9	chr3L	7252895	7256799	+	.	NA	intron (NM_001259724, intron 2 of 5)	intron (NM_001259724, intron 2 of 5)	2173	NM_001259725	38800	Dm.33503	NM_139838		CG14830	Dmel\CG14830	uncharacterized protein	protein-coding
1.72-11	chr3R	26633422	26636974	+	.	NA	intron (NM_001276195, intron 1 of 5)	intron (NM_001276195, intron 1 of 5)	859	NM_170526	43654	Dm.3169	NM_143570		cindr	BcDNA:GH03163|CD2AP|CG11316|CG1408|CG31012|Cindr|Dmel\CG31012	CIN85 and CD2AP related	protein-coding
0.92-15	chr3R	9657215	9658124	+	.	NA	Intergenic	Intergenic	-3939	NM_001300388	41693	Dm.21661	NM_079622		Mst87F	BEST:GH23081|CG17956|Dmel\CG17956|MST87F|Mst|bs35f12.y1|mst(3)87F|mst(3)gl-9|mst(3)gl9|mst-9|mst87F	Male-specific RNA 87F	protein-coding
1.63-2	chr2L	7530196	7535375	+	.	NA	intron (NM_144299, intron 3 of 5)	intron (NM_144299, intron 3 of 5)	-2211	NM_001014478	34032	Dm.3069	NM_144299		RapGAP1	CG13789|CG13790|CG13791|CG33529|CG34374|CG44086|CG6682|Dmel\CG44086|Dmel_CG13790|Dmel_CG13791|Dmel_CG33529|Dmel_CG34374|FBpp0111515|Q9VM02_DROME|RapGAP|RapGap1|Rapgap1|rapgap|rapgap1	Rap GTPase activating protein 1	protein-coding
2.45-2	chr3R	12078837	12081533	+	.	NA	intron (NM_169709, intron 1 of 1)	(CAGC)n|Simple_repeat|Simple_repeat	9632	NM_080257	53565	Dm.1727	NM_080257		bor	ATAD3A|Bor|CG6815|CP89BC|Dmel\CG6815|dATAD3A	belphegor	protein-coding
1.38	chr2L	650149	651605	+	.	NA	intron (NM_001298622, intron 6 of 11)	intron (NM_001298622, intron 6 of 11)	22148	NR_124006	19835154		NR_124006		lncRNA:CR45369	CR45369|Dmel\CR45369	long non-coding RNA:CR45369	ncRNA
1.31-4	chr2L	16642592	16651707	+	.	NA	intron (NM_001273575, intron 4 of 6)	intron (NM_001273575, intron 4 of 6)	-9948	NM_165168	34987	Dm.11210	NM_135957		mtgo	CG13260|CG13261|CG31738|CG42389|CG4668|CT15043|CT15049|Dmel\CG42389|Dmel_CG13260|Dmel_CG31738|anon-EST:Liang-1.16|clone 1.16	miles to go	protein-coding
0.84-6	chr3L	7600694	7603715	+	.	NA	intron (NM_206295, intron 1 of 14)	intron (NM_206295, intron 1 of 14)	4069	NM_206295	2768948	Dm.15507	NM_206293		Pura	CG33167|CG33275|CG7511|CG7513|CG7515|CG7520|Dmel\CG33275	Puratrophin-1-like	protein-coding
1.07-9	chr3L	17382925	17384360	+	.	NA	Intergenic	Intergenic	-1586	NM_168725	39938	Dm.23643	NM_168725		CG13731	Dmel\CG13731	uncharacterized protein	protein-coding
1.66	chr2RHet	2892452	2894321	+	.	NA	Intergenic	Gypsy4_LTR|LTR|Gypsy	-8372	NM_001015319	3355041	Dm.5911	NM_001015319		eIF4B	CG10837|Dm-eIF4B|Dmel\CG10837|EIF-4B|Eif4B|eIF-4B|eIF-4B-L|eIF-4B-S|eIF-4b|eIF4B-L|eIF4B-S|eIf4b	eukaryotic translation initiation factor 4B	protein-coding
1.46-13	chr3R	26080951	26084447	+	.	NA	Intergenic	Intergenic	3795	NM_143529	43603	Dm.2300	NM_143529		CG18404	Dmel\CG18404|anon-WO0140519.106	uncharacterized protein	protein-coding
1.2-12	chr3R	2198922	2201705	+	.	NA	promoter-TSS (NM_141393)	promoter-TSS (NM_141393)	116	NM_141394	40788	Dm.33057	NM_141394		CG42564	CG10284|Dmel\CG42564|Dmel_CG10284	uncharacterized protein	protein-coding
1.87-3	chr2R	10014942	10024804	+	.	NA	intron (NM_001259386, intron 1 of 10)	intron (NM_001259386, intron 1 of 10)	8534	NM_001299473	50225	Dm.19025	NM_137081		Prosap	BcDNA:GH23107|CG13354|CG30483|CG8122|D-ProSAP|Dmel\CG30483|ProSAP|Shank|anon-WO0118547.149|prosap	prosap	protein-coding
2.06	chr2L	1419248	1420668	+	.	NA	exon (NM_080531, exon 1 of 14)	exon (NM_080531, exon 1 of 14)	495	NM_001272939	44522		NM_080531		robo2	CG14347|CG14348|CG5481|CG5574|CT17326|D-Robo2|D-robo2|Dmel\CG5481|ROBO2|Robo 2|Robo-2|Robo2|Robo2 (Lea)|anon-EST:Liang-1.75|clone 1.75|dRobo-2|fus4|lea|robo|robo-2	roundabout 2	protein-coding
1.12-12	chr3R	25564564	25566657	+	.	NA	promoter-TSS (NM_001276152)	promoter-TSS (NM_001276152)	45	NM_001276152	43504	Dm.1369	NM_143462		Gnpnat	CG1969|Dmel\CG1969|GNPNAT	Glucosamine-phosphate N-acetyltransferase	protein-coding
1.34-7	chr2R	10801097	10805627	+	.	NA	intron (NM_001202004, intron 2 of 11)	intron (NM_001202004, intron 2 of 11)	1515	NM_001103848	36668	Dm.3168	NM_137161		Kank	BEST:GH19041|BcDNA:GH03482|CG10249|Dmel\CG10249|dKank|kank	kank	protein-coding
1.3-11	chr3R	4799295	4805968	+	.	NA	Intergenic	Intergenic	-3951	NM_141592	41070		NM_141592		CAHbeta	BCA|CG11967|DmBCA|DmeCA|Dmel\CG11967|beta-CA	Carbonic anhydrase beta	protein-coding
2.52-3	chrX	3252948	3256556	+	.	NA	Intergenic	Intergenic	-2967	NR_133507	26067554		NR_133507		lncRNA:CR46243	CR46243|Dmel\CR46243|lincRNA.940	long non-coding RNA:CR46243	ncRNA
1.23-8	chr3R	21958936	21960958	+	.	NA	intron (NM_143209, intron 1 of 3)	intron (NM_143209, intron 1 of 3)	1071	NM_143209	43178	Dm.27418	NM_143209		CG6142	Dmel\CG6142	uncharacterized protein	protein-coding
chr2R-2	12469007	12470411	1	+	.	FDR=0.00257023604207332	NA	NA	NA	NA
1.45-6	chr2R	18907758	18910406	+	.	NA	intron (NM_137903, intron 3 of 4)	intron (NM_137903, intron 3 of 4)	21384	NM_137903	37654		NM_137903		CG42741	CG34209|CG9895|Dmel\CG42741|Dmel_CG34209|Dmel_CG9895	uncharacterized protein	protein-coding
0.81-2	chr2R	2401282	2403370	+	.	NA	intron (NM_001103730, intron 1 of 6)	intron (NM_001103730, intron 1 of 6)	-4526	NR_124443	19835862		NR_124443		lncRNA:CR45127	CR45127|Dmel\CR45127	long non-coding RNA:CR45127	ncRNA
1.83-7	chr3R	12878916	12882578	+	.	NA	5' UTR (NM_169740, exon 1 of 7)	5' UTR (NM_169740, exon 1 of 7)	128	NM_169740	42059	Dm.1598	NM_057912		Dad	1883|CG5201|DAD|Dmel\CG5201|EP(3)3196|EP3196|anon-EST:fe1F5|dad|l(3)j1E4	Daughters against dpp	protein-coding
1.12-13	chrX	4336986	4340913	+	.	NA	intron (NM_001258598, intron 2 of 7)	A-rich|Low_complexity|Low_complexity	17781	NM_001258599	31379	Dm.1683	NM_080331		bi	BI|CG3578|Dm-OMB|Dm-omb|Dmel\CG3578|OMB|Omb|Qd|T3|TBX2|dm-omb|l(1)bi|l(1)omb|omb	bifid	protein-coding
2.52	chr2L	20794659	20802302	+	.	NA	5' UTR (NM_165344, exon 1 of 3)	5' UTR (NM_165344, exon 1 of 3)	765	NM_165344	35344	Dm.7117	NM_136215		CG9328	38E.22|BEST:LD01639|BcDNA:SD01241|Dmel\CG9328|LD01639	uncharacterized protein	protein-coding
2.36-4	chr3L	9370468	9375271	+	.	NA	promoter-TSS (NM_079274)	promoter-TSS (NM_079274)	-235	NM_079274	39076	Dm.7757	NM_079274		Hsp67Ba	CG4167|DROHSP|DROHSP1|DmHsp67|Dmel22.2|Dmel\CG4167|HSP67BA|Hsp-G1|gene 1|gene1|hsp67Ba|small hsp locus 67B	Heat shock gene 67Ba	protein-coding
3.4	chr2L	11328197	11329520	+	.	NA	Intergenic	Intergenic	3878	NR_124194	19835917		NR_124194		lncRNA:CR44584	CR44584|Dmel\CR44584	long non-coding RNA:CR44584	ncRNA
1.32-4	chr2L	7006412	7009667	+	.	NA	intron (NM_001258993, intron 1 of 12)	intron (NM_001258993, intron 1 of 12)	1870	NM_001144332	33983		NM_135247		uif	CG9138|CT26172|Dmel\CG9138|Poly-EGF|SP1070|Uif|poly-EGF|sp1070	uninflatable	protein-coding
1.28-11	chr3R	3106183	3107734	+	.	NA	intron (NM_001275414, intron 7 of 8)	intron (NM_001275414, intron 7 of 8)	-3757	NM_206456	40879	Dm.5644	NM_141458		rn	5.3|CG10040|CG14600|CG14601|CG14603|CG32466|CG32467|CG42277|Dipr|Dmel\CG42277|Dmel_CG32466|Dmel_CG32467|P5.3|Rn|roe|tod|tot	rotund	protein-coding
1.75	chr2L	12616694	12625500	+	.	NA	intron (NM_001298947, intron 1 of 3)	intron (NM_001298947, intron 1 of 3)	2314	NM_001298947	34669	Dm.4744	NM_057311		nub	CG15488|CG15489|CG34395|CG6246|Dmel\CG34395|Dmel_CG15488|Dmel_CG15489|Dmel_CG6246|NUB|Nb|Nub|Oct-1|Oct1|PDM-1|PDM1|POU33F1|Pdm|Pdm-1|Pdm1|dOct1|dPOU-19|dPOU-19/pdm-1|dPOU19|nb|pdm|pdm-1|pdm1|twn	nubbin	protein-coding
1.16-4	chr2L	10797058	10806039	+	.	NA	promoter-TSS (NM_001144343)	promoter-TSS (NM_001144343)	-439	NM_001144343	34490	Dm.18137	NM_164944		CG31869	CG17130|CG18499|Dmel\CG31869	uncharacterized protein	protein-coding
2.47-2	chr3L	8841371	8854027	+	.	NA	intron (NM_001259756, intron 1 of 8)	intron (NM_001259756, intron 1 of 8)	-8785	NR_133192	26067151		NR_133192		lncRNA:CR45823	CR45823|Dmel\CR45823	long non-coding RNA:CR45823	ncRNA
2.01-4	chrX	11341080	11345984	+	.	NA	intron (NM_167285, intron 1 of 8)	intron (NM_167285, intron 1 of 8)	4839	NM_001169250	32088	Dm.3712	NM_132488		Evi5	BcDNA:GH08923|BcDNA:LD11130|CG11727|Dmel\CG11727|MRE21	Ecotropic viral integration site 5	protein-coding
1.54-3	chr2R	8844496	8849226	+	.	NA	Intergenic	Intergenic	5803	NM_136987	36430	Dm.6200	NM_136987		CG13321	Dmel\CG13321	uncharacterized protein	protein-coding
1.09-16	chrX	6519217	6522851	+	.	NA	intron (NM_001258621, intron 2 of 9)	intron (NM_001258621, intron 2 of 9)	-6958	NM_132102	31595	Dm.34112	NM_132102		CG14443	Dmel\CG14443|cg14443	uncharacterized protein	protein-coding
2.02-2	chr2R	6486898	6498148	+	.	NA	intron (NM_165791, intron 1 of 7)	intron (NM_165791, intron 1 of 7)	-12644	NM_001299360	36121	Dm.556	NM_136754		CG11883	Dmel\CG11883	uncharacterized protein	protein-coding
1.98-6	chr3L	3434751	3439590	+	.	NA	intron (NM_001259672, intron 6 of 7)	intron (NM_001259672, intron 6 of 7)	-12235	NM_168031	38424		NM_079178		sty	CG1921|CS3-3|Dmel\CG1921|STY|Spry|Sry|Sty|dSPRY|spry	sprouty	protein-coding
1.89-8	chrX	10695549	10699099	+	.	NA	intron (NM_001258687, intron 2 of 6)	intron (NM_001258687, intron 2 of 6)	3565	NM_078556	32009	Dm.3773	NM_078556		Imp	CG1691|Dmel\CG1691|FGC026A04|IGF-II|IGF2BP1|IMP|IMP-1|MRE11|ORE-9|anon-EST:fe2B3|anon-WO0140519.39|cg1691|dIMP|imp|l(1)G0072|mre11	IGF-II mRNA-binding protein	protein-coding
1.41-13	chr3R	25917750	25920628	+	.	NA	intron (NM_001144657, intron 7 of 7)	intron (NM_001144657, intron 7 of 7)	-6053	NM_001276171	43580	Dm.6953	NM_079845		sima	7951|CG31031|CG45051|CG7951|DMU43090|Dmel\CG45051|Dmel_CG31031|Dmel_CG7951|HIF alpha|HIF-1|HIF-1alpha|HIF-alpha/sima|HIF1A|HIF1alpha|HIFalpha|Hif-1A|Hif1alpha|SIMA|Sima|bHLHe56|dHIF-1alpha|dHIF-alpha|l(3)j11B7	similar	protein-coding
1.7-5	chr3L	16018323	16022188	+	.	NA	intron (NM_168643, intron 1 of 3)	intron (NM_168643, intron 1 of 3)	3675	NM_168643	39751	Dm.12824	NM_168643		Notum	CG13076|Dmel\CG13076|Not|Nt|Wf|anon-WO0118547.482|anon-WO03062410.10|anon-WO03062410.8|l(3)72CDf|l(3)72Da|notum|ntm|wf	notum	protein-coding
1.19-11	chr3R	14307532	14310314	+	.	NA	intron (NM_001170177, intron 2 of 8)	intron (NM_001170177, intron 2 of 8)	-2525	NM_206514	42226	Dm.4626	NM_079673		fru	BTB-VI|BtbVI|CG14307|CG7688|CG7689|CG7690|CT22773|Dmel\CG14307|Dmfru|FRU|FRU-PI|Fru|cg7688|cg7689|fruC|fty|ms(3)06411|sat	fruitless	protein-coding
2.05-3	chr3L	3075210	3079371	+	.	NA	promoter-TSS (NM_001104016)	promoter-TSS (NM_001104016)	-639	NM_001104016	38369	Dm.831	NM_139510		CG11486	Dmel\CG11486|PAN3	uncharacterized protein	protein-coding
1.49-2	chr2L	13089999	13096562	+	.	NA	Intergenic	Intergenic	3477	NR_073767	14462756		NR_073767		lncRNA:CR44197	CR44197|Dmel\CR44197	long non-coding RNA:CR44197	ncRNA
1.4-9	chrX	4584871	4592610	+	.	NA	intron (NM_167014, intron 2 of 2)	intron (NM_167014, intron 2 of 2)	6504	NM_167015	31405	Dm.5892	NM_080336		ctp	CG6998|Cdlc1|Ctp|DLC8|Ddlc-1|Ddlc1|Dlc|Dmel\CG6998|LC8|anon-WO03040301.128|ddlc1|dlc|l(1)G0153|l(1)G0204|l(1)G0207|l(1)G0244|l(1)G0248|l(1)G0338|l(1)G0371|l(1)G0387|l(1)G0432|l(1)G0445|lincRNA.S8635	cut up	protein-coding
1.27-15	chrX	22408296	22413409	+	.	NA	exon (NM_001042855, exon 2 of 2)	exon (NM_001042855, exon 2 of 2)	1344	NR_123993	19835306		NR_123993		asRNA:CR45009	CR45009|Dmel\CR45009	antisense RNA:CR45009	ncRNA
1.1-6	chr2RHet	389737	391404	+	.	NA	promoter-TSS (NM_001110883)	promoter-TSS (NM_001110883)	-203	NM_001015176	3354930	Dm.7153	NM_001015174		CG40191	BEST:HL02313|BcDNA:LD12604|Dmel\CG40191	uncharacterized protein	protein-coding
1.03-12	chrX	16674554	16676609	+	.	NA	promoter-TSS (NM_001169307)	promoter-TSS (NM_001169307)	-474	NM_001169307	32661	Dm.7766	NM_078654		if	CG9623|CT27194|Dmel\CG9623|If|ItgaPS2|PS 2|PS2|PS2(c)|PS2(m8)|PS2(m8)alpha|PS2alpha|PSalpha2|aPS2|alpha-PS2|alpha2Int|alphaPS2|alphaPS2 integrin|alphaPS2C|alphaPS2m8|alpha[[PS2(ms8)]]|alpha[[PS2]]|in|inf	inflated	protein-coding
2.45-3	chrX	6156487	6162331	+	.	NA	intron (NM_144269, intron 1 of 5)	(TATG)n|Simple_repeat|Simple_repeat	1852	NM_144269	50392	Dm.1552	NM_144269		schlank	CG15898|CG3576|CerS|DLAG1|DLag1|Dlag1|Dmel\CG3576|Lag1|Schlank|l(1)G0061|l(1)G0365|l(1)G0489|lag1|lon	schlank	protein-coding
1.48-3	chr2L	19547079	19549764	+	.	NA	promoter-TSS (NM_001273662)	promoter-TSS (NM_001273662)	-86	NM_001273662	35248	Dm.2667	NM_078879		Tep4	CG10363|CT29102|Dmel\CG10363|TEP IV|TEP4|TEP4mel|TEPIV|Tep IV|TepIV|dTEPIV|tep4|tepIV	Thioester-containing protein 4	protein-coding
1.49	chr2L	380084	381111	+	.	NA	intron (NM_164382, intron 1 of 4)	intron (NM_164382, intron 1 of 4)	2485	NM_164382	33208	Dm.6423	NM_164382		al	A1|AL|Al|CG3935|Dmel\CG3935|L13-4|lambda13-4	aristaless	protein-coding
0.73-2	chr3L	2465493	2469220	+	.	NA	intron (NM_001031933, intron 1 of 8)	intron (NM_001031933, intron 1 of 8)	495	NM_001031933	38306	Dm.6482	NM_139462		Svil	CG1141|CG12790|CG13797|CG13798|CG13799|CG13800|CG16763|CG16764|CG32306|CG33231|CG33232|CG42669|CG45186|Dmel\CG45186|Dmel_CG13800|Dmel_CG32306|Dmel_CG33231|Dmel_CG33232|Dmel_CG42669|c62E-11	Supervillin	protein-coding
1.99-6	chr3L	6256946	6261756	+	.	NA	Intergenic	Intergenic	-2852	NR_124810	19835019		NR_124810		lncRNA:CR44522	CR44522|Dmel\CR44522|incRNA.450|lincRNA.450	long non-coding RNA:CR44522	ncRNA
1.31-15	chrX	299694	301103	+	.	NA	intron (NM_001144667, intron 2 of 2)	intron (NM_001144667, intron 2 of 2)	-3356	NM_057275	30983	Dm.1705	NM_057275		l(1)sc	AS-C T3|AS-T3|ASC-T3|CG3839|Dmel\CG3839|EG:198A6.2|L'Sc|L'sc|L(1)sc|T3|ascT3|bHLHc28|l'sc|l(1)1Ba|l-sc|l[1]sc|lsc|sc/T3	lethal of scute	protein-coding
1.2-7	chr3L	10689583	10698385	+	.	NA	Intergenic	Intergenic	-4007	NM_140153	39215	Dm.5880	NM_140153		NijA	CG6449|Dmel\CG6449|ninA	Ninjurin A	protein-coding
1.78-9	chr3R	5416309	5420480	+	.	NA	intron (NM_001275499, intron 1 of 3)	intron (NM_001275499, intron 1 of 3)	743	NM_001275499	41163	Dm.11523	NM_141661		CG8312	Dmel\CG8312	uncharacterized protein	protein-coding
1.22-3	chr2L	18654872	18659912	+	.	NA	intron (NM_001273612, intron 3 of 3)	intron (NM_001273612, intron 3 of 3)	-4382	NM_136047	35115	Dm.457	NM_136047		Cyp310a1	310a1|CG10391|Cyp310|Cyp310a|Dmel\CG10391|H|anon-EST:CL1d7|cyp310a1	Cyp310a1	protein-coding
1.1-11	chr3R	9652755	9655667	+	.	NA	promoter-TSS (NM_079622)	promoter-TSS (NM_079622)	-481	NM_001300388	41693	Dm.21661	NM_079622		Mst87F	BEST:GH23081|CG17956|Dmel\CG17956|MST87F|Mst|bs35f12.y1|mst(3)87F|mst(3)gl-9|mst(3)gl9|mst-9|mst87F	Male-specific RNA 87F	protein-coding
0.84-12	chr4	1072598	1075971	+	.	NA	promoter-TSS (NM_001014696)	promoter-TSS (NM_001014696)	45	NM_079896	43828	Dm.1709	NM_079896		CaMKII	CAMKII|CAMKIIalpha|CAMKIId|CDPK1|CG18069|Ca2+/calmodulin-dependent protein kinase II|CaM|CaM II|CaM KII|CaM kinase|CaMK II|CaMK-II|Calcium/calmodulin-dependent protein kinase|Cam|CamKII|CamKIIalpha|Camkii|DCK|Dmel\CG18069|calcium/calmodulin-dependent protein kinase II|camKII|camkII|dCAMKII|dCaMKII|l(4)102EFb|l(4)16|l(4)ar	Calcium/calmodulin-dependent protein kinase II	protein-coding
2.55-3	chr3R	17480625	17487726	+	.	NA	intron (NM_169961, intron 1 of 7)	intron (NM_169961, intron 1 of 7)	1979	NM_169961	42550	Dm.7299	NM_079713		E2f1	CG6376|DRTF1/E2F|DmE2F-1|Dmel\CG6376|Dp|E(Sev-CycE)3A|E(var)3-93E|E(var)3-95E|E(var)93E|E2F|E2F-1|E2F1|E2f|Evar(3)164|dE2F|dE2F1|dE2f|dE2f1|de2f1|def21|drosE2F1|e2f|e2f1|l(3)07172|l(3)j3B1|l(3)j3C2|l(3)rM729	E2F transcription factor 1	protein-coding
1.38-4	chr3R	9818005	9820791	+	.	NA	intron (NM_169566, intron 2 of 8)	intron (NM_169566, intron 2 of 8)	-10313	NM_142069	41704	Dm.10784	NM_142068		rdx	0869/09|BEST:GM07940|CG10235|CG12537|CG9924|D-SPOP|Dmel\CG12537|Dmel_CG9924|Dromel_CG9924_FBtr0082871_rdx_mORF|HIB|Hib|Rdx|SPOP|Spop|anon-WO0118547.577|hib|l(3)03477|l(3)2004|l(3)88Aa|l(3)A6|l(3)S086909|l(3)SG40|l(3)dsl-6|l(3)dsl6|l(3)j1D1|l(3)j4C7|mei-P19	roadkill	protein-coding
1.26-10	chr3R	12045033	12050801	+	.	NA	Intergenic	Intergenic	-1200	NR_125181	19835502		NR_125181		lncRNA:CR45643	CR45643|Dmel\CR45643	long non-coding RNA:CR45643	ncRNA
1.52-13	chrX	4870320	4876094	+	.	NA	intron (NR_123794, intron 3 of 3)	intron (NR_123794, intron 3 of 3)	-6497	NR_133515	26067123		NR_133515		lncRNA:CR45792	CR45792|Dmel\CR45792|Mgn94021	long non-coding RNA:CR45792	ncRNA
1.43-7	chr2R	20840285	20842776	+	.	NA	3' UTR (NM_138143, exon 8 of 8)	3' UTR (NM_138143, exon 8 of 8)	3352	NR_124732	19835696		NR_124732		lncRNA:CR44830	CR44830|Dmel\CR44830	long non-coding RNA:CR44830	ncRNA
2.49	chr2L	4582002	4588057	+	.	NA	intron (NM_001258946, intron 1 of 46)	intron (NM_001258946, intron 1 of 46)	-2061	NR_073720	14462698		NR_073720		lncRNA:CR43716	CR43716|Dmel\CR43716	long non-coding RNA:CR43716	ncRNA
1.49-4	chr3L	12782072	12787306	+	.	NA	exon (NM_001169963, exon 2 of 8)	exon (NM_001169963, exon 2 of 8)	371	NM_168516	39453	Dm.947	NM_140343		CG42709	CG17667|Dmel\CG42709|Dmel_CG17667|EP(3)3622|EP3622	uncharacterized protein	protein-coding
0.88-17	chr3R	22759435	22761871	+	.	NA	intron (NM_001260394, intron 4 of 12)	intron (NM_001260394, intron 4 of 12)	-10603	NM_143256	43238	Dm.16423	NM_143256		CG14252	Dmel\CG14252	uncharacterized protein	protein-coding
1.43-11	chrX	1124489	1127705	+	.	NA	intron (NM_166874, intron 2 of 10)	intron (NM_166874, intron 2 of 10)	2989	NM_001316631	31071	Dm.12259	NM_130541		CG3638	BG00376|Dmel\CG3638|EG:33C11.3|TTYH2	uncharacterized protein	protein-coding
0.95-8	chr3L	3385953	3387081	+	.	NA	Intergenic	Intergenic	-7571	NR_124771	19835496		NR_124771		lncRNA:CR45737	CR45737|Dmel\CR45737	long non-coding RNA:CR45737	ncRNA
0.76-6	chr3L	10367578	10371629	+	.	NA	Intergenic	Intergenic	-9947	NR_124853	19836132		NR_124853		lncRNA:CR45245	CR45245|Dmel\CR45245	long non-coding RNA:CR45245	ncRNA
0.72-8	chrX	22036926	22039084	+	.	NA	Intergenic	DNAREP1_DM|LINE|Penelope	-3459	NM_167788	33144	Dm.13386	NM_167788		Cda4	BcDNA:RE51076|CG12447|CG13238|CG32499|CG9557|CG9558|DmCDA4|Dmel\CG32499	Chitin deacetylase-like 4	protein-coding
1.87-4	chr2R	17541948	17542512	+	.	NA	intron (NM_137751, intron 1 of 5)	intron (NM_137751, intron 1 of 5)	1086	NM_137751	37465	Dm.21261	NM_137751		CG10082	Dmel\CG10082|anon-WO0172774.149|dmIP6K	uncharacterized protein	protein-coding
1.7-4	chr3L	6819432	6824033	+	.	NA	Intergenic	Intergenic	37807	NR_124823	19836102		NR_124822		lncRNA:CR45115	CR45115|Dmel\CR45115	long non-coding RNA:CR45115	ncRNA
0.9-18	chrX	2350533	2355263	+	.	NA	intron (NM_166940, intron 2 of 8)	intron (NM_166940, intron 2 of 8)	10909	NM_001038738	31230	Dm.41	NM_080312		z	CG7803|Dmel\CG7803|EG:BACH59J11.3|Z|e(bx)|en-bx	zeste	protein-coding
0.79-3	chr3L	508203	510043	+	.	NA	promoter-TSS (NR_133142)	promoter-TSS (NR_133142)	-174	NR_133142	26067323		NR_133142		lncRNA:CR46002	CR46002|Dmel\CR46002	long non-coding RNA:CR46002	ncRNA
1.35-10	chr3R	5950094	5951660	+	.	NA	TTS (NM_057533)	TTS (NM_057533)	509	NM_141724	47137	Dm.6066	NM_141724		knk	CG6217|Dmel\CG6217|Gnarled|Knk|dyspneic|gnar|l(3)85Eg	knickkopf	protein-coding
2.05	chr2R	10793403	10797748	+	.	NA	promoter-TSS (NM_001202003)	promoter-TSS (NM_001202003)	-99	NM_001202003	36668	Dm.3168	NM_137161		Kank	BEST:GH19041|BcDNA:GH03482|CG10249|Dmel\CG10249|dKank|kank	kank	protein-coding
1.41	chr2L	7320368	7322807	+	.	NA	Intergenic	Intergenic	7932	NR_124132	19835977		NR_124132		lncRNA:CR45304	CR45304|Dmel\CR45304	long non-coding RNA:CR45304	ncRNA
1.95-3	chr2R	11566311	11567243	+	.	NA	promoter-TSS (NM_137207)	promoter-TSS (NM_137207)	-316	NM_137207	36730	Dm.5222	NM_137207		CG8207	Dmel\CG8207	uncharacterized protein	protein-coding
1.55-9	chr3R	3980110	3983697	+	.	NA	intron (NM_169206, intron 5 of 8)	intron (NM_169206, intron 5 of 8)	25263	NM_169206	40962	Dm.5963	NM_169206		grn	CG9656|CG9656-PA|Dmel\CG9656|GATAc|GRAIN|Gata-c|Gata2|Grn|dGATA-2|dGATAc|dGatac|gra|l(3)84Fa	grain	protein-coding
1.13-2	chr2L	5293492	5295001	+	.	NA	intron (NM_001298694, intron 1 of 2)	intron (NM_001298694, intron 1 of 2)	3682	NR_124084	19836028		NR_124084		lncRNA:CR45730	CR45730|Dmel\CR45730	long non-coding RNA:CR45730	ncRNA
1.13-19	chrX	2161759	2162955	+	.	NA	intron (NM_166935, intron 2 of 8)	intron (NM_166935, intron 2 of 8)	1393	NM_001297891	31214	Dm.36	NM_130638		CG2924	Dmel\CG2924|EG:25E8.2|NICE5	uncharacterized protein	protein-coding
1.27-6	chr3L	2867840	2869489	+	.	NA	intron (NM_001274414, intron 3 of 10)	intron (NM_001274414, intron 3 of 10)	10494	NM_001259653	38347	Dm.2189	NM_139493		Tet	CG2083|CG43444|CG9973|DMAD|DNA 6mA|Dmel\CG43444|Dmel_CG2083|Dmel_CG9973|Idax|dTET|dTet	Ten-Eleven Translocation (TET) family protein	protein-coding
0.76-3	chr2L	11173275	11174493	+	.	NA	intron (NM_001273447, intron 3 of 11)	intron (NM_001273447, intron 3 of 11)	-2219	NM_057755	34558	Dm.27683	NM_057755		Vm32E	CG16874|Dmel\CG16874|VM321|VM32E|VMP32E|Vm3|Vm32Ea|Vm32Ec	Vitelline membrane 32E	protein-coding
1.15-19	chr3R	21353024	21358094	+	.	NA	intron (NM_001260375, intron 2 of 4)	intron (NM_001260375, intron 2 of 4)	11514	NM_170229	43087	Dm.1334	NM_079838		msi	CG5099|DMSIDNA|Dmel\CG5099|MSI|Msi|SIDNA|anon-EST:Liang-2.35|clone 2.35|dMSI|dMsi	musashi	protein-coding
1.93-2	chr3R	17663551	17664820	+	.	NA	Intergenic	Intergenic	5302	NM_169972	117472	Dm.26361	NM_169972		Gr93b	93F.2|CG13411|CG31336|Dmel\CG31336|GR93F.2|GR93b|Gr93F2	Gustatory receptor 93b	protein-coding
1.11-7	chr2R	17455252	17458301	+	.	NA	intron (NM_001259520, intron 3 of 5)	intron (NM_001259520, intron 3 of 5)	2183	NM_137744	37456	Dm.13568	NM_137744		twz	CG10440|Dmel\CG10440|Twz	tiwaz	protein-coding
1.82-3	chr2L	21000892	21008527	+	.	NA	intron (NM_001273724, intron 3 of 5)	intron (NM_001273724, intron 3 of 5)	-35742	NM_001144374	7354398	Dm.6495	NM_001144373		CG42238	CG9266|Dmel\CG42238	uncharacterized protein	protein-coding
1.56-7	chr3L	13248821	13252918	+	.	NA	intron (NM_168540, intron 3 of 3)	intron (NM_168540, intron 3 of 3)	-9067	NM_168539	317866	Dm.29165	NM_168539		CG32119	BcDNA:AT05691|Dmel\CG32119|NEST:bs34d09	uncharacterized protein	protein-coding
0.82-6	chr3L	15225898	15226419	+	.	NA	Intergenic	Intergenic	-2561	NM_080018	44497	Dm.3403	NM_080018		Tollo	CG6890|CT21344|Dmel\CG6890|TOLL 8|Tl-8|Toll-8|Toll8|dTLR8|dToll8|toll|tollo|tollo/toll-8	tollo	protein-coding
1.19-13	chr4	536703	539039	+	.	NA	intron (NM_001258496, intron 3 of 13)	intron (NM_001258496, intron 3 of 13)	15435	NM_001272130	43795	Dm.3906	NM_079884		zfh2	CG1449|Dmel\CG1449|ZFH-2|ZFH2|Zfh-2|Zfh2|zfh-2	Zn finger homeodomain 2	protein-coding
1.28-13	chr3R	26071966	26075435	+	.	NA	Intergenic	Intergenic	-1275	NM_143527	43601	Dm.6305	NM_143527		CG9733	Dmel\CG9733|SP10|c-SP10|proAE|proPO-AE	uncharacterized protein	protein-coding
1.2-5	chr3L	634347	635541	+	.	NA	non-coding (NR_073904, exon 1 of 1)	non-coding (NR_073904, exon 1 of 1)	3097	NR_048211	12798546		NR_048210		lncRNA:CR43423	CR43423|Dmel\CR43423	long non-coding RNA:CR43423	ncRNA
1.24-8	chr2R	9912757	9916500	+	.	NA	intron (NM_166030, intron 2 of 5)	intron (NM_166030, intron 2 of 5)	-1497	NM_137079	36556	Dm.33660	NM_137079		CG18371	Dmel\CG18371	uncharacterized protein	protein-coding
0.94-14	chr3L	18231149	18233457	+	.	NA	Intergenic	Intergenic	-4443	NR_133264	26067264		NR_133264		lncRNA:CR45937	CR45937|Dmel\CR45937|lincRNA.600	long non-coding RNA:CR45937	ncRNA
1.62-9	chr3R	818806	825867	+	.	NA	intron (NM_141254, intron 1 of 3)	intron (NM_141254, intron 1 of 3)	-10494	NR_048322	12798228		NR_048322		lncRNA:CR43424	CR43424|Dmel\CR43424	long non-coding RNA:CR43424	ncRNA
1.55-3	chr2R	9471674	9476019	+	.	NA	intron (NM_001274028, intron 2 of 8)	intron (NM_001274028, intron 2 of 8)	6998	NM_001274029	36513	Dm.433	NM_137046		CG6191	BcDNA:GH06193|Dmel\CG6191|Dromel_CG6191_FBtr0087678_mORF	uncharacterized protein	protein-coding
1.97-4	chr3L	18986953	18990124	+	.	NA	exon (NM_140825, exon 1 of 2)	exon (NM_140825, exon 1 of 2)	371	NM_140825	40073	Dm.23644	NM_140825		CG18135	Dmel\CG18135	uncharacterized protein	protein-coding
1.69-3	chr2R	2052922	2057149	+	.	NA	intron (NM_165461, intron 1 of 6)	intron (NM_165461, intron 1 of 6)	1557	NM_165461	35540	Dm.4159	NM_165461		EcR	CG1765|CG8347|DEcR|Dhr23|DmEcR|Dmel\CG1765|ECR|ECR-C|EcR-A|EcR-B|EcR-B1|EcR1b|EcRA|EcRB|EcRB-1|EcRB1|EcRC|EcdR|Ecr|Ecr1B|EcrB1|NR1H1|USP|Usp|anon-WO0229075.1|dECR|dmEcR|ecr|lie|ms(2)06410|ms(2)42A|snt	Ecdysone receptor	protein-coding
1.18-5	chr3L	4517436	4521743	+	.	NA	intron (NM_079204, intron 2 of 5)	intron (NM_079204, intron 2 of 5)	-11156	NM_168090	38558	Dm.13596	NM_168090		NT1	CG18318|CG32242|CG32244|CG42576|CT30097|DNT1|Dmel\CG42576|Dmel_CG32242|Dmel_CG32244|SPZ2|Spz-2|Spz2|dNT1|spz2	Neurotrophin 1	protein-coding
1.04-4	chr3L	11623552	11626235	+	.	NA	TTS (NR_124897)	TTS (NR_124897)	401	NM_168468	39307	Dm.5456	NM_168468		CG32091	CG14136|CG7346|Dmel\CG32091	uncharacterized protein	protein-coding
1.27-10	chr3L	16043237	16046321	+	.	NA	promoter-TSS (NM_001104145)	promoter-TSS (NM_001104145)	-280	NM_001259855	49070	Dm.13965	NM_140573		Mbs	0573/06|0953/04|CG32156|CG5600|CG5891|DMBS|DMYPT|DMbs|Dmel\CG32156|MBS|Mypt|l(3)03802|l(3)72Dd|l(3)S005331b|l(3)S057306|l(3)S057306b|l(3)S095304|l(3)j3B4|l(3)j7A1|mbs	Myosin binding subunit	protein-coding
1.45-19	chrX	12623571	12629303	+	.	NA	intron (NM_167335, intron 2 of 10)	intron (NM_167335, intron 2 of 10)	-1451	NR_073653	14462398		NR_073653		lncRNA:CR43963	CR43963|Dmel\CR43963	long non-coding RNA:CR43963	ncRNA
1.22-17	chr3R	12143149	12146602	+	.	NA	intron (NM_001275698, intron 2 of 9)	intron (NM_001275698, intron 2 of 9)	-2685	NM_001275699	14462479	Dm.38949	NM_001275699		CG44044	Dmel\CG44044	uncharacterized protein	protein-coding
0.97-7	chr2R	20907538	20910428	+	.	NA	intron (NM_001299946, intron 2 of 4)	intron (NM_001299946, intron 2 of 4)	9398	NM_079137	38002	Dm.3321	NM_079137		uzip	CG3533|Dmel\CG3533|nzip|zip	unzipped	protein-coding
1.08-14	chrX	22247700	22250670	+	.	NA	intron (NM_001272855, intron 1 of 2)	intron (NM_001272855, intron 1 of 2)	7845	NM_001272854	33148	Dm.2819	NM_078714		fog	114|CG9559|CR41108|CR41109|CR41110|Dmel\CG9559|Fog|M67|l(1)114|l(1)16-3-190|l(1)20Ba|l114	folded gastrulation	protein-coding
1.21-7	chr3R	2743006	2751199	+	.	NA	intron (NM_206446, intron 2 of 6)	intron (NM_206446, intron 2 of 6)	11460	NM_206452	40835	Dm.3803	NM_206444		Antp	3.4|ANT-C|ANT-P|ANTC|ANTP|Ant|AntP|AntP1|Antp P1|Antp P2|Antp1|Aus|BG:DS07700.1|CG1028|DMANTPE1|DRO15DC96Z|DmAntp|Dmel\CG1028|Hu|Ns|Scx|antp|l(3)84Ba	Antennapedia	protein-coding
1.38-7	chrX	8754959	8757537	+	.	NA	intron (NM_001272431, intron 1 of 4)	intron (NM_001272431, intron 1 of 4)	-1894	NM_132278	31815	Dm.2094	NM_132278		CG12075	Dmel\CG12075	uncharacterized protein	protein-coding
1.89-4	chr2R	8793243	8796835	+	.	NA	TTS (NR_124536)	TTS (NR_124536)	1139	NR_124536	19835212		NR_124536		lncRNA:CR44461	CR44461|Dmel\CR44461|lincRNA.295	long non-coding RNA:CR44461	ncRNA
1.67	chr2L	16523731	16527091	+	.	NA	intron (NM_165165, intron 2 of 2)	intron (NM_165165, intron 2 of 2)	3080	NR_047961	12798234	Dm.38969	NR_047961		mir-4943	CR43540|Dmel\CR43540|dme-mir-4943|miR-4943	mir-4943 stem loop	ncRNA
2.23-5	chrX	4831836	4836028	+	.	NA	intron (NM_001169199, intron 1 of 11)	intron (NM_001169199, intron 1 of 11)	318	NM_001169199	31425	Dm.1678	NM_080337		Ptp4E	4E|CG6899|CT21187|DPTP4E|Dmel\CG6899|PTP4E|PtP4E|R-PTP 4E	Protein tyrosine phosphatase 4E	protein-coding
1.13-20	chrX	5312977	5316171	+	.	NA	promoter-TSS (NM_167037)	promoter-TSS (NM_167037)	-205	NM_167034	31459	Dm.3811	NM_131993		spoon	AKAP Yu|BcDNA:GM04319|CG3249|Dmel\CG3249|PKAAP|Spoon|mdi|yu	spoonbill	protein-coding
1.51-13	chr3L	20724801	20728272	+	.	NA	intron (NM_140991, intron 1 of 2)	intron (NM_140991, intron 1 of 2)	2845	NM_140991	40289	Dm.1018	NM_140991		CG13252	Dmel\CG13252	uncharacterized protein	protein-coding
0.81-16	chrX	11898910	11901016	+	.	NA	Intergenic	Intergenic	-1246	NM_001298218	32163	Dm.146	NM_132545		CG1806	Dmel\CG1806	uncharacterized protein	protein-coding
2.37-4	chr3R	17678762	17685957	+	.	NA	promoter-TSS (NM_079719)	promoter-TSS (NM_079719)	-371	NM_079719	42571	Dm.2274	NM_079719		glec	CG6575|Dmel\CG6575	gliolectin	protein-coding
1.63-13	chrX	4090382	4100180	+	.	NA	intron (NM_167004, intron 2 of 7)	intron (NM_167004, intron 2 of 7)	4845	NM_001272306	31364	Dm.1687	NM_080327		Fas2	1D4|Ab 1D4|CG3665|CT12301|Dmel\CG3665|EG:EG0007.3|FAS 11|FAS II|FAS2|FASII|Fas|Fas 2|Fas II|Fas-II|FasII|Fasc II|FascII|Fasii|MAB1D4|anon-EST:Liang-1.60|clone 1.60|fas II|fas-II|fas2|fasII|fasciclin II|l(1)G0032|l(1)G0048|l(1)G0081|l(1)G0293|l(1)G0336|mAB1D4|mAb 1D4|mAb1D4	Fasciclin 2	protein-coding
0.76-4	chr2L	15331428	15332291	+	.	NA	Intergenic	Intergenic	-2007	NM_057252	34903	Dm.4764	NM_057252		esg	4B7|BG:DS07851.7|CG3758|Dmel\CG3758|Esg|br43|dgl|flg|l(2)07082|l(2)35Ce|l(2)4B7|l(2)br43|l(2)esg|l35Ce|shof|wiz	escargot	protein-coding
2.29-4	chr3L	17981422	17984841	+	.	NA	intron (NM_168755, intron 2 of 5)	intron (NM_168755, intron 2 of 5)	-8190	NR_133261	26067249		NR_133261		lncRNA:CR45921	CR45921|Dmel\CR45921	long non-coding RNA:CR45921	ncRNA
0.8-9	chr3R	3931293	3934424	+	.	NA	intron (NM_001300294, intron 1 of 3)	intron (NM_001300294, intron 1 of 3)	648	NM_001300294	40958	Dm.2978	NM_079549		puc	0238/03|1351/08|CG7850|Dmel\CG7850|JNK-DSP|PUC|PUC/MKP|Puc|hrt|l(3)84Eh|l(3)A251.1|l(3)j4E1|vco	puckered	protein-coding
2.03-3	chrX	10702242	10704006	+	.	NA	intron (NM_001258687, intron 2 of 6)	intron (NM_001258687, intron 2 of 6)	-2235	NM_167254	32009	Dm.3773	NM_078556		Imp	CG1691|Dmel\CG1691|FGC026A04|IGF-II|IGF2BP1|IMP|IMP-1|MRE11|ORE-9|anon-EST:fe2B3|anon-WO0140519.39|cg1691|dIMP|imp|l(1)G0072|mre11	IGF-II mRNA-binding protein	protein-coding
1.06-5	chr2R	10204796	10207501	+	.	NA	intron (NM_001299488, intron 2 of 9)	intron (NM_001299488, intron 2 of 9)	10501	NM_001299488	36592	Dm.2231	NM_137108		Shrm	CG13942|CG13944|CG34379|CG8603|Dmel\CG34379|Dmel_CG13942|Dmel_CG8603|Shrooom|dShrm|dmShroom	Shroom	protein-coding
1.91-6	chr3R	21280878	21289806	+	.	NA	intron (NM_001276026, intron 1 of 5)	intron (NM_001276026, intron 1 of 5)	13438	NM_206571	47220	Dm.1740	NM_080146		Fur1	CG10772|Dfur1|Dfurin1|Dmel\CG10772|Furin|Furl|Klip1|dFur1|dFurin 1|dKLIP-1|fur-1|fur1|fur[1]|furin|l(3)rL205	Furin 1	protein-coding
1.82-2	chr2L	12843003	12852253	+	.	NA	Intergenic	(CA)n|Simple_repeat|Simple_repeat	6111	NR_124227	19836180		NR_124227		lncRNA:CR44971	CR44971|Dmel\CR44971	long non-coding RNA:CR44971	ncRNA
1.95-2	chr2R	2106943	2110460	+	.	NA	5' UTR (NM_001316407, exon 1 of 7)	5' UTR (NM_001316407, exon 1 of 7)	156	NM_165468	35552	Dm.2881	NM_078902		bin3	Bin3|CG8276|Dmel\CG8276|l(2)SH1014|l(2)SH2 1014	bicoid-interacting protein 3	protein-coding
1.55-10	chr3R	13529885	13531746	+	.	NA	non-coding (NR_133415, exon 1 of 1)	non-coding (NR_133415, exon 1 of 1)	1398	NR_133415	26067354		NR_133415		lncRNA:CR46035	CR46035|Dmel\CR46035	long non-coding RNA:CR46035	ncRNA
1.9-2	chr2R	2046862	2048624	+	.	NA	TTS (NR_124442)	TTS (NR_124442)	1641	NR_124442	14462547		NR_124442		lncRNA:CR43904	CR43904|Dmel\CR43904	long non-coding RNA:CR43904	ncRNA
1.05-2	chr2R	3363918	3365391	+	.	NA	promoter-TSS (NM_136441)	promoter-TSS (NM_136441)	13	NM_165531	45398	Dm.7844	NM_136441		Aldh-III	ALDH|ALDH-III|AldhIII|CG11140|CT41571|Dhap|Dmel\CG11140|FALDH|l(2)03610	Aldehyde dehydrogenase type III	protein-coding
2.12-3	chr3R	4635295	4639268	+	.	NA	intron (NM_001170086, intron 1 of 1)	intron (NM_001170086, intron 1 of 1)	-1748	NM_001275460	41057	Dm.6340	NM_141581		CG9837	Dmel\CG9837	uncharacterized protein	protein-coding
1.24	chr2L	4372131	4376055	+	.	NA	intron (NM_058068, intron 1 of 1)	intron (NM_058068, intron 1 of 1)	2103	NM_058068	33638	Dm.3100	NM_058068		Traf4	CG3048|DTRAF|DTRAF1|Dmel\CG3048|TRAF|TRAF1|TRAF4|Traf1|dTRAF|dTRAF1|dTraf1|dTraf4|dtraf1|traf-1/4|traf-4|traf1|traf1/4|traf4	TNF-receptor-associated factor 4	protein-coding
1.29-9	chr3L	11316867	11317497	+	.	NA	promoter-TSS (NR_124883)	promoter-TSS (NR_124883)	-232	NR_124883	19835855		NR_124883		lncRNA:CR44721	CR44721|Dmel\CR44721|lincRNA.508	long non-coding RNA:CR44721	ncRNA
0.86-11	chr3R	19611677	19613912	+	.	NA	intron (NM_001260338, intron 1 of 14)	intron (NM_001260338, intron 1 of 14)	5307	NM_001260338	42817	Dm.3480	NM_057796		mbc	CG10379|DOCK180|Dm MBC|Dmel\CG10379|Dock180|MBC|MBC/DOCK180|Mbc|Su(rac)1|dock180	myoblast city	protein-coding
1.14-7	chr2L	14562117	14568191	+	.	NA	Intergenic	Intergenic	-1428	NM_135871	34849	Dm.19835	NM_135871		CG3473	BG:DS01486.1|BcDNA:AT16033|Dmel\CG3473|cg3473	uncharacterized protein	protein-coding
1.53-8	chr3L	15242790	15244213	+	.	NA	Intergenic	Intergenic	14782	NM_080018	44497	Dm.3403	NM_080018		Tollo	CG6890|CT21344|Dmel\CG6890|TOLL 8|Tl-8|Toll-8|Toll8|dTLR8|dToll8|toll|tollo|tollo/toll-8	tollo	protein-coding
1.51-12	chr3L	13176859	13182793	+	.	NA	Intergenic	Intergenic	12248	NM_140376	39492	Dm.27137	NM_140376		snky	CG11281|Dmel\CG11281|Snky|ms(3)4|ms(3)ry4|ms(3)sneaky|ms(3)snky	sneaky	protein-coding
1.52-3	chr2L	16282823	16287665	+	.	NA	intron (NM_001299047, intron 1 of 2)	intron (NM_001299047, intron 1 of 2)	2486	NM_001299047	34956	Dm.6530	NM_057257		crp	35F(AT)[[17]]|AP-4|AP4|BG:DS02740.3|CG7664|Dmel\CG7664|MS:35F.AT17|bHLHe63|dAP-4|l(2)00232|l(2)35Fd|l(2)SH1614|l(2)SH2 1614|l(2)k00809|l(2)k03505	cropped	protein-coding
1.15-5	chr2R	10199159	10204637	+	.	NA	intron (NM_001103837, intron 1 of 9)	intron (NM_001103837, intron 1 of 9)	6251	NM_001299488	36592	Dm.2231	NM_137108		Shrm	CG13942|CG13944|CG34379|CG8603|Dmel\CG34379|Dmel_CG13942|Dmel_CG8603|Shrooom|dShrm|dmShroom	Shroom	protein-coding
1.28-12	chr3R	10221305	10221891	+	.	NA	TTS (NR_048389)	TTS (NR_048389)	625	NR_048389	12797903	Dm.38885	NR_048389		mir-2281	CR43034|Dmel\CR43034|dme-mir-2281|miR-2281	mir-2281 stem loop	ncRNA
0.82-9	chr3R	5969892	5974278	+	.	NA	intron (NM_143815, intron 1 of 8)	intron (NM_143815, intron 1 of 8)	1695	NM_143815	49580	Dm.3317	NM_143815		Invadolysin	CG3953|DmIX-14|Dmel\CG3953|IX-14|inv|invadolysin|l(3)IX-14|l(3)SG34	invadolysin	protein-coding
2.83	chr2L	159793	171000	+	.	NA	intron (NM_001272875, intron 3 of 13)	intron (NM_001272875, intron 3 of 13)	6364	NM_001272873	44205	Dm.3450	NM_079979		spen	136/24|BcDNA:GM01870|CG18497|Dmel\CG18497|E(E2F)2A|E(Raf)2A|E(Sev-CycE)2A|EK2-9|EY2-7|En(yan[ACT])2-7|SPEN|Spen|Splitends|l(2)03350|l(2)k06805|l(2)k07612|l(2)k08102|poc|rno|spe|yip1	split ends	protein-coding
1.8-4	chr3R	7686191	7693147	+	.	NA	intron (NM_001144565, intron 1 of 3)	intron (NM_001144565, intron 1 of 3)	5513	NM_001144565	41434		NM_141865		CG6959	6959|CT21563|Dmel\CG6959	uncharacterized protein	protein-coding
1.69-5	chr2R	7490491	7504615	+	.	NA	intron (NM_078977, intron 1 of 16)	intron (NM_078977, intron 1 of 16)	-5112	NM_001273970	36241	Dm.2658	NM_078977		tou	CG10897|Dm Tou|Dmel\CG10897|EP(2)0622|EP0622|EP622|TIP5|TOU|Tou|VI|anon-48Ad|gene VI	toutatis	protein-coding
1.83-2	chr2L	9120866	9126954	+	.	NA	promoter-TSS (NR_124158)	promoter-TSS (NR_124158)	-122	NR_124158	19835047		NR_124158		lncRNA:CR44615	CR44615|Dmel\CR44615	long non-coding RNA:CR44615	ncRNA
1.72-12	chrX	17190372	17194883	+	.	NA	intron (NM_167564, intron 1 of 5)	intron (NM_167564, intron 1 of 5)	2027	NM_167564	32721	Dm.2171	NM_078661		Fim	CG8649|Dmel\CG8649|FIM|fim	Fimbrin	protein-coding
1.08-6	chr3L	2416058	2417692	+	.	NA	intron (NM_001202100, intron 2 of 9)	intron (NM_001202100, intron 2 of 9)	-1080	NM_001259637	38306	Dm.6482	NM_139462		Svil	CG1141|CG12790|CG13797|CG13798|CG13799|CG13800|CG16763|CG16764|CG32306|CG33231|CG33232|CG42669|CG45186|Dmel\CG45186|Dmel_CG13800|Dmel_CG32306|Dmel_CG33231|Dmel_CG33232|Dmel_CG42669|c62E-11	Supervillin	protein-coding
1.52-10	chr3L	15807921	15809505	+	.	NA	intron (NM_168632, intron 2 of 5)	intron (NM_168632, intron 2 of 5)	797	NM_168632	39720	Dm.4008	NM_140547		fwe	CG6151|Dmel\CG6151|Fwe|anon-WO0118547.242|dFwe|drFlower	flower	protein-coding
1.43-5	chr2R	19100081	19104648	+	.	NA	Intergenic	Intergenic	-3302	NM_137925	37681	Dm.5600	NM_137925		LS2	CG3162|Dmel\CG3162|cg3162	Large Subunit 2	protein-coding
1.88-2	chr2L	2856410	2862577	+	.	NA	intron (NM_134881, intron 1 of 5)	intron (NM_134881, intron 1 of 5)	2329	NM_164509	33488	Dm.33549	NM_134881		CG2991	CT10107|CT42388|Dmel\CG2991	uncharacterized protein	protein-coding
0.82-7	chr3L	15313551	15314536	+	.	NA	TTS (NR_133242)	TTS (NR_133242)	1020	NR_133242	26067524		NR_133242		lncRNA:CR46213	CR46213|Dmel\CR46213|lincRNA.565	long non-coding RNA:CR46213	ncRNA
1.73-3	chr2R	13280002	13284260	+	.	NA	promoter-TSS (NM_079973)	promoter-TSS (NM_079973)	33	NM_079973	44155	Dm.1641	NM_079973		CG10939	Dmel\CG10939|Sip1|l(2)06373	uncharacterized protein	protein-coding
1.07-13	chrX	1512698	1515086	+	.	NA	intron (NM_166895, intron 1 of 7)	intron (NM_166895, intron 1 of 7)	-1704	NM_001201595	31111	Dm.26431	NM_130571		Mur2B	CG14796|Dmel\CG14796|EG:56G7.1	Mucin related 2B	protein-coding
1.59-9	chr2R	18288913	18291949	+	.	NA	promoter-TSS (NM_137823)	promoter-TSS (NM_137823)	269	NR_124696	19835744		NR_124696		lncRNA:CR44760	CR44760|Dmel\CR44760|lincRNA.375	long non-coding RNA:CR44760	ncRNA
1.18-11	chr3R	17405175	17409153	+	.	NA	intron (NM_079712, intron 3 of 12)	intron (NM_079712, intron 3 of 12)	8749	NM_001144623	42549	Dm.1271	NM_079712		InR	18402|CG18402|DIHR|DILR|DIR|DIRH|DIRbeta|DInR|DInr|Dir-a|Dir-b|Dmel\CG18402|INR|INS|IR|Inr|Inr-alpha|Inr-beta|InsR|dINR|dINSR|dIR|dIRH|dInR|dInr|dInsR|dinr|dir|er10|inR|inr|insulin/insulin-like growth factor receptor|l(3)05545|l(3)93Dj|l(3)er10|lnR|sprout	Insulin-like receptor	protein-coding
1.06-14	chr3R	26884386	26887801	+	.	NA	intron (NM_170535, intron 1 of 2)	intron (NM_170535, intron 1 of 2)	839	NM_170535	43673	Dm.1901	NM_079863		dco	0538/13|0915/10|1396/02|1447/01|1460/09|CG2048|CK1delta/epsilon|CK1epsilon|CKIepsilon|DBT|DBT/CK1epsilon|DCO|DCO/CKIe|Dbt|Dco|Dco/CK1|Dmel\CG2048|ck1epsilon|dCKIepsilon|dbt|dco-1|ddbt|l(3)S053813|l(3)S144701|l(3)dco|l(3)dco-1|l(3)discs overgrown|l(3)discs overgrown-1|l(3)j3B9|l(3)rK215	discs overgrown	protein-coding
1.24-9	chr2R	10861275	10862287	+	.	NA	intron (NM_166076, intron 2 of 5)	intron (NM_166076, intron 2 of 5)	-1646	NM_001299509	36673	Dm.6249	NM_137165		ckn	BcDNA:GM06913|CG12424|Dmel\CG12424	caskin	protein-coding
2.35	chr2L	21245660	21254300	+	.	NA	intron (NM_165364, intron 2 of 7)	intron (NM_165364, intron 2 of 7)	-11188	NM_136258	35399	Dm.11738	NM_136258		l(2)k14505	CG8674|Dmel\CG8674	lethal (2) k14505	protein-coding
1.11-15	chr3R	14739211	14741457	+	.	NA	promoter-TSS (NM_142504)	promoter-TSS (NM_142504)	-356	NM_142504	42267	Dm.7819	NM_142504		Xrp1	2515|CG17836|DM28|Dmel\CG17836|XRP1|anon-EST:Liang-2.44|clone 2.44|l(3)02515|xrp1	Xrp1	protein-coding
1.07-4	chr3L	6344112	6347742	+	.	NA	promoter-TSS (NM_139786)	promoter-TSS (NM_139786)	-437	NM_139786	38730	Dm.24651	NM_139786		CG13300	Dmel\CG13300	uncharacterized protein	protein-coding
0.76	chr2L	138874	140389	+	.	NA	promoter-TSS (NM_001298613)	promoter-TSS (NM_001298613)	-43	NM_001298613	326181	Dm.19477	NM_164368		ovm	CG11623|CG31976|Dmel\CG31976	oven mitt	protein-coding
1.45	chr2L	865481	869138	+	.	NA	intron (NM_078725, intron 1 of 5)	intron (NM_078725, intron 1 of 5)	704	NM_164395	33268	Dm.2888	NM_078725		aru	CG4276|Dmel\CG4276|EPS8L3	arouser	protein-coding
1.68-3	chr2R	6460339	6468084	+	.	NA	intron (NM_165792, intron 2 of 8)	intron (NM_165792, intron 2 of 8)	6752	NM_001014518	36118	Dm.7369	NM_078962		psq	BTB-V|BtbV|CG2368|Dmel\CG2368|Lola|PSQ|Pipsqueak|Piq|Psq|eyeful|pip|psk|psq-1|rum|zep	pipsqueak	protein-coding
0.98-2	chr2L	20996066	21000679	+	.	NA	intron (NM_001273724, intron 3 of 5)	intron (NM_001273724, intron 3 of 5)	-29405	NM_001144374	7354398	Dm.6495	NM_001144373		CG42238	CG9266|Dmel\CG42238	uncharacterized protein	protein-coding
1.59-5	chr2R	2973857	2975878	+	.	NA	intron (NM_080251, intron 1 of 6)	intron (NM_080251, intron 1 of 6)	1046	NM_080251	53557	Dm.1620	NM_080251		esn	CG12833|CG12835|CG43722|Dm_2R:11728|Dmel\CG43722|Dmel_CG12833|Dmel_CG12835|Esn	espinas	protein-coding
0.78-9	chr3L	6349301	6352033	+	.	NA	Intergenic	Intergenic	-5177	NM_139786	38730	Dm.24651	NM_139786		CG13300	Dmel\CG13300	uncharacterized protein	protein-coding
0.96-12	chrX	9888259	9890978	+	.	NA	intron (NM_167210, intron 2 of 6)	intron (NM_167210, intron 2 of 6)	5890	NM_167212	31933	Dm.13283	NM_167209		CG32694	BcDNA:RE02049|CG12634|CG12649|CG18512|Dmel\CG32694	uncharacterized protein	protein-coding
1.43-12	chrX	9144748	9146342	+	.	NA	promoter-TSS (NM_001298116)	promoter-TSS (NM_001298116)	-697	NM_001298116	31873	Dm.19058	NM_132321		CG17754	BcDNA:LP02641|Dmel\CG17754	uncharacterized protein	protein-coding
1.51-10	chr2R	16034653	16038223	+	.	NA	Intergenic	Intergenic	-1750	NR_124648	19835466		NR_124648		lncRNA:CR45229	CR45229|Dmel\CR45229	long non-coding RNA:CR45229	ncRNA
0.88-15	chr3R	6399887	6405125	+	.	NA	intron (NM_057228, intron 6 of 13)	intron (NM_057228, intron 6 of 13)	37492	NM_001031999	41273	Dm.2272	NM_057228		hth	1323/07|1422/04|CG17117|Dm-HTH|Dmel\CG17117|HTH|Hth|MEIS1|Meis1|P53|anon-EST:Liang-2.13|clone 2.13|dtl|hth1|hth2|l(3)05745|l(3)86Ca	homothorax	protein-coding
0.96-10	chr3R	4041524	4041823	+	.	NA	Intergenic	Intergenic	-2006	NM_141513	40963	Dm.3909	NM_141513		CG7800	CT23295|Dmel\CG7800	uncharacterized protein	protein-coding
2.06-2	chr2L	21624713	21630624	+	.	NA	promoter-TSS (NR_124415)	promoter-TSS (NR_124415)	-794	NR_124415	19835215		NR_124415		lncRNA:CR44993	CR44993|Dmel\CR44993	long non-coding RNA:CR44993	ncRNA
0.85-3	chr2R	20471354	20473976	+	.	NA	intron (NM_166677, intron 2 of 8)	intron (NM_166677, intron 2 of 8)	-2565	NM_001299920	37929	Dm.4060	NM_138094		pio	CG30167|CG3541|Dmel\CG3541|Pio	piopio	protein-coding
1.47-3	chr2R	7091359	7095201	+	.	NA	intron (NM_057376, intron 1 of 6)	intron (NM_057376, intron 1 of 6)	1146	NM_057376	36171	Dm.4730	NM_057375		shn	BEST:SD06302|CG7734|Dmel\CG7734|EP(2)2359|EP2359|SD06302|SHN|Schnurri|Shn|l(2)04738|quo	schnurri	protein-coding
1.86-4	chr3L	19780711	19787404	+	.	NA	promoter-TSS (NM_001170002)	promoter-TSS (NM_001170002)	84	NM_079441	40153	Dm.2520	NM_079441		CG42637	Dmel\CG42637|Dmel_CG8742	uncharacterized protein	protein-coding
0.69-2	chr3R	2586319	2588082	+	.	NA	TTS (NR_125085)	TTS (NR_125085)	-1115	NM_169160	40831	Dm.1081	NM_057231		Ama	AMA|BG:DS00276.6|CG2198|CT7244|Dmel\CG2198|M109|ama	Amalgam	protein-coding
2.65-2	chr3L	12095076	12097485	+	.	NA	Intergenic	Intergenic	-12921	NM_140288	39374	Dm.3655	NM_140288		vers	CG6801|Dmel\CG6801|L(3)JD3|l(3)68Fb|l(3)j2D3|l(3)jD3	versatile	protein-coding
1.37-12	chr3L	12718849	12723970	+	.	NA	Intergenic	Intergenic	6302	NM_080035	44668	Dm.1823	NM_080035		SmD1	BcDNA:RE39488|CG10753|D1-Sm|Dmel\CG10753|dD1|l(2)SH3 003|l(3)SH003|smd1|snRNP|snRNP-69D|snRNP69D	Small ribonucleoprotein particle protein SmD1	protein-coding
1.65-12	chrX	17409327	17413370	+	.	NA	intron (NM_001272714, intron 4 of 8)	intron (NM_001272714, intron 4 of 8)	-10226	NM_001272715	32729	Dm.1952	NM_132990		CG43658	CG12432|CG8557|Dmel\CG43658|Dmel_CG12432|Dmel_CG8557	uncharacterized protein	protein-coding
1.63-4	chr2R	7776845	7781116	+	.	NA	promoter-TSS (NM_058027)	promoter-TSS (NM_058027)	79	NM_165850	36271	Dm.29457	NM_058027		eEF1alpha1	0248|1275|CG8280|Dm0084|DmEF1|Dmel\CG8280|EF|EF-1|EF-1[a]|EF-1a|EF-1alpha|EF-1alpha F1|EF-1alphaF|EF-1alphaF1|EF-1alphaF[[1]]|EF1-alpha|EF11_DROME|EF1A1|EF1alpha|EF1alpha 48D|EF1alpha1|EF1alpha48D|Ef1|Ef1a10|Ef1a48D|Ef1alpha 48D|Ef1alpha1|Ef1alpha48D|Ef1alpha48E|Efalpha48D|F1|F1 EF-1alpha|anon-EST:Liang-1.17|anon-EST:Liang-2.46|chr2R:7409490..7409690|chr2R:7410009..7410129|clone 1.17|clone 2.46|e…	eukaryotic translation elongation factor 1 alpha 1	protein-coding
2.14	chr2R	12037729	12042677	+	.	NA	TTS (NR_133124)	TTS (NR_133124)	1113	NR_133124	26067314		NR_133124		lncRNA:CR45993	CR45993|Dmel\CR45993	long non-coding RNA:CR45993	ncRNA
1.62-14	chrX	14709798	14712754	+	.	NA	intron (NM_001258743, intron 2 of 16)	intron (NM_001258743, intron 2 of 16)	1546	NM_001272620	32406		NM_078601		rut	AC|Ac12F|CG9533|Dmel\CG9533|EP1603|RUT|Rut|Rut-AC	rutabaga	protein-coding
0.68-5	chr3L	20917629	20919566	+	.	NA	TTS (NM_079467)	TTS (NM_079467)	-2329	NM_141012	40313	Dm.29753	NM_141012		CG10589	Dmel\CG10589|anon-WO0140519.139	uncharacterized protein	protein-coding
1.41-17	chrX	21888154	21892448	+	.	NA	non-coding (NR_047862, exon 2 of 2)	non-coding (NR_047862, exon 2 of 2)	1285	NM_001298606	33137	Dm.237	NM_176777		l(1)G0196	CG14616|CG32502|Dmel\CG14616	lethal (1) G0196	protein-coding
1.14-8	chr2L	18145883	18149229	+	.	NA	intron (NM_001273605, intron 1 of 3)	intron (NM_001273605, intron 1 of 3)	2458	NR_124351	19835651		NR_124351		lncRNA:CR44478	CR44478|Dmel\CR44478	long non-coding RNA:CR44478	ncRNA
0.93-9	chr3L	8520089	8521528	+	.	NA	intron (NM_001300056, intron 1 of 5)	intron (NM_001300056, intron 1 of 5)	-1004	NM_001274655	38976	Dm.2818	NM_079250		foi	CG6817|Dmel\CG6817|FOI|Foi|cg6817|dFOI|dZIPFoi|dZIPfoi|dZipFOI|kas|l(3)j8E8|l(3)neo13	fear-of-intimacy	protein-coding
1.71-3	chrX	1025738	1027932	+	.	NA	intron (NM_001272190, intron 1 of 6)	intron (NM_001272190, intron 1 of 6)	2094	NM_001103392	31056	Dm.1956	NM_130526		CG3655	Dmel\CG3655|EG:103E12.3|RE126B2	uncharacterized protein	protein-coding
1.02-8	chr2R	19123655	19127434	+	.	NA	Intergenic	Intergenic	5395	NM_137926	37682	Dm.744	NM_137926		CG3092	Dmel\CG3092|anon-WO0140519.90	uncharacterized protein	protein-coding
1.01-18	chr3R	10244982	10246750	+	.	NA	intron (NM_001104319, intron 1 of 2)	intron (NM_001104319, intron 1 of 2)	1551	NM_001104319	5740700	Dm.25470	NM_001104319		natalisin	CG14842|CG14843|CG34388|Dmel\CG34388|Dmel_CG14842|Dmel_CG14843|NTL|Ntl|ntl	natalisin	protein-coding
2.31-3	chr3L	14443885	14446819	+	.	NA	intron (NM_001259826, intron 4 of 8)	intron (NM_001259826, intron 4 of 8)	-3679	NM_140447	39583	Dm.13627	NM_140447		bbg	BBG|C96|CG42230|CG9587|CG9598|Dmel\CG42230|Dmel_CG9587|Dmel_CG9598	big bang	protein-coding
1.71	chr2L	5001227	5004618	+	.	NA	intron (NM_175969, intron 1 of 4)	intron (NM_175969, intron 1 of 4)	2006	NM_001169407	33721	Dm.1559	NM_175969		Rtnl1	142893_at|CG18623|CG33113|CG8895|Dmel\CG33113|G9|Retl1|Rtn1|Rtnl-1|rtnl1	Reticulon-like1	protein-coding
2.47	chr2R	8660357	8664078	+	.	NA	Intergenic	Intergenic	-2612	NR_124528	19835608		NR_124528		lncRNA:CR45266	CR45266|Dmel\CR45266	long non-coding RNA:CR45266	ncRNA
1.41-6	chr3L	12449325	12450189	+	.	NA	Intergenic	Intergenic	11364	NM_001300118	39419		NM_079318		eyg	BK27|Bk27|CG10488|Dmel\CG10488|EYG|Eyg|lun	eyegone	protein-coding
0.64	chr2L	645922	646991	+	.	NA	intron (NM_001298622, intron 10 of 11)	intron (NM_001298622, intron 10 of 11)	17727	NR_124006	19835154		NR_124006		lncRNA:CR45369	CR45369|Dmel\CR45369	long non-coding RNA:CR45369	ncRNA
2.34	chr2R	6660290	6664646	+	.	NA	intron (NM_001201975, intron 2 of 8)	intron (NM_001201975, intron 2 of 8)	7906	NM_176144	36131	Dm.10908	NM_176144		CG33144	AAF58756.2|CG12339|CG7621|Dmel\CG33144|lincRNA.281	uncharacterized protein	protein-coding
0.82-2	chr2L	12631895	12633253	+	.	NA	intron (NM_001259078, intron 2 of 2)	intron (NM_001259078, intron 2 of 2)	13782	NM_001259078	34667	Dm.14720	NM_135730		Ref2	CG17031|Dmel\CG17031|REF2|cg17031|ref2	RNA and export factor binding protein 2	protein-coding
1.57-12	chr3R	10498810	10503008	+	.	NA	intron (NM_001032403, intron 1 of 7)	intron (NM_001032403, intron 1 of 7)	11737	NM_142126	41780	Dm.11536	NM_142126		BigH1	Big H1|CG3509|Dmel\CG3509|dBigH1	Histone H1 variant BigH1	protein-coding
1.01-9	chr3L	417162	419026	+	.	NA	Intergenic	Intergenic	15812	NM_138192	38066	Dm.15940	NM_138192		CG13891	Dmel\CG13891	uncharacterized protein	protein-coding
1.64-2	chr2R	3508987	3514509	+	.	NA	intron (NM_001259256, intron 1 of 14)	intron (NM_001259256, intron 1 of 14)	1001	NM_001103740	35698	Dm.19215	NM_136458		CG43340	BcDNA:GH02712|BcDNA:HL07907|CG17983|CG17984|CG2080|CG2088|CG30492|CG30494|CT6764|Dmel\CG43340|Dmel_CG30492|Dmel_CG30494	uncharacterized protein	protein-coding
1.02-4	chr2R	1999586	2004487	+	.	NA	intron (NM_165461, intron 3 of 6)	intron (NM_165461, intron 3 of 6)	17310	NM_001169590	35540	Dm.4159	NM_165461		EcR	CG1765|CG8347|DEcR|Dhr23|DmEcR|Dmel\CG1765|ECR|ECR-C|EcR-A|EcR-B|EcR-B1|EcR1b|EcRA|EcRB|EcRB-1|EcRB1|EcRC|EcdR|Ecr|Ecr1B|EcrB1|NR1H1|USP|Usp|anon-WO0229075.1|dECR|dmEcR|ecr|lie|ms(2)06410|ms(2)42A|snt	Ecdysone receptor	protein-coding
0.83-2	chr2R	10221688	10222571	+	.	NA	intron (NM_166047, intron 1 of 3)	intron (NM_166047, intron 1 of 3)	2240	NM_166047	36592	Dm.2231	NM_137108		Shrm	CG13942|CG13944|CG34379|CG8603|Dmel\CG34379|Dmel_CG13942|Dmel_CG8603|Shrooom|dShrm|dmShroom	Shroom	protein-coding
2.1-3	chr3L	22169319	22177059	+	.	NA	intron (NM_168948, intron 1 of 10)	intron (NM_168948, intron 1 of 10)	-2490	NR_133301	26067298		NR_133301		lncRNA:CR45971	CR45971|Dmel\CR45971	long non-coding RNA:CR45971	ncRNA
0.73-6	chr3R	1943860	1946107	+	.	NA	Intergenic	Intergenic	-3331	NM_141357	40748	Dm.7528	NM_141357		Vha14-2	CG1076|Dmel\CG1076|Vha14|vha14-2	Vacuolar H[+] ATPase 14kD subunit 2	protein-coding
1.01-7	chr2R	15819667	15821742	+	.	NA	Intergenic	Intergenic	-1296	NR_124638	19834879		NR_124638		lncRNA:CR44627	CR44627|Dmel\CR44627|lincRNA.352	long non-coding RNA:CR44627	ncRNA
0.72-4	chr3L	11422710	11425063	+	.	NA	Intergenic	Intergenic	4690	NM_140206	39277	Dm.27119	NM_140206		CG6149	Dmel\CG6149	uncharacterized protein	protein-coding
1.07-6	chr3L	8757739	8761909	+	.	NA	intron (NM_001259753, intron 1 of 16)	intron (NM_001259753, intron 1 of 16)	282	NM_168294	39004	Dm.1500	NM_168293		Fhos	CG32025|CG32030|CG42610|CG5775|CG5797|Dmel\CG42610|Dmel_CG32025|Dmel_CG32030|dFHOS|desert|jaz|knit|l(3)01629	Formin homology 2 domain containing	protein-coding
1.3-3	chr2L	16530499	16537151	+	.	NA	promoter-TSS (NM_135952)	promoter-TSS (NM_135952)	663	NR_124308	19835421		NR_124308		lncRNA:CR45354	CR45354|Dmel\CR45354	long non-coding RNA:CR45354	ncRNA
0.96-6	chr3L	17481117	17486433	+	.	NA	intron (NM_001300167, intron 1 of 7)	intron (NM_001300167, intron 1 of 7)	3041	NM_001300167	39954	Dm.10826	NM_140732		Oatp74D	CG7571|Dmel\CG7571|EcI|oatp 74D	Organic anion transporting polypeptide 74D	protein-coding
0.95-12	chr3R	899937	903709	+	.	NA	Intergenic	Intergenic	10611	NM_001300237	40616	Dm.24160	NM_079507		corto	7128|CG2530|CP-1|Ccf|Corto|Dmel\CG2530|anon-WO02059370.59|ccf|l(3)07128|l(3)neo31|l(3)neo32	corto	protein-coding
1.39-2	chr2L	1007530	1008941	+	.	NA	TTS (NM_164401)	TTS (NM_164401)	-16935	NR_144656	19834880		NR_144655		lncRNA:CR44801	CR44801|Dmel\CR44801|lincRNA.6	long non-coding RNA:CR44801	ncRNA
0.79-8	chrX	4862871	4865509	+	.	NA	intron (NR_123794, intron 3 of 3)	intron (NR_123794, intron 3 of 3)	-9029	NM_131972	31426	Dm.5041	NM_131972		CG15468	Dmel\CG15468|SIP3	uncharacterized protein	protein-coding
0.83-4	chr3L	10938071	10942169	+	.	NA	Intergenic	Intergenic	-12211	NR_124864	19834970		NR_124864		lncRNA:CR45248	CR45248|Dmel\CR45248	long non-coding RNA:CR45248	ncRNA
1.1-14	chrX	13532590	13535749	+	.	NA	intron (NM_001272597, intron 1 of 9)	intron (NM_001272597, intron 1 of 9)	-2039	NM_001298290	32321	Dm.2918	NM_078592		NFAT	CG11172|Dmel\CG11172|EP1335|MESR1|NF-AT5|NFAT5|Nfat|dNFAT	NFAT nuclear factor	protein-coding
0.78-7	chr2R	9804451	9806298	+	.	NA	exon (NM_001169678, exon 3 of 31)	exon (NM_001169678, exon 3 of 31)	-6923	NM_001259379	36542	Dm.7941	NM_079009		shot	42/4|CG18076|CG18637|Dmel\CG18076|Grv|Kak|Shot|Su(Mir)1|grv|kak|kakp|kop|l(2)CA4|l(2)k03010|l(2)k04204|l(2)k05434|l(2)k05821|l(2)k10821|l(2)k15606|shortstop/kakapo	short stop	protein-coding
1.87-6	chr3L	543201	552316	+	.	NA	5' UTR (NM_138194, exon 2 of 11)	5' UTR (NM_138194, exon 2 of 11)	1699	NM_138194	38070	Dm.4100	NM_138194		Hipk	CG17090|DHIPK2|Dmel\CG17090|HIPK|HIPK2|dhipk2|hipK|hipk	Homeodomain interacting protein kinase	protein-coding
0.81-12	chr3L	22351461	22355678	+	.	NA	non-coding (NR_133307, exon 1 of 1)	non-coding (NR_133307, exon 1 of 1)	399	NR_133307	26067292		NR_133307		lncRNA:CR45965	CR45965|Dmel\CR45965	long non-coding RNA:CR45965	ncRNA
1.41-14	chr3R	26904914	26907524	+	.	NA	intron (NM_143582, intron 2 of 2)	Gypsy6_I|LTR|Gypsy	15244	NM_143582	45039	Dm.3273	NM_143582		Sox100B	CG12098|CG15552|CG18674|CT6009|Dmel\CG15552|SOX100B|SOXE|Sox100|Sox9|SoxB	Sox100B	protein-coding
1.37-13	chr3L	18172974	18176817	+	.	NA	intron (NM_001275081, intron 1 of 3)	intron (NM_001275081, intron 1 of 3)	3846	NM_001275081	40009	Dm.5624	NM_079412		hid	CG5123|Dmel\CG5123|HID|Hid|Hid1|W|hid1|his|l(3)05014	head involution defective	protein-coding
1.05-4	chr2R	15029337	15033067	+	.	NA	promoter-TSS (NR_048144)	promoter-TSS (NR_048144)	-849	NR_048144	12798344		NR_048144		lncRNA:CR43399	CR43399|Dmel\CR43399	long non-coding RNA:CR43399	ncRNA
1.57-15	chrX	2213340	2220235	+	.	NA	promoter-TSS (NR_047741)	promoter-TSS (NR_047741)	-490	NR_047740	12798098		NR_047740		lncRNA:CR34052	BP1069|CG34052|CR34052|Dmel\CR34052	long non-coding RNA:CR34052	ncRNA
0.79-6	chr3R	11298246	11299992	+	.	NA	intron (NM_206496, intron 1 of 16)	intron (NM_206496, intron 1 of 16)	2796	NM_206496	41887	Dm.11730	NM_169659		AdamTS-A	CG14869|CG6107|CT19033|Dmel\CG14869|l(3)89Aa|rnwy	ADAM metallopeptidase with thrombospondin type 1 motif A	protein-coding
1.48-13	chr4	1051252	1053300	+	.	NA	promoter-TSS (NM_001297790)	promoter-TSS (NM_001297790)	26	NM_143686	43830	Dm.6062	NM_143686		CG11076	Dmel\CG11076	uncharacterized protein	protein-coding
2.65	chr2R	14205957	14245875	+	.	NA	intron (NM_001169718, intron 1 of 12)	AT_rich|Low_complexity|Low_complexity	18885	NM_001274145	44027	Dm.3258	NM_079939		sbb	Bks|Brakeless|CG5580|Dmel\CG5580|GM04742|Group IIa|SBb|Sbb|bks|disc6|l(2)04440|mtv|plt|sbb/mtv	scribbler	protein-coding
1.15-16	chr3R	9677432	9679247	+	.	NA	Intergenic	Intergenic	2837	NM_142063	41695	Dm.27289	NM_142063		CG14362	CBP10|Dmel\CG14362	uncharacterized protein	protein-coding
1.33-4	chr2R	14125581	14128136	+	.	NA	Intergenic	Intergenic	6592	NM_058135	37089	Dm.4763	NM_058135		fj	CG10917|Dmel\CG10917|FJ|Fj	four-jointed	protein-coding
2.16-6	chr3R	27779098	27782654	+	.	NA	intron (NM_001104523, intron 5 of 15)	(TATAA)n|Simple_repeat|Simple_repeat	-17762	NM_001170320	48571	Dm.19417	NM_079964		heph	CG2094|CG2290|CG31000|DmPTB|Dmel\CG31000|HEPH|Heph|PTB|Ptb|dPTB|dmPTB|ema|hnRNP I|l(3)03429|l(3)j11B9|ptb	hephaestus	protein-coding
1.13-5	chr2L	11380362	11383065	+	.	NA	Intergenic	Intergenic	10585	NR_124198	19835611		NR_124197		lncRNA:CR43681	CG43681|CR43681|Dm_2L:52920|Dmel\CR43681|lincRNA.108	long non-coding RNA:CR43681	ncRNA
1.26-4	chr2R	15809618	15814632	+	.	NA	TTS (NR_124637)	TTS (NR_124637)	1225	NR_124637	19835714		NR_124637		lncRNA:CR44626	CR44626|Dmel\CR44626	long non-coding RNA:CR44626	ncRNA
0.88	chr2L	7897977	7899205	+	.	NA	intron (NM_135320, intron 1 of 1)	intron (NM_135320, intron 1 of 1)	-7997	NM_175981
1.7-7	chr3R	1145927	1152889	+	.	NA	5' UTR (NM_001043213, exon 1 of 20)	5' UTR (NM_001043213, exon 1 of 20)	161	NM_001031977	45467	Dm.24822	NM_143760		mtd	CG10196|CG10199|CG32464|Dmel\CG32464|L(3)82Fd|L82|anon-EST:Posey263|l(3)82FD|l(3)82Fd	mustard	protein-coding
1.07	chr2R	19599786	19604018	+	.	NA	intron (NM_001103968, intron 1 of 9)	intron (NM_001103968, intron 1 of 9)	479	NM_137977	37755	Dm.2037	NM_137977		Sesn	BEST:GH20113|BcDNA:GH20113|CG11299|Dmel\CG11299|dSesn|sesn	Sestrin	protein-coding
0.99-2	chr2R	14185751	14187519	+	.	NA	promoter-TSS (NM_137472)	promoter-TSS (NM_137472)	-187	NM_137472	37097	Dm.26961	NM_137472		CG18540	Dmel\CG18540	uncharacterized protein	protein-coding
1.22-4	chr2L	21236818	21242824	+	.	NA	intron (NM_165364, intron 2 of 7)	intron (NM_165364, intron 2 of 7)	1520	NR_144677	30522426		NR_144677		mir-9374	CR46295|Dmel\CR46295|dme-mir-9374	mir-9374 stem loop	ncRNA
1.13-7	chr2L	14553598	14556746	+	.	NA	Intergenic	Intergenic	3680	NR_124262	19836057		NR_124262		lncRNA:CR44854	CR44854|Dmel\CR44854|lincRNA.136	long non-coding RNA:CR44854	ncRNA
2.35-3	chrX	17413762	17416706	+	.	NA	intron (NM_001272714, intron 4 of 8)	intron (NM_001272714, intron 4 of 8)	10253	NM_001169309	32729	Dm.1952	NM_132990		CG43658	CG12432|CG8557|Dmel\CG43658|Dmel_CG12432|Dmel_CG8557	uncharacterized protein	protein-coding
1.56-4	chr2R	10228240	10230289	+	.	NA	promoter-TSS (NM_137108)	promoter-TSS (NM_137108)	-303	NM_137108	36592	Dm.2231	NM_137108		Shrm	CG13942|CG13944|CG34379|CG8603|Dmel\CG34379|Dmel_CG13942|Dmel_CG8603|Shrooom|dShrm|dmShroom	Shroom	protein-coding
0.94	chr2L	7176003	7180395	+	.	NA	promoter-TSS (NR_124130)	promoter-TSS (NR_124130)	-28	NR_124130	19835624		NR_124130		lncRNA:CR44613	CR44613|Dmel\CR44613|lincRNA.64	long non-coding RNA:CR44613	ncRNA
1.47	chr2L	15341404	15346807	+	.	NA	Intergenic	Intergenic	10239	NM_057252	34903	Dm.4764	NM_057252		esg	4B7|BG:DS07851.7|CG3758|Dmel\CG3758|Esg|br43|dgl|flg|l(2)07082|l(2)35Ce|l(2)4B7|l(2)br43|l(2)esg|l35Ce|shof|wiz	escargot	protein-coding
0.78-10	chr3L	12581891	12585542	+	.	NA	intron (NM_001169961, intron 3 of 4)	intron (NM_001169961, intron 3 of 4)	9944	NM_001169961	39439	Dm.2892	NM_079321		ara	Ara|CG10571|Dmel\CG10571|IRO-C|Iro|Iro-C|IroC|iro|iro-C	araucan	protein-coding
2.06-3	chr3L	14290084	14295536	+	.	NA	intron (NM_001274907, intron 1 of 4)	intron (NM_001274907, intron 1 of 4)	25367	NM_001274907	45307	Dm.1456	NM_080073		fz	CG17697|CG3646|DFZ1|DFz|DFz1|Dfz|Dfz1|Dm Fz1|Dmel\CG17697|FZ|FZ1|Frizzled|Frz|Fz|Fz1|dFz|frz|fz1|fz[[1]]	frizzled	protein-coding
1.5-3	chr3L	19663265	19667371	+	.	NA	Intergenic	Intergenic	7903	NR_125008	19835359		NR_125008		lncRNA:CR44678	CR44678|Dmel\CR44678	long non-coding RNA:CR44678	ncRNA
1.58-2	chr2L	19333158	19337754	+	.	NA	Intergenic	Intergenic	8089	NR_124381	19835692		NR_124381		lncRNA:CR45258	CR45258|Dmel\CR45258	long non-coding RNA:CR45258	ncRNA
2.24-7	chrX	8148403	8153488	+	.	NA	intron (NM_001258648, intron 2 of 8)	XDMR|Unknown|Unknown	4242	NM_132239	31763		NM_132239		CG1632	Dmel\CG1632|SPH198	uncharacterized protein	protein-coding
0.86-13	chrX	13284287	13285383	+	.	NA	promoter-TSS (NR_123896)	promoter-TSS (NR_123896)	-242	NR_123896	19834756		NR_123896		lncRNA:CR44620	CR44620|Dmel\CR44620|lincRNA.986	long non-coding RNA:CR44620	ncRNA
0.95-9	chr3L	8652786	8657045	+	.	NA	Intergenic	Intergenic	12344	NM_001144442	38994	Dm.15472	NM_139994		Pex7	CG6486|DmelPex7|Dmel\CG6486|PEX7	Peroxin 7	protein-coding
1.57-16	chrX	6596400	6602211	+	.	NA	intron (NM_001272360, intron 2 of 8)	intron (NM_001272360, intron 2 of 8)	-3815	NM_001272359	31611		NM_132116		CG14441	Dmel\CG14441	uncharacterized protein	protein-coding
1.54-11	chrX	6751898	6755277	+	.	NA	promoter-TSS (NR_123816)	promoter-TSS (NR_123816)	-785	NR_123816	19835847		NR_123816		lncRNA:CR45531	CR45531|Dmel\CR45531	long non-coding RNA:CR45531	ncRNA
2.46-2	chr3R	17473290	17479227	+	.	NA	intron (NM_169961, intron 1 of 7)	intron (NM_169961, intron 1 of 7)	4235	NR_133433	26067375		NR_133433		lncRNA:CR46057	CR46057|Dmel\CR46057	long non-coding RNA:CR46057	ncRNA
1.1-7	chr3L	3071919	3074613	+	.	NA	promoter-TSS (NM_167981)	promoter-TSS (NM_167981)	59	NM_167981	38369	Dm.831	NM_139510		CG11486	Dmel\CG11486|PAN3	uncharacterized protein	protein-coding
1.68-9	chr3L	12691741	12692244	+	.	NA	intron (NM_168505, intron 2 of 4)	intron (NM_168505, intron 2 of 4)	5253	NM_079323	39441		NM_079323		mirr	CG10601|DH1|De1|De3|Dmel\CG10601|Group F|IRO-C|Iro|Iro-C|IroC|MIRR|Mirr|Mrr|Sai|cre|crep|group F|iro|iro-C|l(3)69Ca|l(3)69Da|l(3)6D1|l(3)A5-3-42|mir|mrr	mirror	protein-coding
0.75-11	chr3R	24154907	24156909	+	.	NA	intron (NM_170365, intron 2 of 6)	intron (NM_170365, intron 2 of 6)	1032	NM_001260417	53567	Dm.20475	NM_080259		larp	0031/08|0225/29|BcDNA:LD02611|CG14065|CG14066|CG42551|Dmel\CG42551|Dmel_CG14065|Dmel_CG14066|Larp|dlarp|l(3)S003108|l(3)S022529|larp1	La related protein	protein-coding
1.52-15	chrX	18593863	18595114	+	.	NA	Intergenic	Intergenic	-7413	NM_078679	32858		NM_078679		Cyp18a1	181H6T|18a1|26-hyd|CG6816|CT20826|CYP18|CYP18A1|CYP18A1-Dm|Cyp18|Cyp18A1|Cyt-P450-17C|CytP450|Dmel\CG6816|ESTS:181H6T|Eig17-1|P-450|P450|cyp18|cyp18a1	Cytochrome P450-18a1	protein-coding
chr2L-5	15470626	15471947	1	+	.	FDR=0.0040150216477734	NA	NA	NA	NA
1.26-2	chr2L	7423153	7427290	+	.	NA	promoter-TSS (NR_047918)	promoter-TSS (NR_047918)	-574	NR_047916	12798299		NR_047916		mir-275	275|CR33583|CR43020|Dmel\CR43020|Dmel_CR33583|MIR-275|dme-miR-275|dme-mir-275|miR-275|miR275|mir275	mir-275 stem loop	ncRNA
1.65-8	chr3R	18001181	18005219	+	.	NA	intron (NM_169997, intron 4 of 18)	intron (NM_169997, intron 4 of 18)	3231	NM_001275897	42601	Dm.13728	NM_169997		SKIP	CG13863|CG13864|CG31163|CG5736|CG7086|CG7087|Dmel\CG31163	Shal K[+] channel interacting protein	protein-coding
1.26	chr2L	5289219	5292103	+	.	NA	intron (NM_001298694, intron 1 of 2)	intron (NM_001298694, intron 1 of 2)	1717	NM_001298694	33759	Dm.3340	NM_057843		vri	CG14029|DM16|Dmel\CG14029|VRI|Vri|argo|jf23|l(2)25Db|l(2)jf23|mat(2)ea-G|mat(2)earlyRS32|mel_vri	vrille	protein-coding
1.09-9	chr3L	17494385	17500908	+	.	NA	intron (NM_001300167, intron 2 of 7)	intron (NM_001300167, intron 2 of 7)	9366	NM_140733	39955	Dm.987	NM_140733		U4-U6-60K	CG6322|Dmel\CG6322|Prp4|U4/U6-60K	U4-U6 small nuclear riboprotein factor 60K	protein-coding
chr3R-3	20395073	20396609	2	+	.	FDR=7.79584553952281e-05	NA	NA	NA	NA
1.43-14	chrX	17056410	17059683	+	.	NA	intron (NM_001298435, intron 1 of 7)	intron (NM_001298435, intron 1 of 7)	4007	NM_001042818	32703	Dm.191	NM_001042818		baz	BAZ|Baz|Baz/Par-3|Baz/Par3|Bazooka|CG5055|D-Par3|D-par3|Dmel\CG5055|PAR-3|PAR3|Par-3|Par3|dPar-3|l(1)G0484|par-3|par3	bazooka	protein-coding
1.65-2	chr2L	12027993	12030463	+	.	NA	intron (NM_138760, intron 1 of 4)	intron (NM_138760, intron 1 of 4)	1790	NM_138760	47253	Dm.1496	NM_138760		dmGlut	CG5304|DMGLUT|Dmel\CG5304|I(2)01810|MFS13|anon-WO0118547.88|l(2)01810|lethal(2)01810	Dietary and metabolic glutamate transporter	protein-coding
1.26-19	chrX	17437266	17438144	+	.	NA	intron (NM_001272714, intron 2 of 8)	intron (NM_001272714, intron 2 of 8)	-12218	NM_001169309	32729	Dm.1952	NM_132990		CG43658	CG12432|CG8557|Dmel\CG43658|Dmel_CG12432|Dmel_CG8557	uncharacterized protein	protein-coding
0.93-6	chr2R	10154194	10155389	+	.	NA	intron (NM_001299486, intron 1 of 6)	intron (NM_001299486, intron 1 of 6)	211	NM_166044	36586		NM_137103		CG8547	Dmel\CG8547	uncharacterized protein	protein-coding
0.8-3	chr2R	14690646	14692896	+	.	NA	promoter-TSS (NM_166309)	promoter-TSS (NM_166309)	-539	NM_166309	46085	Dm.10938	NM_143781		MFS14	8717|CG15095|Dmel\CG15095|l(2)08717|l208717|lethal (2) 08717|lethal(2)08717	Major Facilitator Superfamily Transporter 14	protein-coding
0.99-7	chr3R	15006353	15012318	+	.	NA	intron (NM_169851, intron 1 of 3)	intron (NM_169851, intron 1 of 3)	2954	NM_169851	42303	Dm.4064	NM_169851		CG31475	CG14281|CG3768|Dmel\CG31475	uncharacterized protein	protein-coding
2.51-3	chr3R	8807119	8809747	+	.	NA	intron (NM_001275586, intron 2 of 4)	intron (NM_001275586, intron 2 of 4)	1665	NM_079610	41591	Dm.1658	NM_079610		Paip2	CG12358|Dmel\CG12358|PAIP2|dPaip2|paip2	polyA-binding protein interacting protein 2	protein-coding
2.34-2	chr2R	11136671	11140179	+	.	NA	intron (NM_079026, intron 1 of 7)	intron (NM_079026, intron 1 of 7)	-1730	NM_166083	36692	Dm.636	NM_079026		scb	CG8095|CT21280|CT36929|Dm0620|Dmel\CG8095|E(Sev-CycE)E93|E(sev-cycE)[e93]|ITA3|ItgaPS3|PS3|Vol|aPS3|alpha-PS3|alphaInt3|alphaPS3|alpha[[PS3]]|beta[[PS3]|l(2)01288|l(2)51Ea|vol	scab	protein-coding
1.89-3	chr2R	7441032	7444633	+	.	NA	Intergenic	Intergenic	-27117	NM_165841	36240	Dm.22056	NM_078976		en	153867_at|Apa|CG9015|Dmel\CG9015|EN|En|EnR|Eng|Engr|Engrailed|Engrailed/Invected|Es|V|en1|spa2|spt	engrailed	protein-coding
1.92-5	chr3L	19994988	19996340	+	.	NA	promoter-TSS (NM_140913)	promoter-TSS (NM_140913)	-172	NM_168830	40190	Dm.20449	NM_140913		CG7668	AAF49079|AAM11109|AAN11645|BcDNA:GM07843|BcDNA:RE40293|Dmel\CG7668|FBpp0074673|FBpp0074674	uncharacterized protein	protein-coding
1.11-4	chr2L	16626168	16633623	+	.	NA	promoter-TSS (NR_073791)	promoter-TSS (NR_073791)	-722	NR_073791	14462786		NR_073791		lncRNA:CR44151	CR44151|Dmel\CR44151	long non-coding RNA:CR44151	ncRNA
1.45-11	chr3R	3986354	3990355	+	.	NA	intron (NM_169206, intron 4 of 8)	intron (NM_169206, intron 4 of 8)	18812	NM_169206	40962	Dm.5963	NM_169206		grn	CG9656|CG9656-PA|Dmel\CG9656|GATAc|GRAIN|Gata-c|Gata2|Grn|dGATA-2|dGATAc|dGatac|gra|l(3)84Fa	grain	protein-coding
0.93-12	chr3L	19727913	19730785	+	.	NA	Intergenic	Intergenic	7255	NM_001170000	8674063	Dm.5123	NM_001170000		CG42529	Dmel\CG42529	uncharacterized protein	protein-coding
0.75-3	chr2L	8144825	8147482	+	.	NA	intron (NM_001273296, intron 1 of 8)	intron (NM_001273296, intron 1 of 8)	395	NM_001273296	318843	Dm.18223	NM_164793		CG43394	BcDNA:RE27850|CG31607|CG31900|Dmel\CG43394|Dmel_CG31607|Dmel_CG31900	uncharacterized protein	protein-coding
0.93	chr2L	14290568	14293784	+	.	NA	TTS (NR_073773)	TTS (NR_073773)	975	NR_073772	14462764		NR_073772		lncRNA:CR43639	CR43639|Dmel\CR43639	long non-coding RNA:CR43639	ncRNA
1.51-6	chr2L	21049380	21053100	+	.	NA	5' UTR (NM_001316403, exon 2 of 6)	5' UTR (NM_001316403, exon 2 of 6)	743	NM_001316403	7354398	Dm.6495	NM_001144373		CG42238	CG9266|Dmel\CG42238	uncharacterized protein	protein-coding
1.3-2	chr2L	14219144	14225579	+	.	NA	intron (NM_205989, intron 1 of 10)	intron (NM_205989, intron 1 of 10)	11747	NM_001038817	34831	Dm.2597	NM_078840		Dyrk2	BG:DS01523.3|CG4551|DYRK|DYRK2|Dm2|DmDyrk2|Dmel\CG4551|dDYRK2|smi35A	Dual-specificity tyrosine phosphorylation-regulated kinase 2	protein-coding
0.8-7	chr3L	6361738	6362163	+	.	NA	Intergenic	Intergenic	1741	NR_124814	19835728		NR_124814		lncRNA:CR45419	CR45419|Dmel\CR45419	long non-coding RNA:CR45419	ncRNA
1.97-2	chr2R	10808434	10815078	+	.	NA	intron (NM_001202004, intron 2 of 11)	intron (NM_001202004, intron 2 of 11)	4174	NM_001202004	36668	Dm.3168	NM_137161		Kank	BEST:GH19041|BcDNA:GH03482|CG10249|Dmel\CG10249|dKank|kank	kank	protein-coding
1.35-4	chr2R	1634350	1636430	+	.	NA	Intergenic	Intergenic	-6632	NM_136338	46662	Dm.1493	NM_136338		l(2)09851	CG12792|Dmel\CG12792|GRWD1|I(2)09851|l(2)k08138	lethal (2) 09851	protein-coding
1.11-12	chr3L	19161995	19162820	+	.	NA	intron (NM_001275107, intron 4 of 5)	intron (NM_001275107, intron 4 of 5)	1341	NM_168787	40090	Dm.2524	NM_079431		fz2	CG9739|D-Fz2|D-fz2|DFZ2|DFz-2|DFz2|DFz2C|Dfrz2|Dfz2|Dfz[[2]]|Dm Fz2|Dmel\CG9739|FZ2|Fz2|dFz2|dfz(2)|dfz2|dfz2r|frz2|fz-2	frizzled 2	protein-coding
1.68-8	chr3L	624884	626766	+	.	NA	Intergenic	Intergenic	-2610	NR_048209	12798545		NR_048209		lncRNA:CR43334	CR43334|Dmel\CR43334|EU119|EU820|pri-bantam	long non-coding RNA:CR43334	ncRNA
1.49-5	chr3L	20647304	20649191	+	.	NA	Intergenic	Intergenic	2241	NR_125024	19835593		NR_125024		lncRNA:CR44685	CR44685|Dmel\CR44685|lincRNA.635	long non-coding RNA:CR44685	ncRNA
1.77	chr2L	11181481	11183156	+	.	NA	intron (NM_001273447, intron 2 of 11)	intron (NM_001273447, intron 2 of 11)	3286	NM_135655	34559	Dm.10751	NM_135655		CG4788	Dmel\CG4788	uncharacterized protein	protein-coding
2.74-2	chr3R	17608301	17609531	+	.	NA	promoter-TSS (NM_079716)	promoter-TSS (NM_079716)	-658	NM_079716	42564	Dm.2380	NM_079716		tsl	CG6705|Dm-tsl|Dmel\CG6705|Torso-like|Tsl|fs(3)00617	torso-like	protein-coding
1.06-4	chr2L	8899304	8903289	+	.	NA	intron (NM_001201808, intron 1 of 11)	intron (NM_001201808, intron 1 of 11)	2510	NM_001298836	5740462		NM_001103657		CG34398	CG15867|CG9487|Dmel\CG34398|Dmel_CG15867|Dmel_CG9487	uncharacterized protein	protein-coding
1.19-7	chr3L	5618658	5623561	+	.	NA	Intergenic	Intergenic	-2974	NM_001274513	38638	Dm.6047	NM_139725		Blimp-1	BLIMP-1|CG5249|Dmel\CG5249|blimp-1|dBlimp-1|dBlimp1	Blimp-1	protein-coding
1.35-15	chrX	17472721	17475924	+	.	NA	intron (NM_001272721, intron 1 of 5)	intron (NM_001272721, intron 1 of 5)	428	NM_001272719	32734	Dm.13387	NM_132995		CG12991	Dmel\CG12991	uncharacterized protein	protein-coding
2.21	chr2L	14386408	14391193	+	.	NA	Intergenic	Intergenic	-7628	NM_057884	34843	Dm.2958	NM_057884		ppk	BG:DS06238.1|CG3478|Dmel\CG3478|PPK|PPK1|dmdNaC1|dmdNaCl|mdNaC1|pkt|ppk1	pickpocket	protein-coding
0.87	chr2L	9961777	9963543	+	.	NA	TTS (NR_073752)	TTS (NR_073752)	1095	NM_001273381	34327	Dm.378	NM_135490		CG5850	Dmel\CG5850	uncharacterized protein	protein-coding
1.73-2	chr2L	3566538	3570404	+	.	NA	Intergenic	Intergenic	-4931	NR_124054	19836215		NR_124054		lncRNA:CR44747	CR44747|Dmel\CR44747|lincRNA.24	long non-coding RNA:CR44747	ncRNA
1.86-2	chr2R	15304856	15313645	+	.	NA	intron (NM_001259492, intron 1 of 12)	intron (NM_001259492, intron 1 of 12)	2369	NM_001169735	37230	Dm.7676	NM_057529		hts	1B1|ADD-87|Add|Add-hts|Add1|Add2|Adducin|CG34197|CG43443|CG9325|Dmel\CG43443|Dmel_CG34197|Dmel_CG9325|EST D|HTS|HTS-R1|HTS-RC|HTS_DROME|Hts|Hts-RC|HtsF|HtsRC|Ovhts|Ovhts-RC|add|add-like|adducin|anon-EST:Posey9|htsRC|l(2)00634|l(2)01103|l(2)k06121|l(2)k14523	hu li tai shao	protein-coding
1.84	chr3L	13939620	13946826	+	.	NA	intron (NM_168563, intron 2 of 6)	intron (NM_168563, intron 2 of 6)	10873	NM_168564	39537	Dm.12992	NM_168563		CG32137	32137|CG17365|CG17366|Dmel\CG32137	uncharacterized protein	protein-coding
3.32	chr2R	2518586	2520580	+	.	NA	exon (NM_057453, exon 2 of 4)	exon (NM_057453, exon 2 of 4)	306	NM_165476	44307	Dm.6911	NM_057453		Vha16-1	ATP6V0C|BcDNA:SD02875|CG3161|Dmel\CG3161|DucC|EP2372|MRE15|V-ATPase|Vha1|Vha16|Vhac|vha16|vha16-1	Vacuolar H[+] ATPase 16kD subunit 1	protein-coding
2.48-2	chr3L	16047276	16050882	+	.	NA	intron (NM_168646, intron 2 of 18)	intron (NM_168646, intron 2 of 18)	4020	NM_168647	49070	Dm.13965	NM_140573		Mbs	0573/06|0953/04|CG32156|CG5600|CG5891|DMBS|DMYPT|DMbs|Dmel\CG32156|MBS|Mypt|l(3)03802|l(3)72Dd|l(3)S005331b|l(3)S057306|l(3)S057306b|l(3)S095304|l(3)j3B4|l(3)j7A1|mbs	Myosin binding subunit	protein-coding
1.45-17	chrX	4305475	4308083	+	.	NA	promoter-TSS (NM_001169191)	promoter-TSS (NM_001169191)	-110	NM_080331	31379	Dm.1683	NM_080331		bi	BI|CG3578|Dm-OMB|Dm-omb|Dmel\CG3578|OMB|Omb|Qd|T3|TBX2|dm-omb|l(1)bi|l(1)omb|omb	bifid	protein-coding
0.98-4	chr2R	13510084	13512645	+	.	NA	intron (NM_137395, intron 2 of 8)	intron (NM_137395, intron 2 of 8)	-5964	NM_001299615	19835655		NM_001299615		CG44403	Dmel\CG44403	uncharacterized protein	protein-coding
1.53-2	chr2L	9178481	9183351	+	.	NA	intron (NM_001201817, intron 2 of 14)	intron (NM_001201817, intron 2 of 14)	4558	NM_001201817	34242	Dm.2669	NM_078797		tai	58/2|CG13109|CG18494|DAIB1|DmTaiman|Dmel\CG13109|EP(2)2630|NEST:bs13g05|TAI|Tai|Taiman|bs13g05.y1|l(2)01351|l(2)k05802|l(2)k05809	taiman	protein-coding
1.89-2	chr2L	20802909	20810764	+	.	NA	intron (NM_165344, intron 1 of 2)	intron (NM_165344, intron 1 of 2)	-3138	NM_136215	35344	Dm.7117	NM_136215		CG9328	38E.22|BEST:LD01639|BcDNA:SD01241|Dmel\CG9328|LD01639	uncharacterized protein	protein-coding
1.96-6	chrX	5594679	5595561	+	.	NA	intron (NM_001169207, intron 1 of 11)	intron (NM_001169207, intron 1 of 11)	1900	NM_001169207	31490	Dm.13429	NM_132019		CG4096	CT13580|Dmel\CG4096	uncharacterized protein	protein-coding
2.89	chr2L	34490	38501	+	.	NA	exon (NM_001103574, exon 6 of 15)	exon (NM_001103574, exon 6 of 15)	-11340	NM_001103573	33157	Dm.32762	NM_001103573		Ir21a	CG2657|CT8983|DmelIR21a|Dmel\CG2657|IR21a|ir21a	Ionotropic receptor 21a	protein-coding
1.12-9	chr3L	7846756	7851645	+	.	NA	promoter-TSS (NM_001300044)	promoter-TSS (NM_001300044)	-552	NM_080093	45588	Dm.1594	NM_080093		Pdp1	CG17888|DM1|DM32|Dmel\CG17888|PDP|PDP1|PDP1epsilon|Pdp-1|Pdp1 epsilon|Pdp1&e;gr|Pdp1e|Pdp1epsilon|anon-WO0140519.206|mel_pdp1|pdp|pdp1|pdp1epsilon	PAR-domain protein 1	protein-coding
1.15-6	chr3L	3245113	3249299	+	.	NA	promoter-TSS (NM_001259665)	promoter-TSS (NM_001259665)	-809	NM_001259665	12798574	Dm.37931	NM_001259665		CG43389	Dmel\CG43389	uncharacterized protein	protein-coding
1.65-10	chrX	12130087	12135331	+	.	NA	intron (NM_001169258, intron 1 of 13)	intron (NM_001169258, intron 1 of 13)	-2799	NM_167320	318143	Dm.17495	NM_167320		CG32655	Dmel\CG32655	uncharacterized protein	protein-coding
2.23-2	chr3L	3781610	3787088	+	.	NA	intron (NM_168038, intron 1 of 11)	intron (NM_168038, intron 1 of 11)	3611	NM_168038	38438	Dm.6508	NM_168037		CG32264	CG10857|CG10860|CG12604|CG14978|Dmel\CG32264	uncharacterized protein	protein-coding
1.72-9	chr3R	729179	730395	+	.	NA	Intergenic	Intergenic	-2557	NM_001014605	40607	Dm.2491	NM_079505		Gnf1	CG1119|DmRFC1|Dmel\CG1119|GTF-1|Gnf-1|Gtf1|ONF-CAACAA|RF-C 140|RFC|RFC1|RFC140|RfC|RfC140|dRF-Cp140|dRFC140|gnf1|gtf1|rfc1	Germ line transcription factor 1	protein-coding
2.19	chr2L	20868016	20869259	+	.	NA	TTS (NM_001273717)	TTS (NM_001273717)	882	NM_165347	318879	Dm.5232	NM_165347		CG31675	BcDNA:RE19849|Dmel\CG31675	uncharacterized protein	protein-coding
2.44-4	chrX	17629902	17632193	+	.	NA	intron (NM_167576, intron 3 of 7)	intron (NM_167576, intron 3 of 7)	-1399	NM_001298459	32754	Dm.197	NM_133012		CG42684	CG15816|CG32559|CG32560|CG42270|CG5898|CG5960|Dmel\CG42684|Dmel_CG15816|Dmel_CG32559|Dmel_CG32560|Dmel_CG42270|FBpp0112350	uncharacterized protein	protein-coding
0.69	chr2L	18693331	18694412	+	.	NA	intron (NM_001299126, intron 1 of 3)	intron (NM_001299126, intron 1 of 3)	1555	NM_136052	35123	Dm.459	NM_136052		CG10383	Dmel\CG10383	uncharacterized protein	protein-coding
2.25-6	chrX	8429374	8434092	+	.	NA	intron (NM_167160, intron 3 of 7)	intron (NM_167160, intron 3 of 7)	-8002	NM_132259	31791	Dm.2982	NM_132259		PIP82	CG11219|Dmel\CG11219	PIP82	protein-coding
1.42-5	chr3L	6967945	6971931	+	.	NA	non-coding (NR_001944, exon 1 of 3)	non-coding (NR_001944, exon 1 of 3)	516	NR_001944	3772463		NR_001944		lncRNA:CR32385	BcDNA:LD18889|CR32385|Dmel\CR32385|LD18889|anon-WO0118547.23	long non-coding RNA:CR32385	ncRNA
1.35-9	chr3L	20537449	20538156	+	.	NA	Intergenic	AT_rich|Low_complexity|Low_complexity	-4285	NM_140987	40283	Dm.5464	NM_140987		Rcd2	CG4786|CT15369|Dmel\CG4786	Reduction in Cnn dots 2	protein-coding
1.44	chr2L	4999535	5000716	+	.	NA	promoter-TSS (NM_205908)	promoter-TSS (NM_205908)	245	NM_175972	33721	Dm.1559	NM_175969		Rtnl1	142893_at|CG18623|CG33113|CG8895|Dmel\CG33113|G9|Retl1|Rtn1|Rtnl-1|rtnl1	Reticulon-like1	protein-coding
2.21-4	chr4	150636	152699	+	.	NA	Intergenic	DNAREP1_DM|LINE|Penelope	-1179	NM_001103379	317815	Dm.20862	NM_166728		anne	BcDNA:LD05303|BcDNA:LD19039|BcDNA:SD17880|CG32000|Dmel\CG32000|dATP13A2	anne boleyn	protein-coding
1.36-13	chrX	13119518	13122272	+	.	NA	intron (NM_001272575, intron 1 of 8)	intron (NM_001272575, intron 1 of 8)	9704	NM_167355	318134	Dm.34102	NM_167355		CG32639	Dmel\CG32639	uncharacterized protein	protein-coding
1.22	chr2L	14675101	14679876	+	.	NA	intron (NM_001144354, intron 1 of 10)	intron (NM_001144354, intron 1 of 10)	11852	NM_078843	34850	Dm.2714	NM_078843		osp	BG:DS01486.5|BG:DS01486.7|BG:DS07721.2|CG3479|Dmel\CG3479|alw|anon-WO02059370.75|l(2)rJ571|v(2)rJ571	outspread	protein-coding
1.43-3	chr2R	13756583	13760653	+	.	NA	intron (NM_166258, intron 2 of 5)	intron (NM_166258, intron 2 of 5)	401	NM_001103891	37043	Dm.2773	NM_079056		Mapmodulin	CG5784|CT18148|CT42180|Dmel\CG5784|anon-EST:fe3A2	mapmodulin	protein-coding
1.51-11	chr3L	11289323	11293111	+	.	NA	Intergenic	Intergenic	-2198	NM_001274778	39271	Dm.13613	NM_140200		CG6175	Dmel\CG6175|anon-WO0257455.23	uncharacterized protein	protein-coding
1.46-6	chr3L	11528536	11534917	+	.	NA	intron (NM_140217, intron 1 of 3)	intron (NM_140217, intron 1 of 3)	-4148	NM_001274784	39293	Dm.33455	NM_140217		Mob2	BEST:GH06341|BcDNA:GH13236|CG11711|CG11712|DMob2|Dmel\CG11711|Dmob1|Dmob2|Mob1|MobI|dmob2|gh06341|trezor	Mob2	protein-coding
1.6-2	chr2L	1690724	1694281	+	.	NA	intron (NM_164428, intron 4 of 7)	intron (NM_164428, intron 4 of 7)	-12400	NM_057657	33346	Dm.4772	NM_057657		cpb	CAPB_DROME|CG17158|CP|CP-beta|CPB|Cap2|CapZ|CapZbeta|Cpb|Dmel\CG17158|J|bnd|cpbeta	capping protein beta	protein-coding
1.02-15	chrX	78584	81445	+	.	NA	intron (NM_001038726, intron 1 of 6)	DNAREP1_DM|LINE|Penelope	7654	NM_001031861	3354987	Dm.3352	NM_001031861		tyn	CG17131|CG17131-ORFA|CG17131-ORFB|Dmel\CG17131|EP(X)1421|EP1421|P277|SP71|l(1)G0259	trynity	protein-coding
1.32-8	chr2R	12049938	12052109	+	.	NA	intron (NM_137247, intron 1 of 8)	intron (NM_137247, intron 1 of 8)	-4724	NM_137246	36787	Dm.11766	NM_137246		CG10734	Dmel\CG10734	uncharacterized protein	protein-coding
0.97-9	chr3R	938972	944850	+	.	NA	Intergenic	Intergenic	-7011	NM_001259995	12798230	Dm.38892	NM_001259995		CG43131	Dmel\CG43131	uncharacterized protein	protein-coding
1.57	chr2L	8082945	8086847	+	.	NA	intron (NM_164782, intron 1 of 6)	intron (NM_164782, intron 1 of 6)	1476	NM_164784	318841	Dm.20858	NM_164782		Bsg	135/10|BSG|BcDNA:GH21853|CG31605|Dmel\CG31605|NP6293|bsg|gel|l(2)06243|l(2)SH1217|l(2)SH2 1217|l(2)k06338|l(2)k09030|l(2)k13638|l(2)k14308|ms(2)08318	Basigin	protein-coding
2.66	chr3R	4698241	4703977	+	.	NA	intron (NM_170646, intron 2 of 13)	intron (NM_170646, intron 2 of 13)	-7952	NM_001104242	41062	Dm.7093	NM_057349		pyd	CG11782|CG11962|CG12409|CG31349|CG43140|CG9729|CG9731|CG9763|CT36877|DZO-1|Dmel\CG43140|Dmel_CG31349|Dmel_CG9731|Pch|Pyd|Pyd/ZO-1|Tamou|ZO-1|ZO1|dzo-1|pyd(Z01)|tam|xvt	polychaetoid	protein-coding
1.8-5	chrX	6756035	6762053	+	.	NA	intron (NM_001298040, intron 1 of 2)	intron (NM_001298040, intron 1 of 2)	908	NM_001298041	3771905	Dm.21221	NM_001031887		CG43736	CG14433|CG32737|CG32737 ORF A|CG32737-ORFA|CG32737-ORFB|CG33691|CG33692|CG4564|CG4571|Dmel\CG43736|Dmel_CG33691|Dmel_CG33692	uncharacterized protein	protein-coding
1.64-5	chr3L	18196312	18198880	+	.	NA	TTS (NM_140777)	TTS (NM_140777)	3002	NM_140777	40010	Dm.24018	NM_140777		CG7320	Dmel\CG7320	uncharacterized protein	protein-coding
0.9-4	chr2R	3188757	3189928	+	.	NA	Intergenic	Intergenic	-9558	NM_136424	35651	Dm.503	NM_136424		CG12164	Dmel\CG12164	uncharacterized protein	protein-coding
1.29-11	chr3R	17739794	17740939	+	.	NA	exon (NM_142741, exon 1 of 1)	exon (NM_142741, exon 1 of 1)	897	NM_142741	42583	Dm.1599	NM_142741		Qsox2	CG17843|DmQSOX2|Dmel\CG17843|Erv1|anon-WO0140519.66	Quiescin sulfhydryl oxidase 2	protein-coding
1.2-9	chr3L	21096212	21099507	+	.	NA	intron (NM_079469, intron 1 of 7)	intron (NM_079469, intron 1 of 7)	-4659	NM_001275206	40330	Dm.2516	NM_079469		ko	CG10573|Dmel\CG10573	knockout	protein-coding
1.13-9	chr2R	4209748	4212709	+	.	NA	Intergenic	Intergenic	-3767	NM_001144145	35813	Dm.13918	NM_136533		pdm3	BcDNA:AT16994|CG11641|CG14755|CG42698|Dmel\CG42698|Dmel_CG11641|Dmel_CG14755|Pdm3	pou domain motif 3	protein-coding
1.11-13	chr3L	22145679	22150074	+	.	NA	intron (NM_168948, intron 1 of 10)	intron (NM_168948, intron 1 of 10)	18686	NM_001275275	40453	Dm.2994	NM_168948		olf413	CG12673|CG14461|CG7495|CR33185|Dmel\CG12673|Olf413	olf413	protein-coding
1.11-11	chr3L	15255251	15256466	+	.	NA	Intergenic	Intergenic	27139	NM_080018	44497	Dm.3403	NM_080018		Tollo	CG6890|CT21344|Dmel\CG6890|TOLL 8|Tl-8|Toll-8|Toll8|dTLR8|dToll8|toll|tollo|tollo/toll-8	tollo	protein-coding
0.78-5	chr2L	8419142	8421544	+	.	NA	intron (NM_164820, intron 1 of 4)	GA-rich|Low_complexity|Low_complexity	471	NM_164820	34170	Dm.21410	NM_058111		Akap200	AKAP200|Akap 200|BcDNA:LP02734|CG13388|DAKAP200|Dmel\CG13388|EP(2)2254|MESR2|akap200|anon-WO0118547.134|anon-WO0118547.213|dpo	A kinase anchor protein 200	protein-coding
1.46-4	chr2R	12715526	12716855	+	.	NA	promoter-TSS (NR_073882)	promoter-TSS (NR_073882)	-410	NR_073882	14462595		NR_073882		lncRNA:CR43650	CR43650|Dmel\CR43650|pri-mir-8	long non-coding RNA:CR43650	ncRNA
1.13-11	chr2R	15952905	15955164	+	.	NA	Intergenic	Intergenic	8434	NR_124642	19835850		NR_124642		lncRNA:CR44631	CR44631|Dmel\CR44631	long non-coding RNA:CR44631	ncRNA
0.8-4	chr3L	653112	654196	+	.	NA	promoter-TSS (NM_138203)	promoter-TSS (NM_138203)	435	NM_138202	38078	Dm.798	NM_138202		MED30	CG17183|Dmel\CG17183|Med11/TRAP25|Med20|Med30|Trap25|dMED20|dTRAP25|med30	Mediator complex subunit 30	protein-coding
1.28-5	chr2R	12195216	12198049	+	.	NA	promoter-TSS (NM_001103866)	promoter-TSS (NM_001103866)	-22	NM_001103866	5740310		NM_137272		Nox	CG15924|CG34399|CG3896|DmNox|Dmel\CG34399|Dmel_CG15924|Dmel_CG3896|NOX-1|Nox1|dNox|dnox	NADPH oxidase	protein-coding
1.41-5	chr3L	11374171	11376750	+	.	NA	TTS (NR_124889)	TTS (NR_124889)	1898	NR_124889	19834865		NR_124889		lncRNA:CR42755	CG42755|CR42755|Dmel\CR42755	long non-coding RNA:CR42755	ncRNA
1.96-4	chr3L	13995503	14000453	+	.	NA	intron (NM_001274890, intron 2 of 7)	intron (NM_001274890, intron 2 of 7)	2751	NM_140424	39551	Dm.954	NM_140424		upSET	CG9007|Dmel\CG9007|UpSET	upSET	protein-coding
chr2L-2	11064426	11066871	1	+	.	FDR=0.0040150216477734	NA	NA	NA	NA
1.31-9	chr3L	10542050	10554919	+	.	NA	intron (NM_001274751, intron 2 of 13)	intron (NM_001274751, intron 2 of 13)	3698	NM_176315	39197	Dm.36903	NM_176315		CG6527	BcDNA:AT13283|Dmel\CG6527	uncharacterized protein	protein-coding
2.11-3	chr3R	18401176	18403091	+	.	NA	intron (NM_176539, intron 5 of 5)	intron (NM_176539, intron 5 of 5)	-4362	NM_079727	42661	Dm.2377	NM_079727		CSN6	CG6932|CH6|Csn6|Dch6|Dmel\CG6932|Q9VCY3	COP9 signalosome subunit 6	protein-coding
0.94-3	chr2L	14572221	14578041	+	.	NA	Intergenic	Intergenic	-1342	NR_124264	19835939		NR_124264		lncRNA:CR44856	CR44856|Dmel\CR44856	long non-coding RNA:CR44856	ncRNA
1.95	chr2L	8478651	8481198	+	.	NA	intron (NM_001201800, intron 1 of 6)	intron (NM_001201800, intron 1 of 6)	1219	NM_001201800	34179	Dm.357	NM_001201800		d	29C3-D1|29CD|AAF52683|CG10595|CG13087|CG31610|CG42840|D|Dachs|Dh|DmMyo20|Dmel\CG42840|Dmel_CG10595|Dmel_CG13087|Ds|Myo29D|Myo3A|anon-EST:Liang-1.78|clone 1.78|l(2)c00146	dachs	protein-coding
1.85-2	chr2R	5931305	5937345	+	.	NA	intron (NM_001299338, intron 1 of 6)	intron (NM_001299338, intron 1 of 6)	-1533	NM_001299339	50246	Dm.19089	NM_144140		COX7C	BcDNA:LD14731|CG2249|COXO|CoAVIIc|CoVIIc|Dmel\CG2249|VIIc|anon-EST:fe3A1	Cytochrome c oxidase subunit 7C	protein-coding
1.29-3	chr2L	9224218	9228195	+	.	NA	intron (NM_001259020, intron 2 of 12)	intron (NM_001259020, intron 2 of 12)	24836	NM_135434	34244	Dm.26767	NM_135434		aust	Aust|CG17009|Dmel\CG17009	australin	protein-coding
1.88-6	chr3R	22755879	22758953	+	.	NA	intron (NM_001260394, intron 4 of 12)	intron (NM_001260394, intron 4 of 12)	-13840	NM_143256	43238	Dm.16423	NM_143256		CG14252	Dmel\CG14252	uncharacterized protein	protein-coding
1.07-8	chr3L	11037818	11038685	+	.	NA	intron (NM_001274765, intron 1 of 6)	intron (NM_001274765, intron 1 of 6)	1489	NM_140167	39231	Dm.11317	NM_140167		CG43693	CG34239|CG6327|Dmel\CG43693|Dmel_CG34239|Dmel_CG6327	uncharacterized protein	protein-coding
1.09-15	chrX	1941481	1942381	+	.	NA	intron (NM_001201605, intron 1 of 4)	intron (NM_001201605, intron 1 of 4)	497	NM_001272242	31168	Dm.12246	NM_130614		moody	1631|CG4322|Dmel\CG4322|EG:22E5.11|EP1631|Moody	moody	protein-coding
0.91-2	chr2L	7903895	7908891	+	.	NA	intron (NM_135320, intron 1 of 1)	intron (NM_135320, intron 1 of 1)	-15799	NM_175981
1.05-8	chr3L	14959635	14961066	+	.	NA	Intergenic	Intergenic	-2094	NM_079349	39619	Dm.36733	NM_079349		Tom	Bbu|CG5185|DmelCG5185|Dmel\CG5185|anon-EST:fe1F6|barbu|bbu/tom|tom	Twin of m4	protein-coding
1.85-3	chr3L	2436025	2438019	+	.	NA	intron (NM_206242, intron 2 of 9)	intron (NM_206242, intron 2 of 9)	-2214	NM_001299985	38306	Dm.6482	NM_139462		Svil	CG1141|CG12790|CG13797|CG13798|CG13799|CG13800|CG16763|CG16764|CG32306|CG33231|CG33232|CG42669|CG45186|Dmel\CG45186|Dmel_CG13800|Dmel_CG32306|Dmel_CG33231|Dmel_CG33232|Dmel_CG42669|c62E-11	Supervillin	protein-coding
1.43-8	chr3L	16965071	16966117	+	.	NA	intron (NM_001104160, intron 1 of 8)	intron (NM_001104160, intron 1 of 8)	2481	NM_001104160	39900	Dm.3164	NM_140685		Exn	BcDNA:GH03693|CG14060|CG3799|CG42665|Dmel\CG42665|Dmel_CG14060|Dmel_CG3799|exn	Ephexin	protein-coding
0.85-13	chrX	17455100	17457221	+	.	NA	promoter-TSS (NM_001272714)	promoter-TSS (NM_001272714)	-947	NM_001272714	32729	Dm.1952	NM_132990		CG43658	CG12432|CG8557|Dmel\CG43658|Dmel_CG12432|Dmel_CG8557	uncharacterized protein	protein-coding
1.62-11	chr3R	7765959	7770291	+	.	NA	intron (NM_169440, intron 2 of 15)	intron (NM_169440, intron 2 of 15)	6726	NM_169440	41441	Dm.10799	NM_169440		Cad87A	CG6977|CT21611|Cad87|DCad87A|Dmel\CG6977	Cadherin 87A	protein-coding
2.25-2	chr2R	8871831	8874031	+	.	NA	promoter-TSS (NR_124537)	promoter-TSS (NR_124537)	59	NR_124537	19835910		NR_124537		lncRNA:CR44339	CR44339|Dmel\CR44339|lincRNA.296	long non-coding RNA:CR44339	ncRNA
0.96-7	chr3L	18240883	18244309	+	.	NA	Intergenic	Intergenic	-2592	NM_140778	40011	Dm.9729	NM_140778		CheA75a	BcDNA:HL02449|CG7313|Dmel\CG7313	Chemosensory protein A 75a	protein-coding
2.16-2	chr2L	16680754	16692116	+	.	NA	intron (NM_057663, intron 1 of 6)	intron (NM_057663, intron 1 of 6)	1045	NM_057663	34993	Dm.7018	NM_057663		grp	1C|CG17161|CHK1|CHK1/Grapes|Chk1|Dchk1|DmChk1|Dmel\CG17161|Grp|Grp/DChk1|Pk36A|Pk?1|chk1|dChk1|grp(chk)|grps|l(2)k15102|lemp	grapes	protein-coding
0.95-6	chr2L	15403965	15405952	+	.	NA	Intergenic	Intergenic	-4461	NR_124280	19835999		NR_124280		lncRNA:CR45374	CR45374|Dmel\CR45374	long non-coding RNA:CR45374	ncRNA
2.37-2	chr2R	18531587	18534374	+	.	NA	exon (NM_137851, exon 3 of 3)	exon (NM_137851, exon 3 of 3)	869	NM_166539	37591	Dm.13030	NM_137851		CG2852	Dmel\CG2852	uncharacterized protein	protein-coding
1.49-8	chrX	2346661	2348387	+	.	NA	intron (NM_166940, intron 3 of 8)	intron (NM_166940, intron 3 of 8)	5535	NM_001038738	31230	Dm.41	NM_080312		z	CG7803|Dmel\CG7803|EG:BACH59J11.3|Z|e(bx)|en-bx	zeste	protein-coding
1.21-2	chr2L	3434969	3439262	+	.	NA	Intergenic	Intergenic	-8877	NM_134932	33559	Dm.13888	NM_134932		CG2772	BcDNA:RE45077|Dmel\CG2772	uncharacterized protein	protein-coding
0.85-11	chrX	271752	272915	+	.	NA	TTS (NR_123756)	TTS (NR_123756)	1313	NR_123756	19834965		NR_123756		lncRNA:CR44751	CR44751|Dmel\CR44751	long non-coding RNA:CR44751	ncRNA
1.24-11	chr3L	1451631	1452656	+	.	NA	intron (NM_001274324, intron 3 of 7)	intron (NM_001274324, intron 3 of 7)	10658	NR_124753	19835324		NR_124753		lncRNA:CR44842	CR44842|Dmel\CR44842	long non-coding RNA:CR44842	ncRNA
chr3L	13190376	13196782	2	+	.	FDR=2.94580740446849e-05	NA	NA	NA	NA
1.52-5	chr2R	5164597	5172331	+	.	NA	intron (NM_176110, intron 2 of 9)	intron (NM_176110, intron 2 of 9)	-3886	NR_124483	19834779		NR_124483		asRNA:CR45132	CR45132|Dmel\CR45132	antisense RNA:CR45132	ncRNA
1.69-6	chr2R	14300736	14301890	+	.	NA	promoter-TSS (NM_079057)	promoter-TSS (NM_079057)	-209	NM_001299643	44339	Dm.1434	NM_133166		imd	BG5|CG5576|Dmel\CG5576|IMD|Imd|anon-WO0172774.166|shadok	immune deficiency	protein-coding
1.36-9	chr3L	15530167	15531843	+	.	NA	intron (NM_206374, intron 1 of 5)	intron (NM_206374, intron 1 of 5)	2510	NM_206374	39682	Dm.6979	NM_079363		CrebA	BBF-2|BBF2_DROME|BOX B Binding Factor-2|Bbbf2|BcDNA:SD05937|CG7450|CRE-BP|CREB|CREB-A|CREB-a|CREBA|Creb|Creb A|Creb-A|DM4|Dmel\CG7450|creb|crebA|dCREB-A|dCREBA|dCreb-A|dCrebA|l(3)03576	Cyclic-AMP response element binding protein A	protein-coding
1.1-13	chr3R	19699592	19701713	+	.	NA	intron (NM_079742, intron 2 of 9)	intron (NM_079742, intron 2 of 9)	15122	NM_001104420	42821	Dm.1303	NM_079742		Pli	CG5212|Dmel\CG5212|PAP|pli	Pellino	protein-coding
1.35	chr2L	5784563	5786796	+	.	NA	TTS (NM_164662)	TTS (NM_164662)	1648	NM_164662	319023	Dm.12005	NM_164662		CG31913	Dmel\CG31913|NEST:bs09g05|NEST:bs14h07|NEST:bs23g06|NEST:bs28e01|NEST:bs35c08	uncharacterized protein	protein-coding
1.55-12	chrX	13850662	13855157	+	.	NA	intron (NM_167387, intron 3 of 10)	intron (NM_167387, intron 3 of 10)	3640	NM_132708	32357	Dm.5344	NM_132708		CG11068	Dmel\CG11068	uncharacterized protein	protein-coding
1.51-4	chr2L	14536503	14545233	+	.	NA	Intergenic	Intergenic	-7397	NR_124260	19835882		NR_124260		lncRNA:CR44852	CR44852|Dmel\CR44852	long non-coding RNA:CR44852	ncRNA
0.88-8	chr3L	18214315	18216576	+	.	NA	Intergenic	Intergenic	-8284	NR_133263	26067262		NR_133263		lncRNA:CR45935	CR45935|Dmel\CR45935|lincRNA.600	long non-coding RNA:CR45935	ncRNA
1.52-6	chr2R	7083190	7084699	+	.	NA	intron (NM_206091, intron 2 of 7)	intron (NM_206091, intron 2 of 7)	-1837	NM_134279	36171	Dm.4730	NM_057375		shn	BEST:SD06302|CG7734|Dmel\CG7734|EP(2)2359|EP2359|SD06302|SHN|Schnurri|Shn|l(2)04738|quo	schnurri	protein-coding
1.23-3	chr2R	6956604	6962233	+	.	NA	intron (NM_206089, intron 2 of 4)	intron (NM_206089, intron 2 of 4)	-13673	NM_001259331	12798403	Dm.36791	NM_001259331		CG43188	Dmel\CG43188|MIP03057|noncoding_5956	uncharacterized protein	protein-coding
1.26-3	chr2L	7955300	7959389	+	.	NA	intron (NM_135320, intron 1 of 1)	intron (NM_135320, intron 1 of 1)	19721	NM_001103645	5740414	Dm.4534	NM_135320		Snoo	CG34421|CG7093|CG7233|Dmel\CG34421|Dmel_CG7093|Dmel_CG7233|DskiL|Sno|SnoA|SnoI|SnoN|SnoN2|dSki|dSno|dSnoN|dsno|dsnoN|l(2)SH1402|l(2)SH2 1402|snoN|snoo	Sno oncogene	protein-coding
1.59-7	chr2R	8788156	8790661	+	.	NA	TTS (NR_133115)	TTS (NR_133115)	1022	NR_133115	26067548		NR_133115		lncRNA:CR46237	CR46237|Dmel\CR46237|lincRNA.294	long non-coding RNA:CR46237	ncRNA
1.16-13	chrX	3615614	3618684	+	.	NA	intron (NM_001272292, intron 2 of 7)	intron (NM_001272292, intron 2 of 7)	-1521	NM_206620	318206	Dm.7071	NM_130717		Tlk	BEST:GH17330|BcDNA:GH07910|CG12462|CG2829|CG32781|CG32782|CG33219|CG34412|Dmel\CG34412|Dmel_CG32781|Dmel_CG32782|EP(X)1408|EP(X)1413|EP1408|EP1413|GH17330|TLK|anon-WO03040301.114|anon-WO03040301.116|dtlk|l(1)G0054|tlk	Tousled-like kinase	protein-coding
1.69-10	chr3L	16210697	16217054	+	.	NA	Intergenic	Intergenic	-3472	NM_140588	39773	Dm.38074	NM_140588		CG13073	Dmel\CG13073	uncharacterized protein	protein-coding
0.68-2	chr2L	11393693	11395477	+	.	NA	Intergenic	Intergenic	-2265	NR_124197	19835611		NR_124197		lncRNA:CR43681	CG43681|CR43681|Dm_2L:52920|Dmel\CR43681|lincRNA.108	long non-coding RNA:CR43681	ncRNA
0.87-9	chr3L	8662923	8664474	+	.	NA	Intergenic	Intergenic	-5161	NM_001014577	38995	Dm.2554	NM_079253		h	8247|CG6494|Dmel\CG6494|H|HRY|Hairy|bHLHb39|bHLHc14|brr|dDr1|hry|l(3)08247|l(3)rM384	hairy	protein-coding
2.76	chr2R	20515476	20518227	+	.	NA	promoter-TSS (NR_003838)	promoter-TSS (NR_003838)	-584	NR_003838	5740104	Dm.34518	NR_003838		snoRNA:Me18S-G393	CR34659|Dmel\CR34659|Me18S-Gm393	ncRNA	ncRNA
1.29-14	chrX	14101017	14103679	+	.	NA	intron (NM_167395, intron 1 of 2)	intron (NM_167395, intron 1 of 2)	3142	NM_001103510	32371	Dm.10949	NM_167395		l(1)G0469	CG11595|CG12482|CG32597|Dmel\CG32597|anon-WO03040301.232	lethal (1) G0469	protein-coding
1.42-18	chrX	21915478	21918496	+	.	NA	promoter-TSS (NM_134625)	promoter-TSS (NM_134625)	-46	NM_134625	33141	Dm.33456	NM_134625		CG17600	CG17602|Dmel\CG17600	uncharacterized protein	protein-coding
2.18	chr2R	16918074	16924666	+	.	NA	Intergenic	Intergenic	-3824	NR_124672	19835769		NR_124672		lncRNA:CR45148	CR45148|Dmel\CR45148|lincRNA.368	long non-coding RNA:CR45148	ncRNA
2.57	chrX	8776998	8784461	+	.	NA	intron (NM_206667, intron 1 of 6)	intron (NM_206667, intron 1 of 6)	-5064	NM_001258655	31816	Dm.6642	NM_080343		Moe	CG10701|D17|DMoe|Dmel\CG10701|Dmoe|EMR1|ERM|Emr1|GMA|Moes|anon-WO03040301.155|anon-WO03040301.157|anon-WO03040301.159|anon-WO03040301.161|dMoe|gma|l(1)G0067|l(1)G0323|l(1)G0404|l(1)G0415|moe|moesin|moesin/ezrin/radixin homolog mRNA	Moesin	protein-coding
1.74-5	chr3R	9483310	9483879	+	.	NA	TTS (NM_001170131)	TTS (NM_001170131)	-1478	NM_057587	41668	Dm.4811	NM_057587		Rbp4	CG9654|Dmel\CG9654|RRM4|TSR|Tsr|rbp4|rrm4|tsr	RNA-binding protein 4	protein-coding
0.75-6	chr3L	11551730	11555197	+	.	NA	intron (NM_140217, intron 1 of 3)	intron (NM_140217, intron 1 of 3)	-1624	NM_168460	39293	Dm.33455	NM_140217		Mob2	BEST:GH06341|BcDNA:GH13236|CG11711|CG11712|DMob2|Dmel\CG11711|Dmob1|Dmob2|Mob1|MobI|dmob2|gh06341|trezor	Mob2	protein-coding
1.3-4	chr2L	21064739	21067948	+	.	NA	intron (NM_001273726, intron 2 of 8)	intron (NM_001273726, intron 2 of 8)	3560	NM_136237	35369	Dm.12994	NM_136237		CG9265	Dmel\CG9265	uncharacterized protein	protein-coding
0.81-18	chrX	16672137	16674016	+	.	NA	intron (NM_167544, intron 2 of 10)	intron (NM_167544, intron 2 of 10)	2031	NM_001169307	32661	Dm.7766	NM_078654		if	CG9623|CT27194|Dmel\CG9623|If|ItgaPS2|PS 2|PS2|PS2(c)|PS2(m8)|PS2(m8)alpha|PS2alpha|PSalpha2|aPS2|alpha-PS2|alpha2Int|alphaPS2|alphaPS2 integrin|alphaPS2C|alphaPS2m8|alpha[[PS2(ms8)]]|alpha[[PS2]]|in|inf	inflated	protein-coding
1.56	chr2L	1687120	1690604	+	.	NA	intron (NM_164428, intron 3 of 7)	intron (NM_164428, intron 3 of 7)	-16040	NM_057657	33346	Dm.4772	NM_057657		cpb	CAPB_DROME|CG17158|CP|CP-beta|CPB|Cap2|CapZ|CapZbeta|Cpb|Dmel\CG17158|J|bnd|cpbeta	capping protein beta	protein-coding
0.89-4	chr2R	17257192	17258649	+	.	NA	intron (NM_080070, intron 1 of 6)	intron (NM_080070, intron 1 of 6)	9049	NM_080070	45280	Dm.1806	NM_080070		cv-2	BMPER|CG15671|CT35855|CV2|Cv 2|Cv-2|Cv2|Dmel\CG15671|cv 2	crossveinless 2	protein-coding
1.41-16	chrX	10633363	10637862	+	.	NA	intron (NM_001272497, intron 1 of 3)	intron (NM_001272497, intron 1 of 3)	-2923	NM_001272498	43873	Dm.6459	NM_079907		ras	CG11485|CG1799|Dmel\CG1799|EP(X)1093|IMPDH|IMPdH|LD02673|LD06825|Ras|l(1)9Eb|l(1)G0002|l(1)G0056|l(1)G0098|l(1)G0127|l(1)G0238|l(1)G0351|l(1)G0380|l(1)G0388|l(1)G0391|l(1)G0436|l(1)G0482|ras-l|raspberry/impd	raspberry	protein-coding
1.1-2	chr2L	4797339	4800142	+	.	NA	intron (NM_001273117, intron 2 of 2)	intron (NM_001273117, intron 2 of 2)	3183	NM_001273117	33678	Dm.6318	NM_135014		Clect27	CG3244|Dmel\CG3244	C-type lectin 27kD	protein-coding
1.4-7	chr3R	27376471	27379251	+	.	NA	intron (NM_143614, intron 2 of 8)	intron (NM_143614, intron 2 of 8)	8976	NM_170552	43716	Dm.14928	NM_143614		nyo	CG1499|Dmel\CG1499|anon-EST:Liang-2.47|clone 2.47	nyobe	protein-coding
1.14-22	chrX	19217427	19221617	+	.	NA	Intergenic	Intergenic	-3383	NM_001298506	32926	Dm.3073	NM_133150		out	BcDNA:LD28120|CG8062|Dmel\CG8062|Out	outsiders	protein-coding
1.63-5	chr2R	7822735	7829868	+	.	NA	promoter-TSS (NM_136870)	promoter-TSS (NM_136870)	-761	NM_165853	36276	Dm.30906	NM_136870		exp	CG13188|Dmel\CG13188|Exp	expansion	protein-coding
0.94-17	chr3R	19997629	19998408	+	.	NA	promoter-TSS (NM_001043285)	promoter-TSS (NM_001043285)	-332	NM_001275971	42873	Dm.16548	NM_142968		CG13606	Dmel\CG13606	uncharacterized protein	protein-coding
1.72	chr2L	1644525	1646612	+	.	NA	Intergenic	Intergenic	1595	NR_124022	19835756		NR_124022		lncRNA:CR45695	CR45695|Dmel\CR45695	long non-coding RNA:CR45695	ncRNA
1.14-18	chr3R	17460724	17462726	+	.	NA	intron (NM_169961, intron 2 of 7)	intron (NM_169961, intron 2 of 7)	2491	NM_169962	42550	Dm.7299	NM_079713		E2f1	CG6376|DRTF1/E2F|DmE2F-1|Dmel\CG6376|Dp|E(Sev-CycE)3A|E(var)3-93E|E(var)3-95E|E(var)93E|E2F|E2F-1|E2F1|E2f|Evar(3)164|dE2F|dE2F1|dE2f|dE2f1|de2f1|def21|drosE2F1|e2f|e2f1|l(3)07172|l(3)j3B1|l(3)j3C2|l(3)rM729	E2F transcription factor 1	protein-coding
1.36-6	chr2R	9958815	9962950	+	.	NA	intron (NM_001259386, intron 3 of 10)	intron (NM_001259386, intron 3 of 10)	-16948	NM_001144193	7354427		NM_001144193		CG42287	CG13353|Dmel\CG42287|Dmel_CG13353	uncharacterized protein	protein-coding
2.03	chr2R	19795041	19796533	+	.	NA	promoter-TSS (NM_057780)	promoter-TSS (NM_057780)	113	NM_166630	37800	Dm.757	NM_131901		kcc	BEST:CK01510|CG2768|CG5594|CK01510|Dmel\CG5594|E(sda)J|KCC|Kcc|Line J|l(2)60A-C|mdcds_17605	kazachoc	protein-coding
1.57-7	chr3L	11705846	11707615	+	.	NA	intron (NM_001104116, intron 1 of 1)	intron (NM_001104116, intron 1 of 1)	1655	NM_001104116	50290	Dm.24132	NM_001104116		CG14132	DIGF-7|Dmel\CG14132	uncharacterized protein	protein-coding
1.19-15	chrX	14964016	14966576	+	.	NA	TTS (NM_001042812)	TTS (NM_001042812)	4256	NM_132767	32436	Dm.2112	NM_132767		dob	CG5560|Dmel\CG5560|Dob	doppelganger von brummer	protein-coding
1.99-10	chr3R	20121727	20125930	+	.	NA	intron (NM_001260355, intron 1 of 13)	intron (NM_001260355, intron 1 of 13)	3028	NM_001043286	42896	Dm.2365	NM_079756		crb	0509/20|1384/04|CG6383|CRB|CT19912|Crb|Crbs|Crumbs|DmCrb|Dmel\CG6383|crumb|far|l(3)07207|l(3)S050920|l(3)S058104|l(3)j1B5	crumbs	protein-coding
3.32-4	chr3R	12100725	12107575	+	.	NA	intron (NM_169712, intron 2 of 11)	intron (NM_169712, intron 2 of 11)	-2461	NM_169711	49701	Dm.7006	NM_080202		gish	CG6963|CK1|CK1-gamma|CK1[[gamma]]|CK1gamma|CKI-related|CKIgamma|Dmel\CG6963|Gish|Hrr25|NEST:bs27c08|Spider|anon-WO0118547.425|ms(3)89B|spider	gilgamesh	protein-coding
0.85-8	chr3R	19747156	19750842	+	.	NA	promoter-TSS (NM_001104423)	promoter-TSS (NM_001104423)	-23	NM_170095	318605	Dm.29090	NM_170095		CG31141	Dmel\CG31141	uncharacterized protein	protein-coding
0.8-10	chr3R	21453122	21454386	+	.	NA	Intergenic	Intergenic	-1108	NM_001170261	43092	Dm.1335	NM_143151		Ssadh	CG4685|DmSSADH|Dmel\CG4685|SSADH|anon-WO0118547.428|ssadh	Succinic semialdehyde dehydrogenase	protein-coding
0.94-6	chr2R	13033471	13034878	+	.	NA	TTS (NR_002545).2	TTS (NR_002545).2	1015	NR_002545	3772551	Dm.38346	NR_002545		snoRNA:U3:54Ab	54A U3 snoRNA|CR33628|Dm-818|Dmel\CR33628|U3 snoRNA|U3-snoRNA|snoRNA U3	ncRNA	ncRNA
1.6-6	chr3L	12797159	12799704	+	.	NA	promoter-TSS (NM_001169962)	promoter-TSS (NM_001169962)	-215	NM_001169962	39454	Dm.11426	NM_140344		Atg1	ATG1|CG10967|DK-4|DmATG1|Dmel\CG10967|ULK1|UNC 51-like|Unc-51|Unc51|anon-WO0118547.287|atg1|dATG1|dAtg1|l(3)00305|unc-51|unc51	Autophagy-related 1	protein-coding
1.41-7	chr3L	19167532	19171676	+	.	NA	intron (NM_001275107, intron 4 of 5)	intron (NM_001275107, intron 4 of 5)	-5856	NM_001275108	40090	Dm.2524	NM_079431		fz2	CG9739|D-Fz2|D-fz2|DFZ2|DFz-2|DFz2|DFz2C|Dfrz2|Dfz2|Dfz[[2]]|Dm Fz2|Dmel\CG9739|FZ2|Fz2|dFz2|dfz(2)|dfz2|dfz2r|frz2|fz-2	frizzled 2	protein-coding
1.59-2	chr2L	12823108	12825532	+	.	NA	Intergenic	Intergenic	-1533	NM_001316391	34688	Dm.414	NM_078835		kek1	BEST:GM02380|CG12283|CT18186|Dmel\CG12283|Dmkek1|GM02380|KEK1|Kek|Kek-1|Kek1|NB1|SD01674|kek|kek-1|kekon|l(2)01433|n(2)k07332|uns	kekkon 1	protein-coding
2.01-5	chrX	14613280	14615155	+	.	NA	intron (NM_001258740, intron 3 of 8)	intron (NM_001258740, intron 3 of 8)	-1242	NM_167412	318105	Dm.34100	NM_167412		hog	CG32595|Dmel\CG32595	hog	protein-coding
1.59-14	chr3L	12535553	12536819	+	.	NA	TTS (NR_048271)	TTS (NR_048271)	939	NR_048271	12798224		NR_048270		lncRNA:CR43612	CR43612|Dmel\CR43612	long non-coding RNA:CR43612	ncRNA
1.05-13	chr3R	18363569	18365556	+	.	NA	intron (NM_142803, intron 1 of 4)	intron (NM_142803, intron 1 of 4)	1079	NM_142803	42655	Dm.3982	NM_142803		CG5326	Dmel\CG5326	uncharacterized protein	protein-coding
1.67-7	chr4	508494	512988	+	.	NA	Intergenic	Intergenic	-1121	NM_001297785	43794	Dm.17798	NM_143667		Asator	CG11533|CK I|CKI-like|Dmel\CG11533	asator	protein-coding
1.76-8	chrX	10008321	10014388	+	.	NA	intron (NR_123853, intron 3 of 3)	intron (NR_123853, intron 3 of 3)	-7026	NR_003733	5740428		NR_003733		snoRNA:Me18S-A627	CR34674|Dmel\CR34674|Me18S-Am627	ncRNA	ncRNA
1.96-5	chr3L	19894777	19903812	+	.	NA	intron (NM_140898, intron 1 of 4)	intron (NM_140898, intron 1 of 4)	-3171	NR_073953	14462887		NR_073953		asRNA:CR43889	CR43889|Dmel\CR43889	antisense RNA:CR43889	ncRNA
2.48-4	chrX	4915736	4918909	+	.	NA	intron (NR_123794, intron 2 of 3)	intron (NR_123794, intron 2 of 3)	-24984	NM_167026	31429	Dm.1677	NM_080338		ovo	CG15467|CG6824|Dmel\CG6824|Fs(1)K1103|Fs(1)K1237|Fs(1)K155|OVO|Ovo|Ovo-D|Shv|Svb|Svb/Ovo|fs(1)K1237|fs(1)M1|fs(1)M38|ovo/shavenbaby|ovo/svb|ovoD|svb|svb/ovo	ovo	protein-coding
0.84-14	chrX	11435832	11438826	+	.	NA	intron (NM_206688, intron 1 of 4)	intron (NM_206688, intron 1 of 4)	-4126	NR_047793	12797961		NR_047793		mir-2492	CR43042|Dmel\CR43042|dme-mir-2492|miR-2492	mir-2492 stem loop	miscRNA
1.75-3	chr2L	18638071	18641763	+	.	NA	intron (NM_001299122, intron 2 of 2)	intron (NM_001299122, intron 2 of 2)	13093	NM_136047	35115	Dm.457	NM_136047		Cyp310a1	310a1|CG10391|Cyp310|Cyp310a|Dmel\CG10391|H|anon-EST:CL1d7|cyp310a1	Cyp310a1	protein-coding
2.43	chr2L	21616935	21620221	+	.	NA	exon (NM_001038843, exon 1 of 8)	exon (NM_001038843, exon 1 of 8)	196	NM_165387	35417	Dm.7383	NM_136271		CG2201	Dmel\CG2201	uncharacterized protein	protein-coding
1.32-14	chr3R	14279920	14285427	+	.	NA	intron (NM_169816, intron 2 of 7)	intron (NM_169816, intron 2 of 7)	-6697	NM_169822	42226	Dm.4626	NM_079673		fru	BTB-VI|BtbVI|CG14307|CG7688|CG7689|CG7690|CT22773|Dmel\CG14307|Dmfru|FRU|FRU-PI|Fru|cg7688|cg7689|fruC|fty|ms(3)06411|sat	fruitless	protein-coding
0.75	chr2L	2464875	2467813	+	.	NA	Intergenic	Intergenic	6634	NR_124032	19835788		NR_124032		lncRNA:CR45286	CR45286|Dmel\CR45286	long non-coding RNA:CR45286	ncRNA
1.15-15	chr3R	9539705	9543225	+	.	NA	5' UTR (NM_001144575, exon 1 of 13)	5' UTR (NM_001144575, exon 1 of 13)	536	NM_001104306	5740131	Dm.6711	NM_142053		CG34383	CG14365|CG14366|CG9322|Dm_3R:52023|Dmel\CG34383|Dmel_CG14365|Dmel_CG14366|Dmel_CG9322	uncharacterized protein	protein-coding
1.43	chr2L	242925	250672	+	.	NA	intron (NM_001258891, intron 1 of 16)	intron (NM_001258891, intron 1 of 16)	-2111	NR_073677	14462649		NR_073677		lncRNA:CR44218	CR44218|Dmel\CR44218	long non-coding RNA:CR44218	ncRNA
1.68-5	chr2R	11818243	11821262	+	.	NA	promoter-TSS (NM_137220)	promoter-TSS (NM_137220)	-312	NM_137220	36747	Dm.10846	NM_137220		bdg	CG8291|Dmel\CG8291	bedraggled	protein-coding
1.78	chr2L	7358348	7363202	+	.	NA	Intergenic	Intergenic	-2604	NM_135265	34011		NM_135265		Wnt10	CG4971|D-Wnt-10|DWnt-10|DWnt10|Dm DWnt10|Dmel\CG4971|Dwnt-10|Dwnt10|wnt10	Wnt oncogene analog 10	protein-coding
2.26	chr2R	2934314	2937526	+	.	NA	promoter-TSS (NM_001273828)	promoter-TSS (NM_001273828)	-823	NM_001273828	35623	Dm.5872	NM_078915		lbm	CG2374|Dm.Tsp42Em|Dmel\CG2374|Ibm|LBM|Lbm|lbl	late bloomer	protein-coding
2.07	chr2R	9920382	9926112	+	.	NA	intron (NM_206109, intron 1 of 3)	intron (NM_206109, intron 1 of 3)	4079	NM_206109	36555	Dm.613	NM_080376		mam	CG8118|DMam|Dm0064|Dmel\CG8118|MAM|Mam|MamH|N-2G|SR2-4|dMam|l(2)03505|l(2)04615|mam(CAG)[[7]]	mastermind	protein-coding
1.11-10	chr3L	7799511	7804813	+	.	NA	5' UTR (NM_001259731, exon 1 of 7)	5' UTR (NM_001259731, exon 1 of 7)	763	NM_001259731	38873	Dm.23570	NM_168232		CG32369	CG13684|CG7388|Dmel\CG32369	uncharacterized protein	protein-coding
2.07-3	chr3L	13395998	13401732	+	.	NA	Intergenic	Intergenic	-4640	NM_080079	45328	Dm.1457	NM_080079		sens	1228/04|CG10714|CG32120|Dmel\CG32120|Gfi1|Ly|Ly-1|SENS|Sen|Sens|Senseless|Ss|l(3)70Ad|sen|sense	senseless	protein-coding
1.02-3	chr2L	22246598	22247599	+	.	NA	TTS (NM_136300)	TTS (NM_136300)	735	NM_001273760	35453	Dm.11743	NM_136300		RpL21	BcDNA:RH06526|CG12775|Dmel\CG12775|RPL21|Rp L21|anon-EST:Posey18|anon-EST:Posey30	Ribosomal protein L21	protein-coding
0.86-9	chr3R	9888987	9891552	+	.	NA	intron (NM_206482, intron 2 of 10)	intron (NM_206482, intron 2 of 10)	6628	NM_001275628	41709	Dm.3957	NM_142073		foxo	3143|Afx|CG3143|DFOXO|Dfoxo|DmQ95V5|Dmel\CG3143|FKHR|FOXO|FOXO1|FoxO|Foxo|Foxo1|Q95V55|anon-WO0118547.374|cg3143|dFOXO|dFoxO|dFoxo|dfoxO|dfoxo|fd88A|foxO|foxo|dFOXO	forkhead box, sub-group O	protein-coding
1.21-3	chr2L	12459580	12462816	+	.	NA	promoter-TSS (NM_165013)	promoter-TSS (NM_165013)	58	NM_165013	34665	Dm.7349	NM_080364		bun	1550|Bun|BunA|CG31857|CG42281|CG5461|Dm_2L:60722|Dmel\CG42281|Dmel_CG31857|Dmel_CG5461|EP(2)0488|TSC-22|Tsc22|bnc|l(2)00255|l(2)02687|l(2)05479|l(2)06475|l(2)k02903|l(2)rI043|shs	bunched	protein-coding
2.08	chr2L	433158	434702	+	.	NA	intron (NM_057492, intron 1 of 5)	intron (NM_057492, intron 1 of 5)	2703	NM_001272894	33218	Dm.247	NM_057492		ex	1270|CG4114|Dmel\CG4114|EX|Ex|Expanded|brl|l(2)01270|l(2)ey	expanded	protein-coding
2.65-4	chr3R	13870410	13871066	+	.	NA	TTS (NM_079670)	TTS (NM_079670)	4350	NM_169785	42160	Dm.7690	NM_079670		htl	CG7223|CT22273|CT39172|DFGF-R1|DFGF-R2|DFR-1|DFR1|DFR1/DFGF-R2|DPR3|DTRK(FR1)|Dfr-1|Dfr1|DmHD-38|Dmel\CG7223|Dtk1|EMS2|FGF-R2|FGFR|FGFR2|FR1|Fr1|HD-38|HTL/FGFR1|Htl|Tk1|dtk1|i100|i150|i79|j372	heartless	protein-coding
2.24-4	chr3L	14264412	14268213	+	.	NA	Intergenic	Intergenic	-1131	NM_080073	45307	Dm.1456	NM_080073		fz	CG17697|CG3646|DFZ1|DFz|DFz1|Dfz|Dfz1|Dm Fz1|Dmel\CG17697|FZ|FZ1|Frizzled|Frz|Fz|Fz1|dFz|frz|fz1|fz[[1]]	frizzled	protein-coding
1.34-8	chr2R	17252570	17253733	+	.	NA	intron (NM_080070, intron 2 of 6)	intron (NM_080070, intron 2 of 6)	13818	NM_080070	45280	Dm.1806	NM_080070		cv-2	BMPER|CG15671|CT35855|CV2|Cv 2|Cv-2|Cv2|Dmel\CG15671|cv 2	crossveinless 2	protein-coding
0.95-3	chr2L	7340731	7342863	+	.	NA	intron (NM_001273259, intron 1 of 3)	intron (NM_001273259, intron 1 of 3)	8083	NM_135264	34010	Dm.23854	NM_135264		Wnt6	CG4969|D-Wnt-6|DWnt-6|DWnt6|Dmel\CG4969|Dwnt-6|Dwnt6|wnt6	Wnt oncogene analog 6	protein-coding
0.88-6	chr3L	10933882	10937515	+	.	NA	Intergenic	Intergenic	-16633	NR_124864	19834970		NR_124864		lncRNA:CR45248	CR45248|Dmel\CR45248	long non-coding RNA:CR45248	ncRNA
2.39-2	chr2R	10688259	10690449	+	.	NA	intron (NM_001103847, intron 1 of 11)	intron (NM_001103847, intron 1 of 11)	-2893	NM_137146	45318	Dm.1803	NM_080074		kn	CG10197|Col|Col/Kn|DmCOE|Dmel\CG10197|Kn|Knot|coe|col|collier	knot	protein-coding
0.81	chr2L	21219193	21221448	+	.	NA	promoter-TSS (NM_136257)	promoter-TSS (NM_136257)	252	NM_001273738	35396	Dm.483	NM_136256		Atg18b	ATG18|ATG18.2|Atg18|Atg18-like|CG8678|Dmel\CG8678|l(2)k09410	Autophagy-related 18b	protein-coding
2.33-4	chr3L	19027631	19034507	+	.	NA	intron (NM_001275100, intron 1 of 3)	intron (NM_001275100, intron 1 of 3)	-4069	NR_133275	26067267		NR_133275		lncRNA:CR45940	CR45940|Dmel\CR45940	long non-coding RNA:CR45940	ncRNA
0.88-2	chr2L	15300707	15302449	+	.	NA	Intergenic	Intergenic	3770	NM_135906	34901	Dm.12044	NM_135906		CG15262	BG:DS07851.5|Dmel\CG15262	uncharacterized protein	protein-coding
2.31-4	chr3L	14751933	14753940	+	.	NA	TTS (NM_001043140)	TTS (NM_001043140)	1213	NM_206360	2768981	Dm.7610	NM_206355		Trl	Adf-2|Adf-2-519|Adf2|CG33261|CG9343|Dmel\CG33261|E(var)3-trl|E(var)62|GAF|GAGA|GAGA factor|Gaf|Gaga|LBC|NC70F|Nc70F|TRL|TfGAGA/Adf-2|Trl-GAGA|anon-EST:fe2E12|gaga|l(3)s2325|trl	Trithorax-like	protein-coding
0.87-11	chr3R	25668300	25669232	+	.	NA	intron (NM_170435, intron 2 of 11)	intron (NM_170435, intron 2 of 11)	1387	NM_170435	43528	Dm.4517	NM_170435		Cad99C	CA-10|CG15511|CG310034|CG31009|CG7805|CT35624|CT4930|Cad99c|DCad99C|Dm Cad99C|Dmel\CG31009|cad99C	Cadherin 99C	protein-coding
1.85-5	chr3R	5061146	5064406	+	.	NA	promoter-TSS (NM_079561)	promoter-TSS (NM_079561)	-29	NM_079561	41094	Dm.1115	NM_079561		pum	CG9755|CG9763|Dmel\CG9755|EP(3)0883|PKL|PUM|Pum|anon-WO0172774.19|bem|fs(3)02003|l(3)01688|ova|ovt|pkl	pumilio	protein-coding
0.94-7	chr2R	16474057	16479277	+	.	NA	intron (NM_145883, intron 1 of 7)	intron (NM_145883, intron 1 of 7)	1611	NM_001169745	43862	Dm.2004	NM_145883		HnRNP-K	BL|Bancal|Bl|CG13425|Dmel\CG13425|Hrb57A|Q18|bl|dhnRNP K|hnRNP K|hnRNP-A1L|l(2)k08305	Heterogeneous nuclear ribonucleoprotein K	protein-coding
0.9-10	chr3L	11144527	11147287	+	.	NA	intron (NM_168448, intron 2 of 11)	intron (NM_168448, intron 2 of 11)	-2022	NM_206320	39257	Dm.15401	NM_206320		CG6216	Dmel\CG6216	uncharacterized protein	protein-coding
0.98-13	chrX	19215758	19217049	+	.	NA	promoter-TSS (NM_133150)	promoter-TSS (NM_133150)	-264	NM_001298506	32926	Dm.3073	NM_133150		out	BcDNA:LD28120|CG8062|Dmel\CG8062|Out	outsiders	protein-coding
1.86-7	chrX	8107041	8111070	+	.	NA	intron (NM_001258645, intron 7 of 17)	intron (NM_001258645, intron 7 of 17)	-1107	NM_206653	44861	Dm.17605	NM_132235		sdt	BP1063|CG12657|CG12658|CG15339|CG15340|CG15341|CG15342|CG1617|CG32717|Dmel\CG32717|PALS1|Pals1|SDT|Sdt|Std|anon-EST:fe2E6|cGUK1|cMAGUK1|l(1)7Ef|pal1|std	stardust	protein-coding
1.37-15	chrX	284138	286175	+	.	NA	TTS (NR_123759)	TTS (NR_123759)	2104	NR_123759	19835875		NR_123759		lncRNA:CR44753	CR44753|Dmel\CR44753	long non-coding RNA:CR44753	ncRNA
1.01-3	chr2R	4540359	4541937	+	.	NA	intron (NM_078937, intron 1 of 5)	intron (NM_078937, intron 1 of 5)	-2147	NR_124473	19835420		NR_124473		lncRNA:CR44281	CR44281|Dmel\CR44281	long non-coding RNA:CR44281	ncRNA
2.41	chr2R	13345735	13350004	+	.	NA	promoter-TSS (NM_137370)	promoter-TSS (NM_137370)	-234	NM_137370	36964	Dm.11614	NM_137370		CG14478	BEST:LD13441|Dmel\CG14478|GENE 4|gene 4	uncharacterized protein	protein-coding
1.15-4	chr2R	5077799	5081306	+	.	NA	promoter-TSS (NM_136624)	promoter-TSS (NM_136624)	49	NM_001299311	19834931		NM_001299310		CG45085	Dmel\CG45085|Dromel_CG8026_FBtr0088611_uORF	uncharacterized protein	protein-coding
0.72-2	chr2R	17585976	17589120	+	.	NA	intron (NM_001299766, intron 1 of 2)	intron (NM_001299766, intron 1 of 2)	-1415	NM_001299767	37481	Dm.7318	NM_166479		HmgD	CG17950|Dm-HMG-D100|Dmel\CG17950|HMG D|HMG-D|HMG-D100|HMG1|HMGD|Hmg-D|anon-EST:Liang-1.9|clone 1.9|dHMG-D|hmg-D|hmgd	High mobility group protein D	protein-coding
2.36-3	chr3L	6776313	6782026	+	.	NA	TTS (NR_124821)	TTS (NR_124821)	1036	NR_124821	19834999		NR_124821		lncRNA:CR45759	CR45759|Dmel\CR45759|lincRNA.458	long non-coding RNA:CR45759	ncRNA
0.75-4	chr2R	4030240	4032794	+	.	NA	intron (NM_001201953, intron 1 of 11)	intron (NM_001201953, intron 1 of 11)	-1557	NM_001201949	35790	Dm.522	NM_136515		Lpin	CG8709|DLpin|DmLpin|Dmel\CG8709|EP2431|LIPIN|anon-WO0118547.133|dLipin	Lipin	protein-coding
3.77	chr3L	8072898	8077677	+	.	NA	intron (NR_073918, intron 2 of 2)	intron (NR_073918, intron 2 of 2)	1013	NR_073918	14462839		NR_073918		lncRNA:CR43974	CR43974|Dmel\CR43974	long non-coding RNA:CR43974	ncRNA
1.99	chr2L	11053424	11059145	+	.	NA	intron (NM_001298899, intron 1 of 6)	intron (NM_001298899, intron 1 of 6)	1180	NM_001273443	34530		NM_080362		Samuel	78BP|CG12291|CG14917|CG14918|CG31868|Dmel\CG31868|Moses|mdcds_1002|moses	SAM-motif ubiquitously expressed punctatedly localized protein	protein-coding
1.66-2	chr3L	11318161	11323085	+	.	NA	Intergenic	Intergenic	-2523	NR_124885	19835141		NR_124885		lncRNA:CR44723	CR44723|Dmel\CR44723|lincRNA.509	long non-coding RNA:CR44723	ncRNA
1.26-15	chr3R	22739297	22744994	+	.	NA	intron (NM_144487, intron 1 of 11)	intron (NM_144487, intron 1 of 11)	662	NM_001104469	44359	Dm.12697	NM_144487		CG46339	BcDNA:GH07466|CG5518|Dmel\CG46339|sda	uncharacterized protein	protein-coding
1.45-18	chrX	10257720	10260399	+	.	NA	intron (NM_001316626, intron 1 of 6)	intron (NM_001316626, intron 1 of 6)	1247	NM_001316626	31964	Dm.123	NM_132393		l(1)G0289	CG2221|Dmel\CG2221|Mgn1457	lethal (1) G0289	protein-coding
1.6-9	chr3R	889724	891546	+	.	NA	Intergenic	Intergenic	-11175	NR_125072	19835391		NR_125072		lncRNA:CR45588	CR45588|Dmel\CR45588	long non-coding RNA:CR45588	ncRNA
1.32-7	chr2R	10195637	10197693	+	.	NA	intron (NM_001103837, intron 1 of 9)	intron (NM_001103837, intron 1 of 9)	1018	NM_001299488	36592	Dm.2231	NM_137108		Shrm	CG13942|CG13944|CG34379|CG8603|Dmel\CG34379|Dmel_CG13942|Dmel_CG8603|Shrooom|dShrm|dmShroom	Shroom	protein-coding
1.59-3	chr2L	21656762	21658375	+	.	NA	promoter-TSS (NR_124416)	promoter-TSS (NR_124416)	-57	NR_124416	19834780		NR_124416		lncRNA:CR43144	CG43144|CR43144|Dmel\CR43144|lincRNA.217	long non-coding RNA:CR43144	ncRNA
1.57-6	chr3L	420027	426415	+	.	NA	Intergenic	Intergenic	10685	NM_138192	38066	Dm.15940	NM_138192		CG13891	Dmel\CG13891	uncharacterized protein	protein-coding
chr2L-4	15406871	15407808	1	+	.	FDR=0.000237611370470991	NA	NA	NA	NA
1.14-16	chr3R	1038823	1041039	+	.	NA	intron (NM_169025, intron 1 of 16)	intron (NM_169025, intron 1 of 16)	3247	NM_001275344	40620	Dm.4251	NM_079508		cno	AF-6|CG2534|CG31537|CG42312|Canoe|Cno|Dmel\CG42312|Dmel_CG2534|Dmel_CG31537|EC3-10|anon-WO0172774.47|cno?|dlhA|lip|mis	canoe	protein-coding
1.6-13	chrX	10615712	10620081	+	.	NA	intron (NM_001272497, intron 2 of 3)	intron (NM_001272497, intron 2 of 3)	-20639	NM_001272498	43873	Dm.6459	NM_079907		ras	CG11485|CG1799|Dmel\CG1799|EP(X)1093|IMPDH|IMPdH|LD02673|LD06825|Ras|l(1)9Eb|l(1)G0002|l(1)G0056|l(1)G0098|l(1)G0127|l(1)G0238|l(1)G0351|l(1)G0380|l(1)G0388|l(1)G0391|l(1)G0436|l(1)G0482|ras-l|raspberry/impd	raspberry	protein-coding
1.09-4	chr2R	14109249	14111530	+	.	NA	Intergenic	Intergenic	-3911	NR_124613	19834728		NR_124613		lncRNA:CR45310	CR45310|Dmel\CR45310	long non-coding RNA:CR45310	ncRNA
2.33	chr2R	10914818	10919461	+	.	NA	intron (NM_176175, intron 1 of 11)	intron (NM_176175, intron 1 of 11)	4530	NR_124554	19834868		NR_124554		lncRNA:CR45256	CR45256|Dmel\CR45256	long non-coding RNA:CR45256	ncRNA
1.76-3	chr2L	19439755	19442245	+	.	NA	promoter-TSS (NM_136123)	promoter-TSS (NM_136123)	-93	NM_136123	35222	Dm.7106	NM_136123		CG10237	Dmel\CG10237	uncharacterized protein	protein-coding
1.24-21	chrX	11630883	11634027	+	.	NA	Intergenic	Intergenic	-4527	NM_001103490	5740676	Dm.141	NM_001103490		inaF-A	CG34322|Dm_X:58729|Dmel\CG34322|INAF|InaF|inaF	inaF-A	protein-coding
0.78-4	chr2L	7885286	7887033	+	.	NA	promoter-TSS (NM_135318)	promoter-TSS (NM_135318)	656	NM_001042879	4379884	Dm.33148	NM_001042879		CG34132	Dmel\CG34132	uncharacterized protein	protein-coding
0.84-5	chr3L	6814356	6816557	+	.	NA	Intergenic	Intergenic	32198	NM_001316454	38752	Dm.2556	NM_079224		vvl	CF1A|CG10037|Cf1-a|Cf1a|Cf1a/drifter|Cfla|DFR|Dfr|Dfr/Vvl|Dmel\CG10037|Drf|VVL|Vv1|Vvl|dfr|dfr-vvl|dfr/vvl|drf|prd3|sep|ut|vvl/dfr|vvl/dfr/ut	ventral veins lacking	protein-coding
1.41-9	chr3R	10477345	10482355	+	.	NA	intron (NM_142122, intron 1 of 5)	intron (NM_142122, intron 1 of 5)	1069	NM_001260175	41776	Dm.11537	NM_142122		l(3)L1231	BEST:LD14744|CG7832|Dmel\CG7832|LD14744	lethal (3) L1231	protein-coding
1.15-17	chr3R	17742532	17745445	+	.	NA	Intergenic	Intergenic	4519	NM_142741	42583	Dm.1599	NM_142741		Qsox2	CG17843|DmQSOX2|Dmel\CG17843|Erv1|anon-WO0140519.66	Quiescin sulfhydryl oxidase 2	protein-coding
1.08-12	chrX	4324321	4329380	+	.	NA	intron (NM_001258598, intron 2 of 7)	intron (NM_001258598, intron 2 of 7)	5682	NM_001258599	31379	Dm.1683	NM_080331		bi	BI|CG3578|Dm-OMB|Dm-omb|Dmel\CG3578|OMB|Omb|Qd|T3|TBX2|dm-omb|l(1)bi|l(1)omb|omb	bifid	protein-coding
0.69-3	chr3R	3944164	3946018	+	.	NA	intron (NM_001300294, intron 3 of 3)	intron (NM_001300294, intron 3 of 3)	-3356	NM_141510	40959	Dm.1098	NM_141510		CG7878	DmRH26|Dmel\CG7878|cg7878	uncharacterized protein	protein-coding
0.75-13	chr3R	27545755	27549011	+	.	NA	intron (NM_170566, intron 1 of 4)	intron (NM_170566, intron 1 of 4)	-3335	NM_080172	48317	Dm.1526	NM_080172		ttk	0037/17|0250/25|0438/31|0702/07|1049/07|1119/04|1184/16|1209/05|1209/10|1260/10|1281/04|1325/15|1372/08|1396/14|1418/06|3540|5125|5311|CG11558|CG1856|Dmel\CG1856|E(yan)100D|FTZ-F2|TTK|TTK69|TTK88|TTKA|Ttk|Ttk69|Ttk69k|Ttk88|anon-EST:Liang-2.9|clone 2.9|ftz-f2|ftzf2/ttk|l(3)02667|l(3)j2A1|l(3)j7B8|osn|oss|ovs|tramtrak|ttk/FTZ-F2|ttk69|ttkp69|twk	tramtrack	protein-coding
1.72-3	chr2R	11785098	11787970	+	.	NA	intron (NM_001274088, intron 1 of 20)	intron (NM_001274088, intron 1 of 20)	-2602	NM_206124	2768844	Dm.34227	NM_206124		CG33463	Dmel\CG33463	uncharacterized protein	protein-coding
3.05	chr2L	218329	227430	+	.	NA	promoter-TSS (NR_073675)	promoter-TSS (NR_073675)	-640	NR_073675	14462647		NR_073675		lncRNA:CR44222	CR44222|Dmel\CR44222	long non-coding RNA:CR44222	ncRNA
chrX	6437653	6439365	1	+	.	FDR=0.0040150216477734	NA	NA	NA	NA
2.11-4	chrX	3567545	3580876	+	.	NA	intron (NM_001169180, intron 1 of 8)	CT-rich|Low_complexity|Low_complexity	-8058	NM_001169182	31331	Dm.7389	NM_130715		Mnt	CG13316|CG2856|DmMnt|Dmel\CG13316|EG:114E2.2|MNT|Mad|Mad-3E|bHLHe43|dMad|dMnt|dmnt|mnt	Mnt	protein-coding
2.16	chr2L	5798302	5800869	+	.	NA	TTS (NM_135115)	TTS (NM_135115)	588	NM_164660	33807	Dm.11394	NM_135114		CG9171	Dmel\CG9171|dibeta3GnT2	uncharacterized protein	protein-coding
1.41-8	chr3R	9277494	9280888	+	.	NA	intron (NM_001260157, intron 2 of 16)	intron (NM_001260157, intron 2 of 16)	2879	NM_001038963	41657	Dm.25190	NM_001038963		side-IV	14372|BP1073|CG14372|CT34011|Dmel\CG14372	sidestep IV	protein-coding
1.51-14	chr3R	4295255	4297254	+	.	NA	intron (NM_169222, intron 1 of 14)	intron (NM_169222, intron 1 of 14)	7085	NM_001260060	50003		NM_169222		CG45263	43462|BcDNA:AT05815|BcDNA:GH22170|CG11718|CG11729|CG11730|CG11731|CG11733|CG31264|CG31369|CG31462|CG42285|CG42286|CG43462|CT32186|Dmel\CG45263|Dmel_CG11718|Dmel_CG31369|Dmel_CG31462|Dmel_CG42285|Dmel_CG42286|Dmel_CG43462|GH22170|GS3056|MRE1|anon-EST:Posey178	uncharacterized protein	protein-coding
1.75-2	chr2L	16597555	16605895	+	.	NA	promoter-TSS (NM_135957)	promoter-TSS (NM_135957)	-102	NM_001273575	34987	Dm.11210	NM_135957		mtgo	CG13260|CG13261|CG31738|CG42389|CG4668|CT15043|CT15049|Dmel\CG42389|Dmel_CG13260|Dmel_CG31738|anon-EST:Liang-1.16|clone 1.16	miles to go	protein-coding
1.02-18	chrX	7212493	7214002	+	.	NA	intron (NM_132162, intron 5 of 5)	intron (NM_132162, intron 5 of 5)	4556	NM_132162	31666	Dm.33486	NM_132162		Atg5	ATG5|CG1643|DmAtg5|Dmel\CG1643|atg5	Autophagy-related 5	protein-coding
1.26-18	chrX	14914500	14916280	+	.	NA	intron (NM_001298329, intron 13 of 22)	intron (NM_001298329, intron 13 of 22)	-3079	NM_001258745	32430	Dm.7134	NM_132762		be	BEST:LD10566|CG15026|CG32594|CG5530|Dmel\CG32594|E|anon-EST:CL1a5	ben	protein-coding
1.67-3	chr3L	6693996	6697659	+	.	NA	intron (NM_168176, intron 1 of 5)	AT_rich|Low_complexity|Low_complexity	794	NM_168176	38744	Dm.3293	NM_139796		SP1173	CG10121|Dmel\CG10121	SP1173	protein-coding
1.25-7	chr3R	6649059	6652846	+	.	NA	Intergenic	Intergenic	-1849	NM_001260104	41302	Dm.1141	NM_176458		Cad86C	BcDNA:LP07955|CG31393|CG31425|CG33112|CG42601|CG4509|CG4655|CT14654|CT15041|DCad86C|Dmel\CG42601|Dmel_CG4509|Dmel_CG4655	Cadherin 86C	protein-coding
1.24-3	chr2L	14508731	14512418	+	.	NA	non-coding (NR_124259, exon 1 of 1)	non-coding (NR_124259, exon 1 of 1)	1509	NR_124259	19835142		NR_124259		lncRNA:CR45693	CR45693|Dmel\CR45693	long non-coding RNA:CR45693	ncRNA
1.73-7	chr3L	21895922	21902331	+	.	NA	intron (NM_001275269, intron 2 of 10)	intron (NM_001275269, intron 2 of 10)	-1164	NR_133299	26067286		NR_133299		lncRNA:CR45959	CR45959|Dmel\CR45959	long non-coding RNA:CR45959	ncRNA
0.9-16	chr3R	25086973	25087476	+	.	NA	Intergenic	Intergenic	5017	NM_001300652	19834823		NM_001300652		CG45544	Dmel\CG45544|lincRNA.886	uncharacterized protein	protein-coding
1.35-8	chr3L	11477391	11486839	+	.	NA	intron (NM_140213, intron 1 of 3)	intron (NM_140213, intron 1 of 3)	1465	NM_140213	39284	Dm.20385	NM_140213		chrb	BcDNA:GH09771|CG7533|Charybde|Dmel\CG7533|EP(3)1035|anon-EST:Liang-2.51|char|clone 2.51	charybde	protein-coding
0.9-9	chr3L	9388613	9390385	+	.	NA	intron (NM_001259766, intron 1 of 5)	intron (NM_001259766, intron 1 of 5)	2828	NM_001259766	39079	Dm.4962	NM_140048		CG4080	4080|Dmel\CG4080	uncharacterized protein	protein-coding
1.24-16	chr3R	12341832	12345784	+	.	NA	intron (NM_001260212, intron 2 of 16)	intron (NM_001260212, intron 2 of 16)	9330	NR_133408	26067349		NR_133408		lncRNA:CR46030	CR46030|Dmel\CR46030	long non-coding RNA:CR46030	ncRNA
2.38-2	chr3R	799486	804855	+	.	NA	Intergenic	Intergenic	-5817	NR_048321	12798227		NR_048321		asRNA:CR43478	CR43478|Dmel\CR43478	antisense RNA:CR43478	ncRNA
0.75-7	chr3L	16927259	16928726	+	.	NA	intron (NM_168700, intron 2 of 3)	intron (NM_168700, intron 2 of 3)	644	NM_168695	39895	Dm.7335	NM_140679		CG11905	Dmel\CG11905	uncharacterized protein	protein-coding
1.14-10	chr2R	16496113	16496679	+	.	NA	exon (NM_137649, exon 5 of 9)	exon (NM_137649, exon 5 of 9)	2824	NR_048184	12798133		NR_048184		mir-7	7|CR33042|CR42883|Dmel\CR42883|Dmel_CR33042|MIR-7|Mir-7|dme-miR-7|dme-miR-7-5p|dme-mir-7|miR-7|miR-7-5p|miR7|mir7|pri-miR-7	mir-7 stem loop	ncRNA
1.65-4	chr2L	20913978	20918190	+	.	NA	intron (NM_001273722, intron 1 of 11)	intron (NM_001273722, intron 1 of 11)	1377	NM_165350	35359	Dm.2151	NM_136229		sky	CG14399|CG9339|CG9340|Dmel\CG9339|Sky|anon-WO0118547.455	skywalker	protein-coding
1.04-10	chrX	13782364	13785819	+	.	NA	intron (NM_167387, intron 4 of 10)	intron (NM_167387, intron 4 of 10)	43285	NM_001201660	32353	Dm.17448	NM_132704		mamo	CG11071|CG11072|CG11075|CG11082|CG32606|CG32611|CG34346|CG44132|CG45477|CR44656|Dmel\CG45477|Dmel_CG11071|Dmel_CG11072|Dmel_CG32606|Dmel_CG32611|Dmel_CG34346|Dmel_CG44132|lincRNA.990	maternal gene required for meiosis	protein-coding
0.86-4	chr2L	11050134	11053022	+	.	NA	intron (NM_001273443, intron 2 of 6)	intron (NM_001273443, intron 2 of 6)	5886	NM_001273443	34530		NM_080362		Samuel	78BP|CG12291|CG14917|CG14918|CG31868|Dmel\CG31868|Moses|mdcds_1002|moses	SAM-motif ubiquitously expressed punctatedly localized protein	protein-coding
1.48-4	chr2L	21844980	21847521	+	.	NA	Intergenic	Intergenic	-8844	NR_124422	19835662		NR_124422		lncRNA:CR44917	CR44917|Dmel\CR44917	long non-coding RNA:CR44917	ncRNA
0.77-12	chrX	3759515	3760790	+	.	NA	intron (NM_001297915, intron 3 of 5)	intron (NM_001297915, intron 3 of 5)	598	NM_166993	31340	Dm.6966	NM_057799		yin	CG2913|CG34336|CG44402|Dmel\CG44402|Dmel_CG2913|Dmel_CG34336|EG:EG0002.1|OPT1|OpT1|Opt1|Yin|opt|opt1	yin	protein-coding
1.7-8	chr3R	22373481	22378299	+	.	NA	intron (NM_170275, intron 3 of 22)	intron (NM_170275, intron 3 of 22)	-6959	NR_133461	26067401		NR_133461		lncRNA:CR46084	CR46084|Dmel\CR46084	long non-coding RNA:CR46084	ncRNA
1.97-3	chr3L	16194976	16204219	+	.	NA	Intergenic	Intergenic	5169	NM_001031962	3772513	Dm.28963	NM_001031962		CG33690	Dmel\CG33690	uncharacterized protein	protein-coding
1.63-10	chr3R	9739004	9741973	+	.	NA	Intergenic	Intergenic	12913	NM_169560	41697	Dm.1755	NM_169560		ems	CG2988|Dmel\CG2988|E4|EMS|Ems|W13|ant	empty spiracles	protein-coding
1.27-2	chr2L	8715798	8720106	+	.	NA	intron (NM_080050, intron 1 of 8)	intron (NM_080050, intron 1 of 8)	-3369	NM_001298830	44851	Dm.1634	NM_080050		raw	CG12437|CG9321|Dmel\CG12437|Raw|cyr|ensh|l(2)06825|l(2)k03514	raw	protein-coding
1.27-12	chr3R	13537036	13541565	+	.	NA	intron (NM_169775, intron 2 of 15)	intron (NM_169775, intron 2 of 15)	4772	NM_001170168	42130	Dm.2989	NM_079668		osa	C819|CG7467|Dmel\CG7467|E(E2F)3C|OSA|Osa|anon-WO0118547.314|anon-WO0172774.126|eld|en(lz)4F/4H|eyelid|l(3)00090|l(3)04539|l(3)j9C3|p300	osa	protein-coding
1.91	chr2L	4332900	4336316	+	.	NA	intron (NM_078747, intron 1 of 6)	intron (NM_078747, intron 1 of 6)	695	NM_164580	33636	Dm.2602	NM_078747		Atet	CG2969|Dmel\CG2969	ABC transporter expressed in trachea	protein-coding
1.32-13	chr3R	10531253	10540224	+	.	NA	intron (NM_001300400, intron 1 of 8)	intron (NM_001300400, intron 1 of 8)	-12724	NM_001032403	3772109	Dm.11236	NM_001032403		Meltrin	CG31314|CG31385|CG7649|CT23341|DMeltrin|Dmel\CG7649|FBgn0051314|Neu3|meltrin	meltrin	protein-coding
0.81-17	chrX	16172380	16175472	+	.	NA	5' UTR (NM_001298390, exon 2 of 6)	5' UTR (NM_001298390, exon 2 of 6)	1314	NM_167491	32585	Dm.6855	NM_078640		eas	CG3525|Dmel\CG3525|EP770|EtnK|PC80|RE10142|RH11|ala	easily shocked	protein-coding
1.54-12	chrX	14602586	14609159	+	.	NA	intron (NM_001258740, intron 3 of 8)	intron (NM_001258740, intron 3 of 8)	7103	NM_167412	318105	Dm.34100	NM_167412		hog	CG32595|Dmel\CG32595	hog	protein-coding
1.03-11	chrX	13427721	13428811	+	.	NA	promoter-TSS (NM_132667)	promoter-TSS (NM_132667)	-167	NM_132667	32308		NM_132667		CG15756	Dmel\CG15756	uncharacterized protein	protein-coding
1.9-7	chrX	15503185	15504524	+	.	NA	intron (NM_001272647, intron 4 of 6)	intron (NM_001272647, intron 4 of 6)	-16287	NM_206717	32497		NM_206717		CG9220	Dmel\CG9220|dCHSY	uncharacterized protein	protein-coding
1.04-9	chrX	8748431	8754467	+	.	NA	intron (NM_001272431, intron 1 of 4)	intron (NM_001272431, intron 1 of 4)	3799	NM_001272431	31815	Dm.2094	NM_132278		CG12075	Dmel\CG12075	uncharacterized protein	protein-coding
3.62	chr2L	172409	177295	+	.	NA	intron (NM_001272875, intron 3 of 13)	intron (NM_001272875, intron 3 of 13)	-7968	NM_001272876	44205	Dm.3450	NM_079979		spen	136/24|BcDNA:GM01870|CG18497|Dmel\CG18497|E(E2F)2A|E(Raf)2A|E(Sev-CycE)2A|EK2-9|EY2-7|En(yan[ACT])2-7|SPEN|Spen|Splitends|l(2)03350|l(2)k06805|l(2)k07612|l(2)k08102|poc|rno|spe|yip1	split ends	protein-coding
1.27-9	chr3L	14309706	14318013	+	.	NA	intron (NM_001274907, intron 4 of 4)	intron (NM_001274907, intron 4 of 4)	5492	NR_124938	19835129		NR_124938		lncRNA:CR45025	CR45025|Dmel\CR45025	long non-coding RNA:CR45025	ncRNA
1.31-3	chr2L	8529343	8531055	+	.	NA	intron (NM_135398, intron 1 of 5)	intron (NM_135398, intron 1 of 5)	1058	NM_164827	34191	Dm.33418	NM_135398		CG17834	BcDNA:LP07538|Dmel\CG17834|anon-290a|anon-29Da	uncharacterized protein	protein-coding
1.17-8	chr3R	10307696	10310648	+	.	NA	Intergenic	Intergenic	-1737	NM_001104318	41749	Dm.5505	NM_169583		cv-c	CG14845|CG14846|CG14847|CG14848|CG14849|CG31319|CG31330|CG34389|CG8480|Cv-c|Dmel\CG34389|Dmel_CG14846|Dmel_CG14847|Dmel_CG31319|Dmel_CG31330|RhoGAP88C|l(3)06951|rhoGAP88C	crossveinless c	protein-coding
2.42	chr2R	12609590	12620811	+	.	NA	intron (NM_166188, intron 1 of 11)	intron (NM_166188, intron 1 of 11)	3689	NM_166189	246627	Dm.24533	NM_166188		Pgant9	CG15713|CG30463|CG8456|CG8463|Dmel\CG30463|dppGalNAcT9|pgant9	Polypeptide N-Acetylgalactosaminyltransferase 9	protein-coding
2.21-2	chr3L	10753186	10757658	+	.	NA	Intergenic	Intergenic	-9603	NM_001274759	12798172	Dm.33178	NM_001259780		CG43245	Dmel\CG43245	uncharacterized protein	protein-coding
2.26-3	chr3L	12412195	12413015	+	.	NA	Intergenic	Intergenic	-1925	NM_001274832	39417	Dm.2547	NM_079316		ArfGAP1	AG1|ARF1-GAP|ARF1GAP|CG4237|Dmel\CG4237|GAP|GAP69C|Gap69C|Gap69c|arf1GAP|dArf1-GAP|gap69|i51	ADP-ribosylation factor GTPase activating protein 1	protein-coding
0.73-5	chr3L	12657070	12659045	+	.	NA	Intergenic	Intergenic	3131	NR_124910	19834958		NR_124910		lncRNA:CR44552	CR44552|Dmel\CR44552	long non-coding RNA:CR44552	ncRNA
1.6-5	chr3L	4541681	4544937	+	.	NA	intron (NM_001259697, intron 2 of 3)	intron (NM_001259697, intron 2 of 3)	1189	NM_139659	38561	Dm.20483	NM_139659		CG11357	BcDNA:GM04393|Dmel\CG11357|GalT2|dbeta3GnT	uncharacterized protein	protein-coding
0.8-2	chr2L	18750301	18752475	+	.	NA	Intergenic	Intergenic	11030	NM_136062	35134	Dm.26836	NM_136062		CG15167	Dmel\CG15167	uncharacterized protein	protein-coding
2.31-5	chrX	5593479	5594645	+	.	NA	intron (NM_001169207, intron 1 of 11)	intron (NM_001169207, intron 1 of 11)	842	NM_001169207	31490	Dm.13429	NM_132019		CG4096	CT13580|Dmel\CG4096	uncharacterized protein	protein-coding
1.79-9	chr3L	11266787	11268902	+	.	NA	promoter-TSS (NR_124880)	promoter-TSS (NR_124880)	-182	NR_124880	19835526		NR_124880		lncRNA:CR44720	CR44720|Dmel\CR44720	long non-coding RNA:CR44720	ncRNA
1.38-3	chr2L	15392592	15397131	+	.	NA	Intergenic	Intergenic	-1473	NR_124277	19835688		NR_124277		lncRNA:CR44859	CR44859|Dmel\CR44859	long non-coding RNA:CR44859	ncRNA
0.95-14	chr3R	8134066	8138015	+	.	NA	Intergenic	Intergenic	-1035	NM_141917	41493	Dm.27269	NM_141917		CG4066	Dmel\CG4066	uncharacterized protein	protein-coding
1.34-14	chr3R	5440168	5446174	+	.	NA	intron (NM_001275498, intron 2 of 4)	intron (NM_001275498, intron 2 of 4)	-5495	NM_176438	41163	Dm.11523	NM_141661		CG8312	Dmel\CG8312	uncharacterized protein	protein-coding
1.73	chr2L	2753501	2756863	+	.	NA	intron (NM_164498, intron 1 of 2)	intron (NM_164498, intron 1 of 2)	1949	NM_164498	33462	Dm.21390	NM_134862		Bacc	CG9894|Dmel\CG9894|anon-EST:Liang-2.54|clone 2.54	Bacchus	protein-coding
2.39-4	chr3L	19171943	19176554	+	.	NA	intron (NM_001275107, intron 4 of 5)	intron (NM_001275107, intron 4 of 5)	3578	NR_133276	26067268		NR_133276		lncRNA:CR45941	CR45941|Dmel\CR45941	long non-coding RNA:CR45941	ncRNA
2.31-2	chr3L	10705149	10707858	+	.	NA	Intergenic	Intergenic	-16526	NM_140153	39215	Dm.5880	NM_140153		NijA	CG6449|Dmel\CG6449|ninA	Ninjurin A	protein-coding
1.69-7	chr2R	17792314	17801280	+	.	NA	intron (NM_137775, intron 3 of 6)	intron (NM_137775, intron 3 of 6)	25980	NM_137775	5740472	Dm.32432	NM_137775		Fili	CG13487|CG34368|CG4054|CT13464|CT32855|Dmel\CG34368|Dmel_CG13487|Dmel_CG4045|Dmel_CG4054	Fish-lips	protein-coding
1.18-12	chr3R	23562244	23565843	+	.	NA	intron (NM_079811, intron 1 of 4)	intron (NM_079811, intron 1 of 4)	1783	NM_079811	43334	Dm.21688	NM_079811		Ets98B	CG5583|D-Ets-4|D-ets-4|D-ets4|Dmel\CG5583|ETS4|Ets|Ets4|ets98B	Ets at 98B	protein-coding
1.51-16	chr3R	22326938	22333548	+	.	NA	intron (NM_143225, intron 2 of 10)	intron (NM_143225, intron 2 of 10)	5579	NR_133460	26067400		NR_133460		lncRNA:CR46083	CR46083|Dmel\CR46083	long non-coding RNA:CR46083	ncRNA
0.87-8	chr3L	5841719	5842962	+	.	NA	Intergenic	Intergenic	-3576	NM_001014565	38657	Dm.2441	NM_079218		vn	CG10491|CT29452|Dm vn|Dmel\CG10491|P1749|Vein|Vn|ddd|l(3)10567|l(3)10568|l(3)L6A|l(3)ddd|l(3)rF264|l(3)vn10567|wvn	vein	protein-coding
0.89-3	chr2R	17248915	17249931	+	.	NA	intron (NM_080070, intron 3 of 6)	intron (NM_080070, intron 3 of 6)	-11340	NM_137738	37441	Dm.15739	NM_137738		CG17974	Dmel\CG17974	uncharacterized protein	protein-coding
1.07-16	chrX	21151759	21156545	+	.	NA	Intergenic	Intergenic	-1954	NM_167736	33098	Dm.12872	NM_167734		CG32521	CG1726|CG1735|Dmel\CG32521	uncharacterized protein	protein-coding
1.93-3	chr3R	17667397	17669378	+	.	NA	exon (NM_169972, exon 2 of 2)	exon (NM_169972, exon 2 of 2)	1100	NM_169972	117472	Dm.26361	NM_169972		Gr93b	93F.2|CG13411|CG31336|Dmel\CG31336|GR93F.2|GR93b|Gr93F2	Gustatory receptor 93b	protein-coding
1.64-13	chr4	562466	564247	+	.	NA	3' UTR (NM_001297786, exon 6 of 6)	3' UTR (NM_001297786, exon 6 of 6)	15124	NR_073619	14462356		NR_073619		lncRNA:CR43958	CR43958|Dmel\CR43958	long non-coding RNA:CR43958	ncRNA
0.91-13	chrX	671192	673160	+	.	NA	exon (NM_001103389, exon 1 of 2)	exon (NM_001103389, exon 1 of 2)	409	NM_001103389	31023	Dm.1697	NM_080296		fz3	CG16785|DFz3|Dfz3|Dm Fz3|Dmel\CG16785|EG:34F3.6|Fz3|dFz3|dfz3	frizzled 3	protein-coding
1.52-9	chr3L	552473	557412	+	.	NA	intron (NM_167834, intron 2 of 10)	intron (NM_167834, intron 2 of 10)	1726	NR_133144	26067138		NR_133144		lncRNA:CR45808	CR45808|Dmel\CR45808	long non-coding RNA:CR45808	ncRNA
1.26-8	chr3L	14047320	14049141	+	.	NA	promoter-TSS (NR_133236)	promoter-TSS (NR_133236)	-826	NR_133236	26067384		NR_133236		asRNA:CR46067	CR46067|Dmel\CR46067|Mgn99916	antisense RNA:CR46067	ncRNA
1.43-2	chr2L	7291196	7292597	+	.	NA	Intergenic	Intergenic	-14725	NM_001273258	34007	Dm.341	NM_057624		Wnt4	CG4698|DWnt-4|DWnt4|Dm DWnt4|Dmel\CG4698|Dwnt-4|Dwnt4|WNT4|Wnt|Wnt-4|anon-EST:Liang-2.4|clone 2.4|dWnt4|wnt-4|wnt4	Wnt oncogene analog 4	protein-coding
1.02-7	chr2R	11560624	11564849	+	.	NA	intron (NM_166108, intron 1 of 9)	intron (NM_166108, intron 1 of 9)	722	NM_166107	44095	Dm.7727	NM_079952		fus	CG8205|Dmel\CG8205|E(cact[E10])7|cg8205	fusilli	protein-coding
1.07-5	chr3L	7901090	7903416	+	.	NA	intron (NM_168241, intron 1 of 10)	intron (NM_168241, intron 1 of 10)	185	NM_001104070	38879	Dm.2712	NM_079241		pbl	0083/20|0293/09|0542/03|CG8114|Dmel\CG8114|ECT2|Ect-2|GEF|PBL|Pbl|Pbl/Ect2|Peb|anon-WO0172774.22|anon-WO0172774.25|l(3)09645	pebble	protein-coding
1.11-16	chr3R	27514315	27517091	+	.	NA	promoter-TSS (NR_125310)	promoter-TSS (NR_125310)	-103	NR_125310	19834934		NR_125310		lncRNA:CR45565	CR45565|Dmel\CR45565	long non-coding RNA:CR45565	ncRNA
1.33-2	chr2L	14453599	14457959	+	.	NA	Intergenic	Intergenic	-1334	NR_124256	19835600		NR_124256		lncRNA:CR44730	CR44730|Dmel\CR44730|lincRNA.133	long non-coding RNA:CR44730	ncRNA
1.16-7	chr3L	760835	764275	+	.	NA	Intergenic	Intergenic	-7066	NM_001274293	38090	Dm.5971	NM_138213		hng3	CG13897|CG13987|Dmel\CG13897|anon-WO0118547.557	hinge3	protein-coding
1.68-14	chrX	3315266	3322404	+	.	NA	intron (NM_166972, intron 1 of 3)	intron (NM_166972, intron 1 of 3)	11005	NM_001272278	31312	Dm.17744	NM_130700		CG14269	Dmel\CG14269	uncharacterized protein	protein-coding
1.34-16	chr3R	18493877	18499350	+	.	NA	intron (NM_142819, intron 2 of 9)	intron (NM_142819, intron 2 of 9)	-3096	NM_001260314	42676	Dm.3687	NM_142819		wake	CG17622|CG17623|CG42686|CG45058|CG6954|Dmel\CG45058|Dmel_CG17622|Dmel_CG17623|Dmel_CG42686|Dmel_CG6954|ban	wide awake	protein-coding
1.39-4	chr3L	6305800	6310174	+	.	NA	Intergenic	Intergenic	-5724	NM_168163	318011	Dm.26516	NM_168163		Or65a	65a|CG32401|DOR66|Dmel\CG32401|LU27.2|OR65a	Odorant receptor 65a	protein-coding
1.27-11	chr3R	11252686	11253889	+	.	NA	promoter-TSS (NM_001104335)	promoter-TSS (NM_001104335)	-671	NM_001104335	41884	Dm.24066	NM_142210		CG6118	Dmel\CG6118	uncharacterized protein	protein-coding
0.96-11	chrX	7399	9773	+	.	NA	Intergenic	HETA|LINE|telomeric	-10294	NR_003723	5740321		NR_003723		lncRNA:CR40469	CR40469|Dmel\CR40469	long non-coding RNA:CR40469	ncRNA
1.99-7	chr3L	18236421	18238850	+	.	NA	TTS (NR_133265)	TTS (NR_133265)	835	NR_133265	26067263		NR_133265		lncRNA:CR45936	CR45936|Dmel\CR45936|lincRNA.600	long non-coding RNA:CR45936	ncRNA
0.96-9	chr3L	21001910	21005376	+	.	NA	intron (NM_168879, intron 3 of 12)	intron (NM_168879, intron 3 of 12)	-4023	NR_048303	12798435		NR_048303		scaRNA:PsiU6-40	CR43601|Dmel\CR43601|pugU6-40|snoRNA:skd-a	small Cajal body-specific RNA : PsiU6-40	ncRNA
2.01	chr2L	12112994	12119776	+	.	NA	intron (NM_135708, intron 1 of 5)	intron (NM_135708, intron 1 of 5)	2025	NM_135708	34639	Dm.23874	NM_135708		CG17211	Dmel\CG17211	uncharacterized protein	protein-coding
1.6-11	chr3R	20715197	20717930	+	.	NA	intron (NM_170179, intron 1 of 7)	intron (NM_170179, intron 1 of 7)	994	NM_170180	42975	Dm.4943	NM_170179		CG31121	BcDNA:GH19411|CG11764|CG18633|CG18655|Dmel\CG31121	uncharacterized protein	protein-coding
1.68-4	chr2R	6668474	6670612	+	.	NA	promoter-TSS (NR_124506)	promoter-TSS (NR_124506)	831	NM_176144	36131	Dm.10908	NM_176144		CG33144	AAF58756.2|CG12339|CG7621|Dmel\CG33144|lincRNA.281	uncharacterized protein	protein-coding
0.74-2	chrX	6505119	6506408	+	.	NA	intron (NM_001258621, intron 2 of 9)	intron (NM_001258621, intron 2 of 9)	9405	NM_001258621	31596	Dm.19679	NM_132103		pigs	CG3973|Dmel\CG3973	pickled eggs	protein-coding
3.57	chrX	1526741	1528095	+	.	NA	intron (NM_166893, intron 2 of 7)	GTWIN_I|LTR|Gypsy	10653	NM_001201597	44505	Dm.20757	NM_080020		br	2B5|2Bc|A18|BR|BR-C|BR-C Z1|BR-Z1|BR-Z2|BR-Z3|BR-Z4|BR-c|BRC|BRC-Z1|BRC-Z2|BRC-Z3|BRC-Z4|BR_C|Br|Br-C|Br-C Z2|Br-C-Z3|Br-Z2|Br-Z4|Br-c|BrC|BrC-Z1|BrZ3|CG11491|CG11509|CG11511|CG11514|Dmel\CG11491|Dmel_CG11509|EG:123F11.1|EG:17A9.1|EG:25D2.1|PP1|PP2|Z1|Z2|Z3|Z4|br-C|br-Z1|br-Z2|br-Z3|br-Z4|br-c|de12|ecs|l(1)2Ba|l(1)2Bab|l(1)2Bad|l(1)2Bb|l(1)2Bc|l(1)2Bd|l(1)ESHS5|l(1)G0018|l(1)G0042|l(1)G0284|l(1)G…	broad	protein-coding
0.92-14	chr3R	915906	917019	+	.	NA	Intergenic	Intergenic	-3668	NM_001259993	40616	Dm.24160	NM_079507		corto	7128|CG2530|CP-1|Ccf|Corto|Dmel\CG2530|anon-WO02059370.59|ccf|l(3)07128|l(3)neo31|l(3)neo32	corto	protein-coding
2.35-2	chr3L	20160486	20166019	+	.	NA	intron (NM_140925, intron 2 of 15)	intron (NM_140925, intron 2 of 15)	10162	NR_133281	26067269		NR_133281		lncRNA:CR45942	CR45942|Dmel\CR45942	long non-coding RNA:CR45942	ncRNA
1.73-4	chr3L	6806567	6810127	+	.	NA	Intergenic	Intergenic	25089	NM_001316454	38752	Dm.2556	NM_079224		vvl	CF1A|CG10037|Cf1-a|Cf1a|Cf1a/drifter|Cfla|DFR|Dfr|Dfr/Vvl|Dmel\CG10037|Drf|VVL|Vv1|Vvl|dfr|dfr-vvl|dfr/vvl|drf|prd3|sep|ut|vvl/dfr|vvl/dfr/ut	ventral veins lacking	protein-coding
chr3R	3937053	3939677	1	+	.	FDR=0.00257023604207332	NA	NA	NA	NA
1.24-10	chr3L	262903	264751	+	.	NA	promoter-TSS (NM_079146)	promoter-TSS (NM_079146)	553	NM_138177	38045	Dm.795	NM_138177		Tudor-SN	CG7008|Dmel\CG7008|SND1|TSN|TSN-1|TUDOR-SN|dP100|p100|tudor-SN	Tudor staphylococcal nuclease	protein-coding
1.19-14	chrX	258530	260377	+	.	NA	intron (NR_047716, intron 2 of 3)	intron (NR_047716, intron 2 of 3)	2821	NR_047722	10178876		NR_037723		lncRNA:yar	CR42744|Dmel\CR42744|anon-1Be|yar	yellow-achaete intergenic RNA	ncRNA
1.99-9	chr3R	5697394	5701280	+	.	NA	Intergenic	Intergenic	-1066	NM_001275514	41217	Dm.4030	NM_001038952		Glut4EF	BcDNA:GH25505|BcDNA:GM06804|BcDNA:RE66512|BcDNA:RH63124|CG11676|CG12802|CG12804|CG12805|CG32469|CG33975|CG34360|CG43757|D-Glut4EF|Dmel\CG34360|Dmel_CG12802|Dmel_CG33975|stretch	Glucose transporter 4 enhancer factor	protein-coding
0.9-14	chr3R	21011121	21014620	+	.	NA	intron (NM_143089, intron 1 of 1)	intron (NM_143089, intron 1 of 1)	2137	NM_143089	43023	Dm.4441	NM_143089		dan	CG11849|Dan|Dmel\CG11849|fer	distal antenna	protein-coding
0.78-2	chr2L	3842276	3843808	+	.	NA	Intergenic	Intergenic	2674	NR_124057	19836026		NR_124057		lncRNA:CR44983	CR44983|Dmel\CR44983	long non-coding RNA:CR44983	ncRNA
0.89-12	chrX	13132744	13135961	+	.	NA	intron (NM_167354, intron 1 of 8)	intron (NM_167354, intron 1 of 8)	-3753	NM_167355	318134	Dm.34102	NM_167355		CG32639	Dmel\CG32639	uncharacterized protein	protein-coding
1.09-6	chr2R	16466182	16468804	+	.	NA	intron (NM_143792, intron 2 of 7)	intron (NM_143792, intron 2 of 7)	2144	NM_143792	47065	Dm.4204	NM_143792		qsm	CG13432|CG13433|Dmel\CG13432|EP2356|EP2587|L(2)05510|QSM|l(2)05510|l(2)k009920|lethal (2) 05510	quasimodo	protein-coding
1.16-3	chr2L	8919003	8920812	+	.	NA	intron (NM_001298837, intron 2 of 10)	intron (NM_001298837, intron 2 of 10)	-14055	NM_001169444	34211	Dm.364	NM_078791		Tsp29Fa	CG9494|Dm.Tsp29Fa|Dmel\CG9494	Tetraspanin 29Fa	protein-coding
1.58-3	chr2R	4119975	4121134	+	.	NA	promoter-TSS (NM_057575)	promoter-TSS (NM_057575)	-719	NM_057575	35800	Dm.525	NM_057575		dpn	44C|CG8704|DPN|Dmel\CG8704|Dpn|anon-EST:fe1B12|bHLHe50	deadpan	protein-coding
0.85-9	chr3R	21917328	21919621	+	.	NA	TTS (NR_125266)	TTS (NR_125266)	970	NR_125266	19834794		NR_125266		lncRNA:CR44319	CG44319|CR44319|Dmel\CR44319	long non-coding RNA:CR44319	ncRNA
1.09-2	chr2L	3552823	3555438	+	.	NA	Intergenic	Intergenic	-7908	NR_124053	19835843		NR_124053		lncRNA:CR44309	CR44309|Dmel\CR44309|lincRNA.24	long non-coding RNA:CR44309	ncRNA
0.83-6	chr3L	21050948	21052055	+	.	NA	promoter-TSS (NM_206407)	promoter-TSS (NM_206407)	-431	NM_206407	40327	Dm.1023	NM_168881		siz	CG10577|CG12980|CG12981|CG32434|Dmel\CG32434|Loner|Schizo|loner	schizo	protein-coding
1.22-16	chr3R	10540681	10543679	+	.	NA	intron (NM_001300400, intron 1 of 8)	intron (NM_001300400, intron 1 of 8)	7803	NM_001038966	41783		NM_001038966		kibra	CG12600|CG33967|CG7552|DmKibra|Dmel\CG33967|Kbr|Kib|Kibra|ORE-2|RE26350|kbr|kib|l(3)02404|l(3)j5C3|l(3)neo42	kibra	protein-coding
0.88-9	chr3L	20564641	20568124	+	.	NA	Intergenic	Intergenic	-32865	NM_140987	40283	Dm.5464	NM_140987		Rcd2	CG4786|CT15369|Dmel\CG4786	Reduction in Cnn dots 2	protein-coding
1.27-8	chr3L	7361607	7364817	+	.	NA	promoter-TSS (NM_139855)	promoter-TSS (NM_139855)	-228	NM_001202129	38821	Dm.11452	NM_139856		akirin	Akirin|CG8580|DmAkirin|Dmel\CG8580|EP(3)0906|anon-WO0118547.397|bhr	akirin	protein-coding
0.98-9	chr3R	25922214	25925422	+	.	NA	intron (NM_001144657, intron 7 of 7)	intron (NM_001144657, intron 7 of 7)	-1424	NM_001276171	43580	Dm.6953	NM_079845		sima	7951|CG31031|CG45051|CG7951|DMU43090|Dmel\CG45051|Dmel_CG31031|Dmel_CG7951|HIF alpha|HIF-1|HIF-1alpha|HIF-alpha/sima|HIF1A|HIF1alpha|HIFalpha|Hif-1A|Hif1alpha|SIMA|Sima|bHLHe56|dHIF-1alpha|dHIF-alpha|l(3)j11B7	similar	protein-coding
2.54	chr3L	16630967	16634592	+	.	NA	intron (NM_001275031, intron 1 of 9)	intron (NM_001275031, intron 1 of 9)	8203	NM_001275030	45821	Dm.5397	NM_080104		Abl	4674|ABL|Abl1|AblK|Ableson|Am ABL|C-abl|CG4032|D-Abl|D-abl|D-ash|DAbl|DROTKABL3|Dabl|Dash|Ddash/abl|Dmel\CG4032|Dsrc7|abl|abl1|c-abl|cAbl|dAbl|l(3)04674|l(3)73Ba|l(3)c-abl	Abl tyrosine kinase	protein-coding
1.65-3	chr2L	13069056	13073925	+	.	NA	Intergenic	Intergenic	-11350	NM_001259087	34701	Dm.31451	NM_135755		CG9932	Dmel\CG9932|EP2317|Ef4A|elF-4A	uncharacterized protein	protein-coding
2.09-3	chr3L	627866	631259	+	.	NA	non-coding (NR_073904, exon 1 of 1)	non-coding (NR_073904, exon 1 of 1)	1092	NR_073904	12798545		NR_048209		lncRNA:CR43334	CR43334|Dmel\CR43334|EU119|EU820|pri-bantam	long non-coding RNA:CR43334	ncRNA
0.95-5	chr2L	12025109	12026613	+	.	NA	promoter-TSS (NR_124211)	promoter-TSS (NR_124211)	-659	NR_124211	19835170		NR_124211		lncRNA:CR44587	CR44587|Dmel\CR44587|lincRNA.118	long non-coding RNA:CR44587	ncRNA
2.94-2	chr3R	19941779	19942660	+	.	NA	promoter-TSS (NM_001202349)	promoter-TSS (NM_001202349)	-175	NM_001202349	42859	Dm.13366	NM_142958		CG13607	150482_at|Dmel\CG13607	uncharacterized protein	protein-coding
1.24-15	chr3R	8274211	8276725	+	.	NA	TTS (NM_141945)	TTS (NM_141945)	450	NM_141946	41538	Dm.5982	NM_141946		CG18549	Dmel\CG18549	uncharacterized protein	protein-coding
1.53-7	chr2R	14822901	14834379	+	.	NA	intron (NM_166314, intron 3 of 6)	intron (NM_166314, intron 3 of 6)	-6182	NM_079064	37185	Dm.695	NM_079064		sano	CG12758|Dmel\CG12758	serrano	protein-coding
2.96	chr3L	10727015	10736160	+	.	NA	Intergenic	Intergenic	-33438	NM_001274759	12798172	Dm.33178	NM_001259780		CG43245	Dmel\CG43245	uncharacterized protein	protein-coding
1.9-6	chr3R	842414	849095	+	.	NA	intron (NR_125071, intron 1 of 1)	intron (NR_125071, intron 1 of 1)	4408	NR_125071	19835729		NR_125071		lncRNA:CR45585	CR45585|Dmel\CR45585	long non-coding RNA:CR45585	ncRNA
2.48-3	chr3R	9729821	9732075	+	.	NA	TTS (NM_169560)	TTS (NM_169560)	3373	NM_169560	41697	Dm.1755	NM_169560		ems	CG2988|Dmel\CG2988|E4|EMS|Ems|W13|ant	empty spiracles	protein-coding
1.16-8	chr3L	2831614	2833391	+	.	NA	intron (NM_001259652, intron 4 of 9)	intron (NM_001259652, intron 4 of 9)	-11399	NM_001259654	38347	Dm.2189	NM_139493		Tet	CG2083|CG43444|CG9973|DMAD|DNA 6mA|Dmel\CG43444|Dmel_CG2083|Dmel_CG9973|Idax|dTET|dTet	Ten-Eleven Translocation (TET) family protein	protein-coding
1.01-16	chr3R	2738320	2741068	+	.	NA	intron (NM_206446, intron 2 of 6)	intron (NM_206446, intron 2 of 6)	-9290	NR_125091	19835097		NR_125091		lncRNA:CR43252	CG43252|CR43252|Dmel\CR43252	long non-coding RNA:CR43252	ncRNA
1.42-12	chr3R	16088221	16092358	+	.	NA	intron (NM_001260274, intron 2 of 18)	intron (NM_001260274, intron 2 of 18)	11797	NM_001260274	53560	Dm.5727	NM_080253		cic	CG43122|CG5060|CG5067|CIC|Cic|Dmel\CG43122|Dmel_CG5060|Dmel_CG5067|E(Dl)D49|cics|fet	capicua	protein-coding
0.76-10	chrX	4365141	4366309	+	.	NA	intron (NR_123790, intron 2 of 4)	intron (NR_123790, intron 2 of 4)	44557	NM_001258599	31379	Dm.1683	NM_080331		bi	BI|CG3578|Dm-OMB|Dm-omb|Dmel\CG3578|OMB|Omb|Qd|T3|TBX2|dm-omb|l(1)bi|l(1)omb|omb	bifid	protein-coding
2.23-4	chr3R	22351724	22363225	+	.	NA	intron (NM_143225, intron 2 of 10)	intron (NM_143225, intron 2 of 10)	3465	NM_143225	43197	Dm.6303	NM_143225		plum	CG6490|CT20213|Dmel\CG6490|Plum	plum	protein-coding
1.11-2	chr2L	6081105	6083324	+	.	NA	promoter-TSS (NM_058119)	promoter-TSS (NM_058119)	-389	NM_058119	33861	Dm.3266	NM_058118		Kr-h1	44/11|CG18783|CG45074|CG9167|Dmel\CG45074|Dmel_CG18783|Kr h|Kr-H1|Kr-h|P381|Pow|l(2)05208|l(2)10642	Kruppel homolog 1	protein-coding
1.59-11	chr3L	7852433	7858357	+	.	NA	intron (NM_001274618, intron 1 of 5)	A-rich|Low_complexity|Low_complexity	5074	NM_001274618	45588	Dm.1594	NM_080093		Pdp1	CG17888|DM1|DM32|Dmel\CG17888|PDP|PDP1|PDP1epsilon|Pdp-1|Pdp1 epsilon|Pdp1&e;gr|Pdp1e|Pdp1epsilon|anon-WO0140519.206|mel_pdp1|pdp|pdp1|pdp1epsilon	PAR-domain protein 1	protein-coding
1.08-2	chr2R	1555359	1557158	+	.	NA	exon (NM_136334, exon 2 of 4)	exon (NM_136334, exon 2 of 4)	370	NM_136334	35503	Dm.7680	NM_136334		CG8245	Dmel\CG8245	uncharacterized protein	protein-coding
1.25-12	chrX	20926846	20932084	+	.	NA	intron (NM_206800, intron 1 of 6)	intron (NM_206800, intron 1 of 6)	3892	NM_206800	33083	Dm.7881	NM_134582		bves	BcDNA:SD21670|CG15448|CG1754|CG32513|Dmel\CG32513	bves	protein-coding
1.19-6	chr3L	5237722	5243875	+	.	NA	5' UTR (NM_168112, exon 2 of 12)	5' UTR (NM_168112, exon 2 of 12)	750	NM_168112	38605	Dm.20861	NM_168111		shep	BcDNA:LD40028|BcDNA:RH63980|CG10647|CG10649|CG10668|CG32423|Dmel\CG32423|Shep|alan|alan-shepard|anon-EST:Posey83|anon-WO0118547.198|anon-WO0172774.41|cg10668	alan shepard	protein-coding
1.46-11	chr3R	10173879	10179060	+	.	NA	intron (NM_001260174, intron 2 of 5)	intron (NM_001260174, intron 2 of 5)	11039	NM_169581	318680	Dm.33629	NM_169581		HEATR2	CG31320|Dmel\CG31320|NEST:bs27f03	HEAT repeat containing 2	protein-coding
1.37-6	chr2L	15743905	15745024	+	.	NA	intron (NM_165125, intron 1 of 5)	intron (NM_165125, intron 1 of 5)	-1793	NR_124289	19835770		NR_124289		lncRNA:CR44974	CR44974|Dmel\CR44974	long non-coding RNA:CR44974	ncRNA
1.18-9	chr3R	15178875	15181208	+	.	NA	exon (NM_001260265, exon 2 of 2)	exon (NM_001260265, exon 2 of 2)	268	NM_001260265	12798476	Dm.37372	NM_001260265		CG43203	CG42793|Dmel\CG43203|noncoding_17732	uncharacterized protein	protein-coding
1.06-9	chr3L	8875112	8879470	+	.	NA	intron (NM_001259756, intron 2 of 8)	intron (NM_001259756, intron 2 of 8)	4442	NM_001259757	12798372	Dm.7452	NM_001259757		CG43169	Dmel\CG43169|MB8.chr3L.pasa.50	uncharacterized protein	protein-coding
2.34-4	chr3R	14915793	14918041	+	.	NA	intron (NM_001260262, intron 1 of 8)	intron (NM_001260262, intron 1 of 8)	3075	NM_079677	42289	Dm.7670	NM_079677		cdi	91F|B9.3|CDI/TSKI|CG6027|Cdi|Cdi/TESK1|Dmel\CG6027|cdi/TESK1|l(3)07013	center divider	protein-coding
1.05-10	chr3R	8295970	8299640	+	.	NA	Intergenic	PROTOP_A|DNA|P	-4307	NM_169469	44921	Dm.20806	NM_169469		Hsp70Ba	CG31449|Dm-hsp70|Dmel\CG31449|HSP70|Hsp 70|Hsp-70|Hsp70|Hsp70(87C)|Hsp70B|dHsp70|dhsp70|hsp-70|hsp70|hsp70 87C|hsp70 Ba|hsp70B|hsp70Ba|hsp70b|hsp70ba	Heat-shock-protein-70Ba	protein-coding
1.29-2	chr2L	9187437	9194960	+	.	NA	intron (NM_001201817, intron 2 of 14)	intron (NM_001201817, intron 2 of 14)	14840	NM_001201817	34242	Dm.2669	NM_078797		tai	58/2|CG13109|CG18494|DAIB1|DmTaiman|Dmel\CG13109|EP(2)2630|NEST:bs13g05|TAI|Tai|Taiman|bs13g05.y1|l(2)01351|l(2)k05802|l(2)k05809	taiman	protein-coding
1.62-10	chr3R	4792371	4797357	+	.	NA	Intergenic	Intergenic	-6105	NM_141591	41069	Dm.24855	NM_141591		ich	CG11966|Dmel\CG11966|ichorous|l(3)05652	ichor	protein-coding
1.63-7	chr2R	18033775	18042284	+	.	NA	intron (NM_001299777, intron 2 of 8)	intron (NM_001299777, intron 2 of 8)	10589	NM_079920	43934	Dm.1410	NM_079920		gom	CG6727|Dmel\CG6727	gomdanji	protein-coding
2.47-4	chrX	18859584	18860925	+	.	NA	intron (NM_001272768, intron 2 of 6)	intron (NM_001272768, intron 2 of 6)	35862	NM_001298493	32889	Dm.4349	NM_133114		CG43759	CG12527|CG14188|CG32541|CG42506|Dmel\CG43759|Dmel_CG32541|Dmel_CG42506|EP(X)1644|LD15404	uncharacterized protein	protein-coding
1.02	chr2L	533868	536032	+	.	NA	intron (NM_001272900, intron 2 of 7)	(CAG)n|Simple_repeat|Simple_repeat	7630	NM_001272905	33226	Dm.3336	NM_057630		lwr	CG3018|DUbc9|DmUbc9|Dmel\CG3018|Dmubc9|FBgn0010602|Iwr|Lwr|UBC9|Ubc 9|Ubc-9|Ubc9|UbcD9|dUBC9|dUbc9|dip4|hbl|i105|i56|l(2)01519|l(2)02858|l(2)05486|l(2)05487|semi|ubc9	lesswright	protein-coding
0.91-11	chr3R	18577264	18579600	+	.	NA	intron (NM_142842, intron 1 of 2)	intron (NM_142842, intron 1 of 2)	1809	NM_001275924	42703		NM_176542		CG7029	Dmel\CG7029	uncharacterized protein	protein-coding
0.9-8	chr3L	8814369	8816746	+	.	NA	Intergenic	Intergenic	-5048	NM_001259756	39013	Dm.2277	NM_079259		dally	CG4974|CT15952|Dally|Dmel\CG4974|anon-EST:Liang-1.63|clone 1.63|gem|l(3)06464|l(3)SG18	division abnormally delayed	protein-coding
1.29-7	chr3L	3197185	3199399	+	.	NA	promoter-TSS (NM_139528)	promoter-TSS (NM_139528)	-661	NM_139527	38390	Dm.27808	NM_139527		CG14966	Dmel\CG14966	uncharacterized protein	protein-coding
1.52-14	chrX	6882038	6884313	+	.	NA	intron (NM_001258628, intron 1 of 5)	intron (NM_001258628, intron 1 of 5)	2176	NM_001258628	45382	Dm.1798	NM_080085		ogre	CB8|CG3039|Dm-inx1|Dmel\CG3039|FBpp0070995|Inx1|Ogre|cb-8|inx-1|inx1|jnL3|l(1)6Ec|l(1)jnL3|l(1)ogre	optic ganglion reduced	protein-coding
1.42-10	chr3R	3164736	3167316	+	.	NA	Intergenic	Intergenic	-4765	NM_169182	326145	Dm.21127	NM_169182		CG31496	CG14604|Dmel\CG31496	uncharacterized protein	protein-coding
0.87-4	chr2L	12598465	12601627	+	.	NA	intron (NM_001103683, intron 2 of 5)	intron (NM_001103683, intron 2 of 5)	11430	NM_135730	34667	Dm.14720	NM_135730		Ref2	CG17031|Dmel\CG17031|REF2|cg17031|ref2	RNA and export factor binding protein 2	protein-coding
0.92-6	chr2R	3638329	3642036	+	.	NA	intron (NM_001299235, intron 2 of 2)	intron (NM_001299235, intron 2 of 2)	6200	NM_165555	246653	Dm.12134	NM_136477		CG46385	BEST:LD33067|CG1383|CG1557|CG30497|CG30947|CG45093|Dmel\CG46385|Dmel_CG30497|Dmel_CG45093|EP(2)2618|NEST:bs36c04|anon-WO0118547.176	uncharacterized protein	protein-coding
2.09	chr2L	9127540	9130299	+	.	NA	intron (NM_176001, intron 2 of 8)	intron (NM_176001, intron 2 of 8)	3182	NM_001169445	34237	Dm.6376	NM_176001		CG32982	CG18566|CG9584|CG9585|Dmel\CG32982|p78	uncharacterized protein	protein-coding
1.82-11	chr3R	18193266	18196703	+	.	NA	promoter-TSS (NM_079724)	promoter-TSS (NM_079724)	-20	NM_079724	42620	Dm.7108	NM_079724		PyK	CG7070|Dmel\CG7070|PK|PYK|Pk|Pyk|l(3)rQ178|l(3)r[Q178]	Pyruvate kinase	protein-coding
2.06-5	chr3R	9471564	9473948	+	.	NA	promoter-TSS (NM_080168)	promoter-TSS (NM_080168)	30	NM_169532	47998	Dm.6945	NM_080168		rin	CG9412|Dmel\CG9412|Nts|RIN|Rin|cg9412|rasp	rasputin	protein-coding
1.06-12	chr3R	15097703	15101770	+	.	NA	Intergenic	Intergenic	5714	NR_125208	19835013		NR_125208		lncRNA:CR44173	CG44173|CR44173|Dmel\CR44173|lincRNA.809	long non-coding RNA:CR44173	ncRNA
1.83-8	chr3R	14277211	14279519	+	.	NA	intron (NM_169816, intron 2 of 7)	intron (NM_169816, intron 2 of 7)	-2389	NM_169822	42226	Dm.4626	NM_079673		fru	BTB-VI|BtbVI|CG14307|CG7688|CG7689|CG7690|CT22773|Dmel\CG14307|Dmfru|FRU|FRU-PI|Fru|cg7688|cg7689|fruC|fty|ms(3)06411|sat	fruitless	protein-coding
1.51-7	chr2R	2019368	2024294	+	.	NA	intron (NM_165461, intron 3 of 6)	intron (NM_165461, intron 3 of 6)	-2404	NM_165465	35540	Dm.4159	NM_165461		EcR	CG1765|CG8347|DEcR|Dhr23|DmEcR|Dmel\CG1765|ECR|ECR-C|EcR-A|EcR-B|EcR-B1|EcR1b|EcRA|EcRB|EcRB-1|EcRB1|EcRC|EcdR|Ecr|Ecr1B|EcrB1|NR1H1|USP|Usp|anon-WO0229075.1|dECR|dmEcR|ecr|lie|ms(2)06410|ms(2)42A|snt	Ecdysone receptor	protein-coding
1.06-3	chr2L	7294430	7295803	+	.	NA	Intergenic	Intergenic	-12043	NM_078778	34009	Dm.6628	NM_078778		wg	Br|CG4889|D.int-1|DWint-1|DWnt-1|Dint-1|Dm Wg|Dm-1|Dmel\CG4889|Dwnt-1|Gla|I|Sp|WG|WNT|Wg|Wnt|Wnt-1|Wnt/Wg|Wnt1|beta-catenin|dWnt|fg|int-1|l(2)02657|l(2)SH1281|l(2)SH2 1281|l(2)rO727|l(2)wg|spd|wgl|wnt|wnt1	wingless	protein-coding
2.13-3	chr3R	27507461	27508788	+	.	NA	Intergenic	Intergenic	-1383	NR_074070	14462531		NR_074070		lncRNA:CR44091	CR44091|Dmel\CR44091|lincRNA.915	long non-coding RNA:CR44091	ncRNA
2.11-5	chrX	7597312	7602939	+	.	NA	intron (NM_001272383, intron 1 of 5)	intron (NM_001272383, intron 1 of 5)	-1129	NM_206639	31678	Dm.31076	NM_078516		CHES-1-like	CG12690|Ches-1-like|Ches1|Dmches-1|Dmel\CG12690|FoxN|anon-EST:Posey7|ches1	Checkpoint suppressor 1-like	protein-coding
1.54-8	chr3R	918062	921383	+	.	NA	Intergenic	Intergenic	-6928	NM_001259993	40616	Dm.24160	NM_079507		corto	7128|CG2530|CP-1|Ccf|Corto|Dmel\CG2530|anon-WO02059370.59|ccf|l(3)07128|l(3)neo31|l(3)neo32	corto	protein-coding
2.18-6	chrU	3554679	3555318	+	.	NA	Intergenic	GTWIN_I|LTR|Gypsy	21476	NR_133100	26067563		NR_133100		lncRNA:CR46253	CR46253|Dmel\CR46253	long non-coding RNA:CR46253	ncRNA
1.6-10	chr3R	3788496	3791102	+	.	NA	intron (NM_169202, intron 1 of 4)	intron (NM_169202, intron 1 of 4)	-1291	NM_079548	40940	Dm.3308	NM_079548		dsx	CG11094|DSX|DSXF|DSXM|Dmdsx|Dmel\CG11094|Dsx|Hr|dsxF|dsxM|ix-62c	doublesex	protein-coding
0.87-10	chr3L	15246402	15247461	+	.	NA	Intergenic	Intergenic	18212	NM_080018	44497	Dm.3403	NM_080018		Tollo	CG6890|CT21344|Dmel\CG6890|TOLL 8|Tl-8|Toll-8|Toll8|dTLR8|dToll8|toll|tollo|tollo/toll-8	tollo	protein-coding
3.67	chr2R	12011296	12012954	+	.	NA	promoter-TSS (NM_080084)	promoter-TSS (NM_080084)	-361	NM_166146	45380	Dm.3446	NM_080084		spin	25/11|CG8428|Dmel\CG8428|Spin|bnch|l(2)10403|l(2)W5|l(2)k02511|l(2)k09905|l(2R)W5	spinster	protein-coding
1.5-4	chr3R	6420762	6427189	+	.	NA	intron (NM_057229, intron 3 of 5)	intron (NM_057229, intron 3 of 5)	16023	NM_001031999	41273	Dm.2272	NM_057228		hth	1323/07|1422/04|CG17117|Dm-HTH|Dmel\CG17117|HTH|Hth|MEIS1|Meis1|P53|anon-EST:Liang-2.13|clone 2.13|dtl|hth1|hth2|l(3)05745|l(3)86Ca	homothorax	protein-coding
1.56-11	chrX	12636707	12639409	+	.	NA	promoter-TSS (NM_132596)	promoter-TSS (NM_132596)	-187	NM_001298237	32226	Dm.19702	NM_132596		CG4004	CG18137|Dmel\CG4004	uncharacterized protein	protein-coding
0.99-3	chr2R	14548689	14555559	+	.	NA	TTS (NM_001299654)	TTS (NM_001299654)	1173	NM_176224	318894		NM_176224		CG33136	Dmel\CG33136|NEST:bs04e10	uncharacterized protein	protein-coding
0.73-4	chr3L	9756446	9757484	+	.	NA	5' UTR (NM_001274724, exon 1 of 14)	5' UTR (NM_001274724, exon 1 of 14)	321	NM_206314	39147	Dm.3977	NM_140100		CG8177	BcDNA:RE59468|DAE|Dmel\CG8177|anon-EST:Posey259	uncharacterized protein	protein-coding
1.24-4	chr2L	15368068	15370741	+	.	NA	Intergenic	Intergenic	-7777	NM_135907	34904	Dm.24386	NM_135907		CG15258	Dmel\CG15258	uncharacterized protein	protein-coding
0.92-7	chr2R	6431608	6433679	+	.	NA	non-coding (NR_133110, exon 1 of 1)	non-coding (NR_133110, exon 1 of 1)	-1847	NM_176128	44548	Dm.11710	NM_080027		lola	BEST:LD03274|BTB-IV|BcDNA:LD17006|BcDNA:RH31485|BtbIV|CG12052|CG18376|CG18378|CG18379|CG18380|CG18381|CG30012|CG30013|CG30014|Dmel\CG12052|LD03274|Lola|NEST:bs06a08|bs06a08.y1|btb|eyeful|fus7|l(2)00642|l(2)s3697|sw59	longitudinals lacking	protein-coding
0.75-5	chr3L	10786850	10789182	+	.	NA	promoter-TSS (NR_124857)	promoter-TSS (NR_124857)	-48	NR_124857	19835528		NR_124857		lncRNA:CR44546	CR44546|Dmel\CR44546	long non-coding RNA:CR44546	ncRNA
1.33-11	chrX	11405567	11407864	+	.	NA	intron (NM_206688, intron 1 of 4)	intron (NM_206688, intron 1 of 4)	18863	NM_206688	32097	Dm.17507	NM_206688		Drak	CG11713|CG1760|CG32666|DRak|Dmel\CG32666|EP(X)1452|EP1452|drak	Death-associated protein kinase related	protein-coding
1.19-2	chr2R	7425629	7427082	+	.	NA	Intergenic	Intergenic	-10640	NM_165841	36240	Dm.22056	NM_078976		en	153867_at|Apa|CG9015|Dmel\CG9015|EN|En|EnR|Eng|Engr|Engrailed|Engrailed/Invected|Es|V|en1|spa2|spt	engrailed	protein-coding
2.44-3	chr3R	27760777	27773664	+	.	NA	intron (NM_176603, intron 5 of 15)	intron (NM_176603, intron 5 of 15)	-4106	NM_001170320	48571	Dm.19417	NM_079964		heph	CG2094|CG2290|CG31000|DmPTB|Dmel\CG31000|HEPH|Heph|PTB|Ptb|dPTB|dmPTB|ema|hnRNP I|l(3)03429|l(3)j11B9|ptb	hephaestus	protein-coding
0.9-2	chr2L	15347171	15348399	+	.	NA	Intergenic	Intergenic	13842	NM_135907	34904	Dm.24386	NM_135907		CG15258	Dmel\CG15258	uncharacterized protein	protein-coding
1.66-3	chr3L	15175124	15182296	+	.	NA	Intergenic	Intergenic	-4830	NR_124945	19835732		NR_124945		lncRNA:CR44562	CR44562|Dmel\CR44562	long non-coding RNA:CR44562	ncRNA
1.72-7	chr3R	556170	558147	+	.	NA	intron (NM_001259985, intron 1 of 9)	intron (NM_001259985, intron 1 of 9)	442	NM_079503	40588	Dm.2492	NM_079503		Nep2	BcDNA:GH07643|CG9761|DmNEP2|Dmel\CG9761|NEP2|dNEP2|nep2	Neprilysin 2	protein-coding
0.85-7	chr3R	5526149	5529703	+	.	NA	intron (NM_001300331, intron 1 of 9)	intron (NM_001300331, intron 1 of 9)	-2284	NM_001300330	261629	Dm.38442	NM_141673		Unc-115a	CG31352|CG9489|Dmel\CG31352|Dunc-115|anon-WO0140519.21|dunc-115|unc-115	Uncoordinated 115a	protein-coding
1.9-5	chr3L	15532963	15537385	+	.	NA	intron (NM_206374, intron 1 of 5)	AT_rich|Low_complexity|Low_complexity	6679	NM_206374	39682	Dm.6979	NM_079363		CrebA	BBF-2|BBF2_DROME|BOX B Binding Factor-2|Bbbf2|BcDNA:SD05937|CG7450|CRE-BP|CREB|CREB-A|CREB-a|CREBA|Creb|Creb A|Creb-A|DM4|Dmel\CG7450|creb|crebA|dCREB-A|dCREBA|dCreb-A|dCrebA|l(3)03576	Cyclic-AMP response element binding protein A	protein-coding
1.75-6	chr3L	22184098	22192497	+	.	NA	intron (NM_168948, intron 2 of 10)	intron (NM_168948, intron 2 of 10)	-2586	NR_133302	26067299		NR_133302		lncRNA:CR45972	CR45972|Dm_3L:111571|Dmel\CR45972	long non-coding RNA:CR45972	ncRNA
0.82-3	chr2R	17635413	17639529	+	.	NA	Intergenic	Intergenic	-7379	NM_137765	37483	Dm.4096	NM_137765		Grx1t	CG7975|Dmel\CG7975|Grx-1	Glutaredoxin 1, testis-specific	protein-coding
1.64-7	chr3R	5905926	5909827	+	.	NA	Intergenic	Intergenic	-1227	NR_125127	19835480		NR_125127		lncRNA:CR45054	CG45054|CR45054|Dmel\CR45054	long non-coding RNA:CR45054	ncRNA
1.58-6	chr2R	9810428	9813327	+	.	NA	intron (NM_166017, intron 1 of 26)	intron (NM_166017, intron 1 of 26)	1131	NM_001169678	36542	Dm.7941	NM_079009		shot	42/4|CG18076|CG18637|Dmel\CG18076|Grv|Kak|Shot|Su(Mir)1|grv|kak|kakp|kop|l(2)CA4|l(2)k03010|l(2)k04204|l(2)k05434|l(2)k05821|l(2)k10821|l(2)k15606|shortstop/kakapo	short stop	protein-coding
1.31-8	chr3L	10355421	10360220	+	.	NA	promoter-TSS (NR_048253)	promoter-TSS (NR_048253)	-508	NR_048253	12798171		NR_048253		mir-276a	276a|CR33584|CR33585|CR43001|Dmel\CR43001|Dmel_CR33584|Dmel_CR33585|MIR-276|MiR-276a|dme-miR-276a|dme-miR-276a-3p|dme-mir-276|dme-mir-276a|miR-276|miR-276a|miR-276a-3p|miR-276a-5p|miR-276aS|mir-276|mir-276aS|rosa	mir-276a stem loop	ncRNA
0.93-8	chr3L	2835485	2836883	+	.	NA	intron (NM_001259652, intron 4 of 9)	intron (NM_001259652, intron 4 of 9)	-15081	NM_001259654	38347	Dm.2189	NM_139493		Tet	CG2083|CG43444|CG9973|DMAD|DNA 6mA|Dmel\CG43444|Dmel_CG2083|Dmel_CG9973|Idax|dTET|dTet	Ten-Eleven Translocation (TET) family protein	protein-coding
0.8-5	chr3L	1414760	1415007	+	.	NA	intron (NM_001274324, intron 3 of 7)	intron (NM_001274324, intron 3 of 7)	-1348	NM_138263	38164	Dm.5603	NM_138263		FucTD	CG9169|Dmel\CG9169	alpha1,3-fucosyltransferase D	protein-coding
1.83-3	chr2L	12663763	12664489	+	.	NA	intron (NM_165017, intron 2 of 4)	intron (NM_165017, intron 2 of 4)	5228	NM_001298950	34671	Dm.30829	NM_135733		Nepl7	CG15485|Dmel\CG15485	Neprilysin-like 7	protein-coding
2.04-3	chr3L	17474738	17480023	+	.	NA	intron (NM_001169988, intron 1 of 2)	intron (NM_001169988, intron 1 of 2)	1950	NM_001169988	39953	Dm.13388	NM_168734		CG6333	Dmel\CG6333	uncharacterized protein	protein-coding
0.64-2	chr3L	5847850	5849182	+	.	NA	Intergenic	Intergenic	-9752	NM_001014565	38657	Dm.2441	NM_079218		vn	CG10491|CT29452|Dm vn|Dmel\CG10491|P1749|Vein|Vn|ddd|l(3)10567|l(3)10568|l(3)L6A|l(3)ddd|l(3)rF264|l(3)vn10567|wvn	vein	protein-coding
3.08	chr3R	21820564	21823225	+	.	NA	TTS (NM_001014668)	TTS (NM_001014668)	824	NM_001260379	12798270	Dm.38831	NM_001260379		CG43116	Dmel\CG43116	uncharacterized protein	protein-coding
2.46	chr2R	12597368	12603797	+	.	NA	intron (NM_166189, intron 1 of 10)	intron (NM_166189, intron 1 of 10)	18307	NM_166189	246627	Dm.24533	NM_166188		Pgant9	CG15713|CG30463|CG8456|CG8463|Dmel\CG30463|dppGalNAcT9|pgant9	Polypeptide N-Acetylgalactosaminyltransferase 9	protein-coding
1.44-8	chr3R	16082872	16086741	+	.	NA	intron (NM_001260274, intron 2 of 18)	intron (NM_001260274, intron 2 of 18)	6314	NM_001260274	53560	Dm.5727	NM_080253		cic	CG43122|CG5060|CG5067|CIC|Cic|Dmel\CG43122|Dmel_CG5060|Dmel_CG5067|E(Dl)D49|cics|fet	capicua	protein-coding
1.55-5	chr3L	6810134	6812565	+	.	NA	Intergenic	Intergenic	28091	NM_001316454	38752	Dm.2556	NM_079224		vvl	CF1A|CG10037|Cf1-a|Cf1a|Cf1a/drifter|Cfla|DFR|Dfr|Dfr/Vvl|Dmel\CG10037|Drf|VVL|Vv1|Vvl|dfr|dfr-vvl|dfr/vvl|drf|prd3|sep|ut|vvl/dfr|vvl/dfr/ut	ventral veins lacking	protein-coding
0.72-6	chr3L	21029551	21031324	+	.	NA	intron (NM_168881, intron 1 of 5)	intron (NM_168881, intron 1 of 5)	2802	NM_168881	40327	Dm.1023	NM_168881		siz	CG10577|CG12980|CG12981|CG32434|Dmel\CG32434|Loner|Schizo|loner	schizo	protein-coding
1.16-2	chr2L	7867337	7869845	+	.	NA	intron (NM_001298799, intron 2 of 2)	intron (NM_001298799, intron 2 of 2)	2750	NM_001298799	250710	Dm.12192	NM_135314		Proc	CG7105|Dmel\CG7105|PROC|PROCT|Prct|Proct|proc|proct	Proctolin	protein-coding
1.25-4	chr3L	5566849	5572738	+	.	NA	intron (NM_168123, intron 2 of 6)	intron (NM_168123, intron 2 of 6)	655	NM_001300013	38629	Dm.6899	NM_139716		Msr-110	CG10596|Dmel\CG10596	Msr-110	protein-coding
1.1-4	chr2R	4628791	4630284	+	.	NA	intron (NM_165626, intron 1 of 7)	intron (NM_165626, intron 1 of 7)	2344	NR_124474	19835399		NR_124474		lncRNA:CR44277	CR44277|Dmel\CR44277	long non-coding RNA:CR44277	ncRNA
1.27-13	chrX	9548407	9553465	+	.	NA	intron (NM_167197, intron 1 of 7)	intron (NM_167197, intron 1 of 7)	2242	NM_001014728	31907	Dm.20620	NM_132348		Ptpmeg2	CG3101|CG3102|CG32697|Dmel\CG32697|L(1)G0232|MEG2|PTP-Meg2|dMeg2|l(1)G0232|lG0232	Protein tyrosine phosphatase Meg2	protein-coding
1.86-6	chr3R	7052056	7053418	+	.	NA	TTS (NM_141796)	TTS (NM_141796)	253	NM_141797	41349	Dm.33439	NM_141797		CG17726	Dmel\CG17726	uncharacterized protein	protein-coding
1.16	chr2L	5485145	5489795	+	.	NA	TTS (NR_124090)	TTS (NR_124090)	565	NR_124090	19835419		NR_124090		lncRNA:CR45287	CR45287|Dmel\CR45287	long non-coding RNA:CR45287	ncRNA
1.28-8	chr3L	2802989	2806251	+	.	NA	intron (NM_001259652, intron 4 of 9)	intron (NM_001259652, intron 4 of 9)	16483	NM_139493	38347	Dm.2189	NM_139493		Tet	CG2083|CG43444|CG9973|DMAD|DNA 6mA|Dmel\CG43444|Dmel_CG2083|Dmel_CG9973|Idax|dTET|dTet	Ten-Eleven Translocation (TET) family protein	protein-coding
2.33-2	chr2R	20146215	20147777	+	.	NA	intron (NM_166665, intron 1 of 5)	intron (NM_166665, intron 1 of 5)	1460	NM_138060	37884	Dm.4051	NM_138060		CG3376	Dmel\CG3376|aSMase	uncharacterized protein	protein-coding
0.81-10	chr3L	11230144	11233496	+	.	NA	Intergenic	Intergenic	-1100	NR_124873	19835872		NR_124873		lncRNA:CR44718	CR44718|Dmel\CR44718	long non-coding RNA:CR44718	ncRNA
1.65-6	chr3R	12030669	12034696	+	.	NA	Intergenic	Intergenic	-1710	NM_080496	41968	Dm.5334	NM_080496		mtSSB	0046/13|CG4337|Dmel\CG4337|DmmtSSB|SSB|SSB_DROME|c3a|dmtSSB|lopo	mitochondrial single stranded DNA-binding protein	protein-coding
1.63-11	chr3R	12074918	12076679	+	.	NA	intron (NM_169709, intron 1 of 1)	intron (NM_169709, intron 1 of 1)	7260	NM_169709	53562	Dm.1728	NM_080255		tara	5472|CG6889|Dmel\CG6889|EP(3)3463|Tara|anon-WO0257455.25|l(3)03881|l(3)j1C5|l(3)jlC5	taranis	protein-coding
1.18-3	chr3L	1094083	1097902	+	.	NA	intron (NM_167852, intron 1 of 3)	intron (NM_167852, intron 1 of 3)	5097	NM_167852	38116	Dm.14837	NM_167852		bab1	BAB|BAB-1|BAB1|Bab1|CG13910|CG9097|Dmel\CG9097|anon-WO0118547.639|bab|bab-I|bric-a-brac	bric a brac 1	protein-coding
1.78-7	chr3L	19471840	19475932	+	.	NA	Intergenic	Intergenic	4947	NM_168797	317918		NM_168797		CG32213	Dmel\CG32213	uncharacterized protein	protein-coding
1.53-10	chr3R	8123522	8124775	+	.	NA	intron (NM_169459, intron 3 of 4)	intron (NM_169459, intron 3 of 4)	-12927	NM_141917	41493	Dm.27269	NM_141917		CG4066	Dmel\CG4066	uncharacterized protein	protein-coding
1.08-8	chr3L	5572917	5577127	+	.	NA	Intergenic	Intergenic	-1747	NM_139717	38630	Dm.852	NM_139717		l(3)psg2	CG5146|Dmel\CG5146|anon-EST:Liang-1.47|clone 1.47|psg2	lethal (3) persistent salivary gland 2	protein-coding
0.73-8	chr3R	19608912	19610926	+	.	NA	intron (NM_001260338, intron 1 of 14)	intron (NM_001260338, intron 1 of 14)	2432	NM_001260338	42817	Dm.3480	NM_057796		mbc	CG10379|DOCK180|Dm MBC|Dmel\CG10379|Dock180|MBC|MBC/DOCK180|Mbc|Su(rac)1|dock180	myoblast city	protein-coding
0.73-10	chrX	11403416	11404176	+	.	NA	intron (NM_206688, intron 1 of 4)	intron (NM_206688, intron 1 of 4)	15944	NM_206688	32097	Dm.17507	NM_206688		Drak	CG11713|CG1760|CG32666|DRak|Dmel\CG32666|EP(X)1452|EP1452|drak	Death-associated protein kinase related	protein-coding
1.11-19	chrX	11644442	11647295	+	.	NA	Intergenic	Intergenic	-2438	NM_132519	44835	Dm.33088	NM_132519		m	CG9369|Dmel\CG9369|M|Min|min	miniature	protein-coding
1.48-9	chr3L	18224721	18226493	+	.	NA	Intergenic	Intergenic	1878	NR_133263	26067262		NR_133263		lncRNA:CR45935	CR45935|Dmel\CR45935|lincRNA.600	long non-coding RNA:CR45935	ncRNA
1.25-6	chr3L	20638228	20642082	+	.	NA	Intergenic	Intergenic	-5851	NR_125024	19835593		NR_125024		lncRNA:CR44685	CR44685|Dmel\CR44685|lincRNA.635	long non-coding RNA:CR44685	ncRNA
1.56-6	chr3L	2763215	2765083	+	.	NA	intron (NM_001259651, intron 1 of 4)	intron (NM_001259651, intron 1 of 4)	-1979	NM_001144407	38338	Dm.13305	NM_001144406		Mrtf	CG12188|CG14951|CG32296|DMRTF|Dmel\CG32296|MAL-D|MRTF|Mal-D|dMRTF|dMrtf|mal|mal-d	Myocardin-related transcription factor	protein-coding
1.37-5	chr2L	14655331	14661095	+	.	NA	intron (NM_001144354, intron 1 of 10)	intron (NM_001144354, intron 1 of 10)	31127	NM_078843	34850	Dm.2714	NM_078843		osp	BG:DS01486.5|BG:DS01486.7|BG:DS07721.2|CG3479|Dmel\CG3479|alw|anon-WO02059370.75|l(2)rJ571|v(2)rJ571	outspread	protein-coding
1.5-7	chrX	9026650	9031634	+	.	NA	promoter-TSS (NM_132300)	promoter-TSS (NM_132300)	-10	NM_001272443	31843	Dm.5643	NM_132300		fend	BcDNA:RH56795|CG12664|Dmel\CG12664|Dromel_CG12664_FBtr0071349_ld14_mORF|LD14|ld14	forked end	protein-coding
1.49-7	chr3R	2775341	2777730	+	.	NA	intron (NM_206446, intron 2 of 6)	intron (NM_206446, intron 2 of 6)	-17973	NM_206454	40835	Dm.3803	NM_206444		Antp	3.4|ANT-C|ANT-P|ANTC|ANTP|Ant|AntP|AntP1|Antp P1|Antp P2|Antp1|Aus|BG:DS07700.1|CG1028|DMANTPE1|DRO15DC96Z|DmAntp|Dmel\CG1028|Hu|Ns|Scx|antp|l(3)84Ba	Antennapedia	protein-coding
1.92-7	chrX	17013004	17017853	+	.	NA	intron (NM_132967, intron 1 of 10)	intron (NM_132967, intron 1 of 10)	-4068	NM_001201726	32698	Dm.190	NM_132967		CG5004	Dmel\CG5004|anon-15Db	uncharacterized protein	protein-coding
1.59-10	chr2R	20971794	20975270	+	.	NA	TTS (NM_001299947)	TTS (NM_001299947)	-1662	NM_166705	38006	Dm.19312	NM_079140		gol	CG2679|Dmel\CG2679|Gol|anon-G1|dgol|g1|meso	goliath	protein-coding
1.26-14	chr3R	21471482	21474087	+	.	NA	promoter-TSS (NM_001104451)	promoter-TSS (NM_001104451)	-184	NM_001104451	43093	Dm.7493	NM_143152		jigr1	CG17383|Dmel\CG17383|JIGR-1|JIGR1|bs29f05.y1|son	jing interacting gene regulatory 1	protein-coding
1.85-4	chr3L	21713276	21714138	+	.	NA	Intergenic	Intergenic	8066	NM_001104189	40414	Dm.1044	NM_141094		CG11247	Dmel\CG11247	uncharacterized protein	protein-coding
1.2-8	chr3L	20977476	20981349	+	.	NA	Intergenic	Intergenic	-5361	NM_141019	40321	Dm.24995	NM_141019		CG12984	Dmel\CG12984	uncharacterized protein	protein-coding
1.46-8	chr3L	14347515	14359913	+	.	NA	intron (NM_001274907, intron 4 of 4)	intron (NM_001274907, intron 4 of 4)	9093	NM_001104135	39579	Dm.27141	NM_001104135		CG13481	Dmel\CG13481	uncharacterized protein	protein-coding
1.7	chr2L	1893623	1903200	+	.	NA	intron (NM_001272958, intron 1 of 17)	intron (NM_001272958, intron 1 of 17)	-13331	NM_001272957	33367	Dm.264	NM_134786		Wdr62	CG7337|Dmel\CG7337|Q0E8U7_DROME|WDR62|wdr62	WD repeat domain 62	protein-coding
1.89	chr2L	19571357	19575724	+	.	NA	promoter-TSS (NM_134293)	promoter-TSS (NM_134293)	-930	NM_134293	35253	Dm.4573	NM_057561		spi	CG10334|CT29014|Dmel\CG10334|EP(2)2378|Spi|Spitz|anon-WO0118547.158|l(2)01068|l(2)37Fa|l(2)s3547|s-spi|sSpi	spitz	protein-coding
0.89-8	chr3R	19001159	19002826	+	.	NA	intron (NM_001347788, intron 1 of 3)	intron (NM_001347788, intron 1 of 3)	-2347	NM_001104414	42742	Dm.5652	NM_142874		Irk1	CG13836|CG44159|CG6747|DIR|Dir|Dm_3R:100326|Dm_3R:100349|Dmel\CG44159|Dmel_CG13836|Dmel_CG6747|Ir|Kir1|dKirI|ir|irk1	Inwardly rectifying potassium channel 1	protein-coding
0.95	chr2L	2478356	2480579	+	.	NA	Intergenic	Intergenic	-6489	NR_124032	19835788		NR_124032		lncRNA:CR45286	CR45286|Dmel\CR45286	long non-coding RNA:CR45286	ncRNA
0.81-8	chr3L	620267	621116	+	.	NA	TTS (NM_167836)	TTS (NM_167836)	1625	NM_001259607	12798544	Dm.1946	NM_167836		CG43337	BcDNA:SD03580|CG32345|Dmel\CG43337	uncharacterized protein	protein-coding
1.67-6	chr4	87158	89272	+	.	NA	promoter-TSS (NM_079879)	promoter-TSS (NM_079879)	-382	NM_079879	43768	Dm.6768	NM_079879		RpS3A	C3|CG2168|Dmel\CG2168|M(4)101|M(4)57g|M(4)[57g]|M57g|M[57g]|RPS3A|RPS3a|RpS3a|Rps3A|Rsp3A|anon-EST:Liang-2.29|chr4:86830..87021|chr4:87101..87234|chr4:87503..87595|clone 2.29|l(4)102ABa	Ribosomal protein S3A	protein-coding
1.28	chr2L	72788	77858	+	.	NA	exon (NM_001169367, exon 3 of 3)	exon (NM_001169367, exon 3 of 3)	-1025	NM_134644	33163	Dm.26691	NM_134644		CG11374	Dmel\CG11374	uncharacterized protein	protein-coding
0.81-5	chr2R	12015487	12017844	+	.	NA	intron (NM_166144, intron 1 of 7)	intron (NM_166144, intron 1 of 7)	4179	NM_166144	45380	Dm.3446	NM_080084		spin	25/11|CG8428|Dmel\CG8428|Spin|bnch|l(2)10403|l(2)W5|l(2)k02511|l(2)k09905|l(2R)W5	spinster	protein-coding
1.47-4	chr2R	20233189	20235294	+	.	NA	intron (NM_166667, intron 1 of 3)	intron (NM_166667, intron 1 of 3)	3016	NM_166667	37890	Dm.3381	NM_166667		bs	BS|Bs|CG3411|D-SRF|DSRF|DSrf|DSrf/bs|DmSRF|Dmel\CG3411|Group IIc|Mal|SRF|Serf|Srf|ba|bs/DSRF|bs/Dsrf|dSRF|dsrf|l(2)03267|pruned/DSRF|px|srf	blistered	protein-coding
1.83	chr2L	7521108	7528464	+	.	NA	intron (NM_144299, intron 3 of 5)	intron (NM_144299, intron 3 of 5)	5107	NR_073737	14462719		NR_073737		lncRNA:CR44082	CR44082|Dmel\CR44082	long non-coding RNA:CR44082	ncRNA
1.42-7	chr3L	8430697	8437421	+	.	NA	5' UTR (NM_001144440, exon 1 of 9)	5' UTR (NM_001144440, exon 1 of 9)	748	NM_001300054	38963	Dm.4454	NM_139969		Unr	BcDNA:LD13080|CG7015|CR32028|Dmel\CG7015|Dmel_CR32028|MRE30|UNR|dUNR|unr	Upstream of N-ras	protein-coding
1.96-3	chr3L	9684775	9690372	+	.	NA	promoter-TSS (NR_124838)	promoter-TSS (NR_124838)	-16	NM_001300083	39132	Dm.12437	NM_140088		CG6767	Dmel\CG6767	uncharacterized protein	protein-coding
1.19-8	chr3L	8338373	8340553	+	.	NA	promoter-TSS (NM_001104079)	promoter-TSS (NM_001104079)	19	NM_001300050	38944	Dm.4184	NM_139955		CG7182	Dmel\CG7182	uncharacterized protein	protein-coding
1.13-8	chr2R	3666358	3669109	+	.	NA	intron (NM_001299235, intron 1 of 2)	intron (NM_001299235, intron 1 of 2)	2409	NM_001299235
0.77-11	chrX	3306913	3308289	+	.	NA	intron (NM_166972, intron 2 of 3)	intron (NM_166972, intron 2 of 3)	22239	NM_001272278	31312	Dm.17744	NM_130700		CG14269	Dmel\CG14269	uncharacterized protein	protein-coding
2.12	chr2R	6755216	6760512	+	.	NA	intron (NM_165802, intron 1 of 7)	intron (NM_165802, intron 1 of 7)	4412	NM_001103792	36147	Dm.3740	NM_136777		CG30015	CG7699|CG7701|Dmel\CG30015|anon-EST:Posey2	uncharacterized protein	protein-coding
1.01-4	chr2R	9426942	9428989	+	.	NA	promoter-TSS (NM_001169675)	promoter-TSS (NM_001169675)	337	NM_166004	36506	Dm.1981	NM_137040		CG6145	CT19307|Dmel\CG6145	uncharacterized protein	protein-coding
1.36-5	chr2R	7583694	7585235	+	.	NA	3' UTR (NM_001299390, exon 7 of 7)	3' UTR (NM_001299390, exon 7 of 7)	5490	NM_136853	36254	Dm.27745	NM_136853		Ir48b	CG13195|DmelIR48b|Dmel\CG13195|IR48b	Ionotropic receptor 48b	protein-coding
1.76-7	chr3L	11249791	11252193	+	.	NA	Intergenic	Intergenic	5585	NM_140199	39270	Dm.6574	NM_140199		scyl	7590|CG7590|Dmel\CG7590|Scyl|anon-WO0118547.215|scy	scylla	protein-coding
2.69	chr3L	14330472	14341477	+	.	NA	intron (NM_001274907, intron 4 of 4)	intron (NM_001274907, intron 4 of 4)	13528	NM_140443	39577	Dm.34445	NM_140443		CG13482	Dmel\CG13482	uncharacterized protein	protein-coding
1.35-6	chr3L	1029451	1032799	+	.	NA	intron (NM_143703, intron 2 of 16)	intron (NM_143703, intron 2 of 16)	-3572	NM_138231	38113	Dm.20739	NM_138231		CG9205	Dmel\CG9205	uncharacterized protein	protein-coding
1.71-2	chr3R	2788917	2792895	+	.	NA	intron (NM_206446, intron 2 of 6)	intron (NM_206446, intron 2 of 6)	-32344	NM_206454	40835	Dm.3803	NM_206444		Antp	3.4|ANT-C|ANT-P|ANTC|ANTP|Ant|AntP|AntP1|Antp P1|Antp P2|Antp1|Aus|BG:DS07700.1|CG1028|DMANTPE1|DRO15DC96Z|DmAntp|Dmel\CG1028|Hu|Ns|Scx|antp|l(3)84Ba	Antennapedia	protein-coding
1.98	chr2L	11396135	11396949	+	.	NA	Intergenic	Intergenic	-4222	NR_124197	19835611		NR_124197		lncRNA:CR43681	CG43681|CR43681|Dm_2L:52920|Dmel\CR43681|lincRNA.108	long non-coding RNA:CR43681	ncRNA
1.34-12	chr3L	23530168	23531221	+	.	NA	Intergenic	Intergenic	-16999	NM_001043164	3355150	Dm.33791	NM_001043162		AGO3	Ago-3|Ago3|BEST:LD15785|CG40300|Dmel\CG40300|ago3|dAgo3	Argonaute 3	protein-coding
1.65-9	chrX	12119268	12123494	+	.	NA	intron (NM_001258711, intron 2 of 16)	intron (NM_001258711, intron 2 of 16)	-2575	NM_001169258	32183	Dm.147	NM_078582		Ten-a	1.2|CG11270|CG12720|CG15733|CG18182|CG2578|CG2590|CG32659|CG42338|Dmel\CG42338|Dmel_CG12720|Dmel_CG15733|Dmel_CG32659|DmtenA|Dmtena|Ten11A|Ten[a]|cbd|ten-a|tenA|tenA(AT)[[14]]|ten[a]	Tenascin accessory	protein-coding
1.98-9	chr3R	17656806	17661654	+	.	NA	exon (NM_079718, exon 1 of 2)	exon (NM_079718, exon 1 of 2)	1005	NM_079718	42568	Dm.6867	NM_079718		Gr93a	93F.1|CG13417|Dmel\CG13417|GR93|GR93F.1|GR93a|Gr93F1	Gustatory receptor 93a	protein-coding
1.18-10	chr3R	17201630	17205015	+	.	NA	promoter-TSS (NM_001104388)	promoter-TSS (NM_001104388)	-199	NM_163882	49228	Dm.20407	NM_080197		mod(mdg4)	BcDNA:GH07769|BcDNA:SD03001|CG15500|CG15501|CG15802|CG18151|CG32491|CG7836|CG7859|CG8076|Dmel\CG32491|Doom|E(var)129|E(var)3-93D|E(var)93D|E-(var)3-93D|E-var(3)1|E-var(3)3|LBC|MOD(MDG4)|MOD(MDG4)56.3|MOD2.2|Mod(mdg 4)|Mod(mdg 4)67.2|Mod(mdg)4|Mod(mdg4)|Mod(mdg4)-67.2|Mod(mdg4)2.2|Mod(mdg4)67.2|Mod2.2|Mod67.2|Mod[mdg4]|R5_3R:17176815..17177103|bpd|doom|l(3)03852|l(3)L3101|l(3)j2B7|mdg4|mmd4|mnm|mn…	modifier of mdg4	protein-coding
1.17-10	chrX	13460244	13464695	+	.	NA	intron (NM_001272590, intron 1 of 8)	intron (NM_001272590, intron 1 of 8)	4613	NM_001272590	32312	Dm.17452	NM_167374		Tpst	CG1573|CG15758|CG15759|CG32629|CG32629/CG32632|CG32632|DmTPST|Dmel\CG32632|Dmel_CG15758|Dmel_CG32629|TANGO13|TPST|Tango13	Tyrosylprotein sulfotransferase	protein-coding
1.11-17	chrX	2361534	2362865	+	.	NA	intron (NM_166940, intron 2 of 8)	(ATG)n|Simple_repeat|Simple_repeat	1877	NM_166940	31229	Dm.40	NM_166940		boi	Boi|CG13756|CG32796|CG7894|CT23737|CT33235|Dmel\CG32796|EG:BACH59J11.2	brother of ihog	protein-coding
1.08-4	chr2R	11980480	11982901	+	.	NA	intron (NM_166138, intron 1 of 12)	intron (NM_166138, intron 1 of 12)	4379	NM_176183	36773	Dm.1504	NM_079032		Dg	CG18250|CT41273|DG|DmDG|Dmel\CG18250|alpha-DG|atu|dg|dgn|dys	Dystroglycan	protein-coding
1.4	chr2L	21032516	21041573	+	.	NA	intron (NM_001273724, intron 2 of 5)	intron (NM_001273724, intron 2 of 5)	14939	NM_001316403	7354398	Dm.6495	NM_001144373		CG42238	CG9266|Dmel\CG42238	uncharacterized protein	protein-coding
1.36	chr2L	125524	128730	+	.	NA	intron (NM_164366, intron 2 of 8)	intron (NM_164366, intron 2 of 8)	2118	NM_134650	33171	Dm.239	NM_134650		CG3164	BEST:CK02656|CK02656|Dmel\CG3164	uncharacterized protein	protein-coding
1.43-6	chr2R	20688622	20689297	+	.	NA	TTS (NM_001299929)	TTS (NM_001299929)	2638	NM_001299929	37972	Dm.13333	NM_138126		CG3611	BcDNA:AT12780|Dmel\CG3611	uncharacterized protein	protein-coding
1.01-19	chr3R	25588040	25590009	+	.	NA	Intergenic	Intergenic	-2693	NM_001032408	3772082	Dm.6968	NM_001032405		kay	AP-1|AP1|CG15507|CG15509|CG33956|D-Fos|D-fos|D-fos/kay|DFOS|DFos|DFra|DM3|DM30|Dfos|Dmel\CG33956|FOS|Fos|Fra|Jra|KAY|Kay|Kayak|c-Fos|c-fos|d-fos|dAP-1|dFRA|dFos|dFra|dfos|dlhD|fbz|fos|fra	kayak	protein-coding
0.81-11	chr3L	21094098	21095924	+	.	NA	intron (NM_079469, intron 1 of 7)	intron (NM_079469, intron 1 of 7)	-1811	NM_001275206	40330	Dm.2516	NM_079469		ko	CG10573|Dmel\CG10573	knockout	protein-coding
0.84-10	chr3R	15102234	15105778	+	.	NA	TTS (NR_125208)	TTS (NR_125208)	1444	NR_125208	19835013		NR_125208		lncRNA:CR44173	CG44173|CR44173|Dmel\CR44173|lincRNA.809	long non-coding RNA:CR44173	ncRNA
0.86	chr2L	520872	522923	+	.	NA	intron (NM_001272902, intron 2 of 8)	intron (NM_001272902, intron 2 of 8)	-1569	NM_057432	33225	Dm.4716	NM_057432		ush	CG2762|Dmel\CG2762|FOG|USH|Ush|ZFPM2|dFOG|l(2)19|u-sh|ushaped	u-shaped	protein-coding
1.54-10	chr3R	17652601	17654670	+	.	NA	Intergenic	Intergenic	4221	NR_125226	19835972		NR_125226		lncRNA:CR45632	CR45632|Dmel\CR45632|lincRNA.829	long non-coding RNA:CR45632	ncRNA
1.08	chr2L	14520063	14522606	+	.	NA	Intergenic	Intergenic	-2978	NM_001299004	3772188		NM_001032094		CG33648	Dmel\CG33648	uncharacterized protein	protein-coding
2.33-3	chr3L	15236861	15239911	+	.	NA	Intergenic	Intergenic	9667	NM_080018	44497	Dm.3403	NM_080018		Tollo	CG6890|CT21344|Dmel\CG6890|TOLL 8|Tl-8|Toll-8|Toll8|dTLR8|dToll8|toll|tollo|tollo/toll-8	tollo	protein-coding
1.03-2	chr2L	11307963	11310054	+	.	NA	TTS (NR_073759)	TTS (NR_073759)	1255	NR_073759	14462743		NR_073759		lncRNA:CR43721	CG43268|CR43721|Dmel\CR43721	long non-coding RNA:CR43721	ncRNA
1.79-7	chr2R	17119397	17127088	+	.	NA	intron (NM_001274193, intron 2 of 7)	intron (NM_001274193, intron 2 of 7)	-11883	NM_176243	37422	Dm.15759	NM_137721		ASPP	CG18375|Dmel\CG18375|dASPP	Ankyrin-repeat, SH3-domain, and Proline-rich-region containing Protein	protein-coding
2.32	chr2R	14190076	14205596	+	.	NA	intron (NM_001169718, intron 1 of 12)	intron (NM_001169718, intron 1 of 12)	-1491	NM_144112	50210		NM_144112		Tango8	CG14503|Dmel\CG14503|TANGO8	Transport and Golgi organization 8	protein-coding
1.24-7	chr2R	6422479	6425259	+	.	NA	TTS (NR_048085)	TTS (NR_048085)	296	NR_048082	12798397		NR_048082		snoRNA:lola-a	CR43581|Dmel\CR43581	ncRNA	ncRNA
1.6	chr2L	684365	685089	+	.	NA	intron (NM_001298622, intron 2 of 11)	intron (NM_001298622, intron 2 of 11)	-25841	NR_124007	19836079		NR_124007		lncRNA:CR44988	CR44988|Dmel\CR44988	long non-coding RNA:CR44988	ncRNA
1.98-4	chr2R	7519197	7522241	+	.	NA	promoter-TSS (NM_001169647)	promoter-TSS (NM_001169647)	-699	NM_136844	36243	Dm.11995	NM_136844		CG9005	BcDNA:GH05710|Dmel\CG9005	uncharacterized protein	protein-coding
1.34-10	chr3L	5541221	5544166	+	.	NA	intron (NM_168120, intron 1 of 11)	intron (NM_168120, intron 1 of 11)	1337	NM_001144418	38624	Dm.851	NM_139713		frm	CG10625|Dmel\CG10625|anon-WO0118547.236	farmer	protein-coding
1.27-5	chr2R	10376172	10379844	+	.	NA	intron (NM_001316420, intron 1 of 3)	intron (NM_001316420, intron 1 of 3)	9316	NM_001316420	26067067	Dm.1451	NM_001316420		PRAS40	CG10109|CG46146|Dmel\CG46146|L|dPRAS40	Proline-rich Akt substrate 40 kDa	protein-coding
1.18	chr2L	11038897	11041687	+	.	NA	intron (NM_001273443, intron 2 of 6)	intron (NM_001273443, intron 2 of 6)	5497	NM_144308	50441		NM_144308		CG18666	Dmel\CG18666	uncharacterized protein	protein-coding
1.96-2	chr3L	699442	704469	+	.	NA	Intergenic	Intergenic	-2811	NM_138210	38086	Dm.13584	NM_138210		CG13894	Dmel\CG13894|dmCG13894	uncharacterized protein	protein-coding
0.69-4	chr3R	5218487	5219663	+	.	NA	promoter-TSS (NR_133368)	promoter-TSS (NR_133368)	-537	NR_133368	26067461		NR_133368		asRNA:CR46145	CR46145|Dmel\CR46145	antisense RNA:CR46145	ncRNA
0.7-5	chrX	10704106	10704879	+	.	NA	intron (NM_001258687, intron 2 of 6)	intron (NM_001258687, intron 2 of 6)	-3603	NM_167254	32009	Dm.3773	NM_078556		Imp	CG1691|Dmel\CG1691|FGC026A04|IGF-II|IGF2BP1|IMP|IMP-1|MRE11|ORE-9|anon-EST:fe2B3|anon-WO0140519.39|cg1691|dIMP|imp|l(1)G0072|mre11	IGF-II mRNA-binding protein	protein-coding
2.28-3	chr3L	14137797	14139873	+	.	NA	Intergenic	Intergenic	-10633	NR_133237	26067215		NR_133237		lncRNA:CR45887	CR45887|Dmel\CR45887	long non-coding RNA:CR45887	ncRNA
1.2-10	chr3L	21377208	21379705	+	.	NA	intron (NM_001259937, intron 1 of 5)	intron (NM_001259937, intron 1 of 5)	2855	NM_141055	40368	Dm.3135	NM_141055		rgn	BcDNA:GH11973|CG6014|Dmel\CG6014|RGN|l(3)00534	regeneration	protein-coding
1.42-2	chr2L	5080495	5091113	+	.	NA	intron (NM_001042873, intron 1 of 8)	AT_rich|Low_complexity|Low_complexity	7788	NM_135062	326151	Dm.4033	NM_135062		Pgant5	CG31651|CG9152|Dmel\CG31651|PGANT5|l(2)e02157|pgant5	Polypeptide N-Acetylgalactosaminyltransferase 5	protein-coding
1.45-16	chrX	2886150	2890394	+	.	NA	intron (NM_001272267, intron 2 of 10)	intron (NM_001272267, intron 2 of 10)	5188	NM_001272267	31292	Dm.4017	NM_080320		kirre	CG3653|CT12279|DUF|DUF/KIRRE|Dmel\CG3653|Duf|Duf/Kirre|EG:163A10.1|Kirre|RH09239|duf|duf/kirre	kin of irre	protein-coding
1.23-6	chr3L	16465997	16470245	+	.	NA	intron (NM_079383, intron 1 of 3)	intron (NM_079383, intron 1 of 3)	8629	NM_079383	39833	Dm.2987	NM_079383		aos	Aos|Argos|CG4531|DmAos|Dmel\CG4531|arg|gil|l(3)05845|l(3)05959|l(3)j5E11|l(3)rJ472|l(3)rJ812|l(3)rQ526|rlt|sty	argos	protein-coding
1.24-5	chr2R	2538257	2539823	+	.	NA	intron (NM_176098, intron 1 of 2)	intron (NM_176098, intron 1 of 2)	-1682	NM_165478	246618	Dm.14929	NM_165478		Opbp	BcDNA:RE37461|CG12397|CG30443|Dmel\CG30443|OBP|Obp	Optix-binding protein	protein-coding
1.28-16	chrX	13422402	13426643	+	.	NA	promoter-TSS (NM_001298283)	promoter-TSS (NM_001298283)	-240	NM_001298283	19836117		NM_001298283		CG44428	Dmel\CG44428	uncharacterized protein	protein-coding
1.26-16	chr3R	22778386	22781275	+	.	NA	promoter-TSS (NM_170296)	promoter-TSS (NM_170296)	-854	NM_170296	43240	Dm.16421	NM_143258		CG6330	Dmel\CG6330	uncharacterized protein	protein-coding
1.31-13	chr3R	25365187	25368201	+	.	NA	Intergenic	Intergenic	6336	NR_048512	12798296		NR_048512		lncRNA:CR43613	CR43613|Dmel\CR43613|lincRNA.892	long non-coding RNA:CR43613	ncRNA
1.6-4	chr2L	20824094	20825475	+	.	NA	promoter-TSS (NM_001299180)	promoter-TSS (NM_001299180)	350	NM_001201929	35347	Dm.7737	NM_136218		CG9331	Dmel\CG9331	uncharacterized protein	protein-coding
1.36-11	chrX	6624911	6627424	+	.	NA	promoter-TSS (NR_047772)	promoter-TSS (NR_047772)	-583	NR_047772	12797940		NR_047772		lncRNA:CR43461	CR43461|Dmel\CR43461	long non-coding RNA:CR43461	ncRNA
0.86-12	chrX	4563105	4567333	+	.	NA	intron (NM_167013, intron 3 of 4)	intron (NM_167013, intron 3 of 4)	-4486	NM_001169195	31402	Dm.31072	NM_131952		CG3009	Dmel\CG3009	uncharacterized protein	protein-coding
0.88-7	chr3L	14625016	14627281	+	.	NA	promoter-TSS (NM_001014584)	promoter-TSS (NM_001014584)	447	NM_206353	39596	Dm.2840	NM_079347		dlp	CG17703|CG32146|CG5031|CT16138|D-gpcB|DLP|Dally-like|Dlp|Dly|Dmel\CG32146|dly	dally-like	protein-coding
1.01-11	chr3L	7604734	7607283	+	.	NA	intron (NM_206295, intron 1 of 14)	intron (NM_206295, intron 1 of 14)	7873	NM_206295	2768948	Dm.15507	NM_206293		Pura	CG33167|CG33275|CG7511|CG7513|CG7515|CG7520|Dmel\CG33275	Puratrophin-1-like	protein-coding
1.69-8	chr3L	164138	168796	+	.	NA	intron (NM_001169831, intron 1 of 3)	intron (NM_001169831, intron 1 of 3)	-5274	NM_001144388	38021	Dm.792	NM_167797		p130CAS	CG1212|CT1293|DCas|Dcas|Dmel\CG1212|p130Cas	p130CAS	protein-coding
2.24-5	chr3R	10918082	10922124	+	.	NA	intron (NM_001300404, intron 1 of 4)	intron (NM_001300404, intron 1 of 4)	1250	NM_001300404	41816	Dm.20506	NM_001104326		CG6966	BcDNA:AT05246|Dmel\CG6966|dFEM1A	uncharacterized protein	protein-coding
0.79	chr2R	4528434	4529672	+	.	NA	Intergenic	Intergenic	-8101	NM_078937	35851		NM_078937		ptc	BcDNA:RH36596|CG2411|Conf|Dmel\CG2411|PTC|Ptc|Ptc_Dm|Ptch|com4|dPtc|l(2)k02507|pat|ptch|rubr|tuf	patched	protein-coding
1.14-21	chr4	4225	6418	+	.	NA	Intergenic	BATUMI_I|LTR|Pao	-58079	NR_123741	19834809		NR_123741		asRNA:CR45124	CR45124|Dmel\CR45124	antisense RNA:CR45124	ncRNA
0.93-16	chrX	11408057	11408916	+	.	NA	intron (NM_206688, intron 1 of 4)	intron (NM_206688, intron 1 of 4)	20634	NM_206688	32097	Dm.17507	NM_206688		Drak	CG11713|CG1760|CG32666|DRak|Dmel\CG32666|EP(X)1452|EP1452|drak	Death-associated protein kinase related	protein-coding
1.34	chr2L	2750205	2752615	+	.	NA	promoter-TSS (NM_001273028)	promoter-TSS (NM_001273028)	-421	NM_001273028	33461	Dm.6415	NM_057328		Pgk	169C9S|CG3127|Dmel\CG3127|ESTS:169C9S|PGK|anon-sts18|l(2)23AB3|l(2)23Ac|pgk|pgk1	Phosphoglycerate kinase	protein-coding
1.42-6	chr3L	7144270	7150689	+	.	NA	intron (NM_168193, intron 1 of 7)	intron (NM_168193, intron 1 of 7)	2694	NM_168193	38786	Dm.2859	NM_079230		corn	CG32386|CG32390|CG42278|CG8621|Dmel\CG42278|Dmel_CG32386|Dmel_CG32390	cornetto	protein-coding
1.5-2	chr2R	12690040	12695675	+	.	NA	Intergenic	Intergenic	-5243	NR_124578	19835637		NR_124578		lncRNA:CR44465	CR44465|Dmel\CR44465	long non-coding RNA:CR44465	ncRNA
1.5	chr2L	17755865	17760461	+	.	NA	intron (NM_165227, intron 3 of 23)	intron (NM_165227, intron 3 of 23)	-5817	NM_165229	35070	Dm.5768	NM_165224		CadN	B|CG7100|CT21941|Cad-N|D-cad|DN|DN-CAD|DN-CAd|DN-Cad|DN-cad|DNCad|DNcad|Dmel\CG7100|N-Cad|N-Cadh|N-cad|N-cadherin|NCAD|NCad|Ncad|S(DmcycE[JP])2.12|anon-EST:CL32|cad1|cadN|l(2)36Da|l(2)Bld|n-cad|ncad	Cadherin-N	protein-coding
0.79-2	chr2R	8223282	8224657	+	.	NA	promoter-TSS (NM_001038853)	promoter-TSS (NM_001038853)	-426	NM_001038853	3885589		NM_001038853		CG34021	BP1044|Dmel\CG34021	uncharacterized protein	protein-coding
1.01-12	chr3L	15208815	15211698	+	.	NA	Intergenic	Intergenic	9312	NM_140502	39658	Dm.5085	NM_140502		CG6888	6888|BcDNA:AT16346|Dmel\CG6888	uncharacterized protein	protein-coding
1.32-12	chr3R	6352713	6358756	+	.	NA	intron (NM_057228, intron 9 of 13)	intron (NM_057228, intron 9 of 13)	-16879	NR_048368	12797882	Dm.38999	NR_048368		mir-4944	CR43532|Dmel\CR43532|dme-mir-4944	mir-4944 stem loop	ncRNA
2.2	chr3L	10510053	10515013	+	.	NA	intron (NM_001274751, intron 2 of 13)	intron (NM_001274751, intron 2 of 13)	3430	NM_168413	39198	Dm.5024	NM_168412		Rbfox1	A2BP1|A2bp1|BcDNA:GM06073|CG14155|CG18441|CG32062|Dmel\CG32062|cg18441|dA2BP1|rbfox1	RNA-binding Fox protein 1	protein-coding
1.36-8	chr3L	6363376	6367008	+	.	NA	Intergenic	Intergenic	-1501	NR_124814	19835728		NR_124814		lncRNA:CR45419	CR45419|Dmel\CR45419	long non-coding RNA:CR45419	ncRNA
1.45-2	chr2L	7706700	7707388	+	.	NA	intron (NM_078783, intron 6 of 14)	intron (NM_078783, intron 6 of 14)	3412	NR_124136	19835879		NR_124136		asRNA:CR44990	CR44990|Dmel\CR44990	antisense RNA:CR44990	ncRNA
1.4-4	chr3R	16129446	16130578	+	.	NA	TTS (NM_001275826)	TTS (NM_001275826)	664	NM_142618	42409		NM_142618		CG4367	Dmel\CG4367	uncharacterized protein	protein-coding
0.76-8	chr3L	18010487	18012093	+	.	NA	intron (NM_168755, intron 1 of 5)	intron (NM_168755, intron 1 of 5)	7842	NM_001316451	39999	Dm.21411	NM_079409		Eip75B	57B|75B|BcDNA:GM02640|CG8127|DmE75|DmE75A|DmE75B|Dmel\CG8127|E75|E75-C|E75A|E75B|E75C|EP1121b|EiP75|Eip75|Eip75 A|Eip75A|Mgn00274|NR1D3|Rev-Erb|anon-WO0172774.31|anon-WO0172774.32|dE75|eip75B|l(3)07041|l(3)j11A6|l(3)j12E8|l(3)j3A6|l(3)j5E1|l(3)neo25	Ecdysone-induced protein 75B	protein-coding
1.22-9	chr2R	11015965	11018318	+	.	NA	intron (NM_001259401, intron 1 of 6)	intron (NM_001259401, intron 1 of 6)	810	NM_137169	36678	Dm.11696	NM_137169		chn	CG11798|Chn|Dmel\CG11798|EPIL#6|EPIL6|anon-EST:Liang-1.13|clone 1.13|l(2)02064|l(2)k04218|taco	charlatan	protein-coding
1.57-3	chr2L	21976887	21978106	+	.	NA	3' UTR (NM_001316405, exon 3 of 4)	3' UTR (NM_001316405, exon 3 of 4)	15437	NM_001316405	35435		NM_136285		CG2528	Dmel\CG2528|lincRNA.224	uncharacterized protein	protein-coding
0.96-5	chr3L	10972384	10975134	+	.	NA	TTS (NM_001300095)	TTS (NM_001300095)	-2357	NR_124867	19835060		NR_124867		lncRNA:CR45745	CR45745|Dmel\CR45745	long non-coding RNA:CR45745	ncRNA
1.76	chr2L	14992506	14997550	+	.	NA	intron (NM_165094, intron 1 of 5)	intron (NM_165094, intron 1 of 5)	2531	NM_001042898	34872	Dm.3630	NM_135889		mol	35Bb|B1|BG:DS01219.1|CG15268|CG4482|Dmel\CG4482|Mol|NIP|br3|l(2)35Bb|l(2)SH1330|l(2)SH2 1330|l(2)br23|l(2)br3|l35Bb|nip	moladietz	protein-coding
1.23-7	chr3R	8196793	8198085	+	.	NA	promoter-TSS (NM_080173)	promoter-TSS (NM_080173)	-254	NM_080173	48335	Dm.1756	NM_080173		GstD2	CG4181|DmGST21|DmGSTD2|Dmel\CG4181|GST|GST D2|GST-D2|GSTD2|Gst|Gst D2|GstD21|Gstd21|gst D21|gstD2|gstD21|gstd2|gstd21	Glutathione S transferase D2	protein-coding
2.17-2	chr3L	11336827	11342827	+	.	NA	Intergenic	Intergenic	3016	NR_124887	19834811		NR_124887		lncRNA:CR45251	CR45251|Dmel\CR45251	long non-coding RNA:CR45251	ncRNA
1.33-7	chr3L	18388933	18393837	+	.	NA	5' UTR (NM_079414, exon 1 of 1)	5' UTR (NM_079414, exon 1 of 1)	150	NM_079414	40015	Dm.2529	NM_079414		rpr	CG4319|Dmel\CG4319|RPR|Reaper|Rpr|anon-WO0162936.19|rp	reaper	protein-coding
2.04-2	chr3L	14631114	14633802	+	.	NA	intron (NM_206353, intron 1 of 7)	intron (NM_206353, intron 1 of 7)	6757	NM_206353	39596	Dm.2840	NM_079347		dlp	CG17703|CG32146|CG5031|CT16138|D-gpcB|DLP|Dally-like|Dlp|Dly|Dmel\CG32146|dly	dally-like	protein-coding
1.01-2	chr2R	4122055	4125042	+	.	NA	Intergenic	Intergenic	-1228	NM_165597	35801	Dm.4132	NM_057716		pnut	CG8705|Dmel\CG8705|E(sina)44C|E(sina)8|PNUT|Peanut|Pnut|anon-EST:Liang-2.18|clone 2.18|dSEPT7|l(2)02502	peanut	protein-coding
0.7-3	chr3R	285236	287206	+	.	NA	intron (NM_001259977, intron 1 of 9)	intron (NM_001259977, intron 1 of 9)	2384	NM_001259977	40567	Dm.20885	NM_169001		CG31522	BcDNA:GH22993|BcDNA:LD10305|CG9798|Dmel\CG31522|anon-WO0118547.381	uncharacterized protein	protein-coding
0.97-2	chr2R	11805890	11810443	+	.	NA	intron (NM_057381, intron 1 of 20)	intron (NM_057381, intron 1 of 20)	1457	NM_057380	36746	Dm.4729	NM_057379		sli	CG33464|CG43758|CG8355|CT21700|CT37068|Dmel\CG43758|Dmel_CG33464|Dmel_CG8355|Sli|Slit|dSlit|fus3|l(2)05248|wdh	slit	protein-coding
1.86	chr2R	12723433	12725977	+	.	NA	non-coding (NR_073883, exon 1 of 1)	non-coding (NR_073883, exon 1 of 1)	5768	NR_048128	12798320		NR_048128		mir-8	8|8 mir|CR33018|CR33562|CR42988|Dmel\CR42988|Dmel_CR33018|Dmel_CR33562|MIR-8|MiR-8|dme-miR-8|dme-miR-8-3p|dme-mir-8|miR-8|miR-8-3p|miR8|mir-8*|mir-8S|mir8S	mir-8 stem loop	ncRNA
1.37-14	chr3R	10276107	10279272	+	.	NA	5' UTR (NM_001104318, exon 3 of 16)	5' UTR (NM_001104318, exon 3 of 16)	-29418	NR_074013	14462471		NR_074013		asRNA:CR44176	CR44176|Dmel\CR44176	antisense RNA:CR44176	ncRNA
2.88	chr2L	8211272	8212600	+	.	NA	promoter-TSS (NM_057407)	promoter-TSS (NM_057407)	589	NM_057788	34120	Dm.2642	NM_057788		Ssb-c31a	C31A|CG8396|Dmel\CG8396|PC4-like|Ssb-C31a|p11	Single stranded-binding protein c31A	protein-coding
1.53-11	chr3R	19934335	19935811	+	.	NA	promoter-TSS (NM_001170239)	promoter-TSS (NM_001170239)	-16	NM_142956	42857	Dm.18732	NM_142956		CG18428	Dmel\CG18428	uncharacterized protein	protein-coding
0.89-9	chrX	3735387	3736935	+	.	NA	intron (NM_166992, intron 2 of 4)	intron (NM_166992, intron 2 of 4)	-3770	NM_001103407	31339	Dm.17730	NM_130722		ec	CG2904|Dmel\CG2904|EG:EG0002.3|Ec|Q1W9Q0	echinus	protein-coding
2.56-2	chr3R	12066200	12068793	+	.	NA	intron (NM_080255, intron 1 of 1)	intron (NM_080255, intron 1 of 1)	-1042	NM_169709	53562	Dm.1728	NM_080255		tara	5472|CG6889|Dmel\CG6889|EP(3)3463|Tara|anon-WO0257455.25|l(3)03881|l(3)j1C5|l(3)jlC5	taranis	protein-coding
1.2-6	chr3L	796151	798512	+	.	NA	Intergenic	Intergenic	6720	NM_138214	38092	Dm.15935	NM_138214		CG13898	CBP7|Dmel\CG13898	uncharacterized protein	protein-coding
3.12	chr2R	2980145	2983758	+	.	NA	intron (NM_080251, intron 1 of 6)	intron (NM_080251, intron 1 of 6)	-4112	NM_165507	53557	Dm.1620	NM_080251		esn	CG12833|CG12835|CG43722|Dm_2R:11728|Dmel\CG43722|Dmel_CG12833|Dmel_CG12835|Esn	espinas	protein-coding
1.43-4	chr2R	18612766	18616833	+	.	NA	intron (NM_166546, intron 9 of 15)	intron (NM_166546, intron 9 of 15)	1978	NM_001169786	43997	Dm.14398	NM_166546		jbug	AAF46896|CG11605|CG13525|CG30092|CG3550|Dmel\CG30092|Jbug	jitterbug	protein-coding
1.33-10	chrX	10103909	10106737	+	.	NA	TTS (NR_073645)	TTS (NR_073645)	1084	NM_001272465	31949	Dm.4063	NM_132381		CG15309	BcDNA:GH10478|Dmel\CG15309	uncharacterized protein	protein-coding
1.78-10	chr3R	6414277	6418261	+	.	NA	intron (NM_057229, intron 5 of 5)	intron (NM_057229, intron 5 of 5)	23729	NM_001031999	41273	Dm.2272	NM_057228		hth	1323/07|1422/04|CG17117|Dm-HTH|Dmel\CG17117|HTH|Hth|MEIS1|Meis1|P53|anon-EST:Liang-2.13|clone 2.13|dtl|hth1|hth2|l(3)05745|l(3)86Ca	homothorax	protein-coding
1.61-2	chr3L	21687667	21691203	+	.	NA	intron (NM_206422, intron 1 of 2)	(TATATG)n|Simple_repeat|Simple_repeat	10030	NM_206422	40412	Dm.9812	NM_168935		CG32447	CG14571|CG7155|Dmel\CG32447|anon-WO0170980.76|anon-WO0170980.77	uncharacterized protein	protein-coding
2.29-2	chr2L	19360819	19363951	+	.	NA	intron (NM_001273638, intron 1 of 3)	intron (NM_001273638, intron 1 of 3)	842	NM_057993	35207	Dm.4769	NM_057993		dnt	CG17559|DNT|Dmel\CG17559	doughnut on 2	protein-coding
1.09	chr2L	2733965	2736395	+	.	NA	promoter-TSS (NM_001273024)	promoter-TSS (NM_001273024)	-634	NM_001273022	326154	Dm.21239	NM_134859		CG31689	CG9892|Dmel\CG31689	uncharacterized protein	protein-coding
0.81-19	chrX	17070198	17072771	+	.	NA	5' UTR (NM_001042818, exon 2 of 10)	5' UTR (NM_001042818, exon 2 of 10)	5791	NR_073660	14462406		NR_073660		lncRNA:CR44026	CR44026|Dmel\CR44026	long non-coding RNA:CR44026	ncRNA
1.79-2	chr2L	7575415	7578444	+	.	NA	promoter-TSS (NM_001273279)	promoter-TSS (NM_001273279)	-322	NM_144299	34032	Dm.3069	NM_144299		RapGAP1	CG13789|CG13790|CG13791|CG33529|CG34374|CG44086|CG6682|Dmel\CG44086|Dmel_CG13790|Dmel_CG13791|Dmel_CG33529|Dmel_CG34374|FBpp0111515|Q9VM02_DROME|RapGAP|RapGap1|Rapgap1|rapgap|rapgap1	Rap GTPase activating protein 1	protein-coding
1.58-5	chr2R	7635670	7636410	+	.	NA	Intergenic	Intergenic	-8282	NM_001259339	36258	Dm.23708	NM_136857		ths	CG12443|DFGF8-1|DmThs|Dmel\CG12443|FGF8-like1|Neu4|Ths|fgf8-like	thisbe	protein-coding
0.76-11	chrX	5827156	5832779	+	.	NA	intron (NM_001297988, intron 1 of 6)	intron (NM_001297988, intron 1 of 6)	-6672	NM_001297989	31526	Dm.23139	NM_132052		CG12728	Dmel\CG12728|XRCC4	uncharacterized protein	protein-coding
1.2-13	chr3R	12059929	12061897	+	.	NA	intron (NM_080255, intron 1 of 1)	intron (NM_080255, intron 1 of 1)	-7625	NM_169709	53562	Dm.1728	NM_080255		tara	5472|CG6889|Dmel\CG6889|EP(3)3463|Tara|anon-WO0257455.25|l(3)03881|l(3)j1C5|l(3)jlC5	taranis	protein-coding
2.92-2	chr3R	25115192	25118264	+	.	NA	Intergenic	Intergenic	6174	NM_143433	43467	Dm.27447	NM_143433		CG14506	Dmel\CG14506|cg14506	uncharacterized protein	protein-coding
1.26-17	chrX	3662516	3668065	+	.	NA	intron (NM_001297914, intron 2 of 8)	intron (NM_001297914, intron 2 of 8)	-1383	NM_001144681	318206	Dm.7071	NM_130717		Tlk	BEST:GH17330|BcDNA:GH07910|CG12462|CG2829|CG32781|CG32782|CG33219|CG34412|Dmel\CG34412|Dmel_CG32781|Dmel_CG32782|EP(X)1408|EP(X)1413|EP1408|EP1413|GH17330|TLK|anon-WO03040301.114|anon-WO03040301.116|dtlk|l(1)G0054|tlk	Tousled-like kinase	protein-coding
0.87-2	chr2L	11322990	11326422	+	.	NA	Intergenic	Intergenic	5762	NR_124193	19835566		NR_124193		lncRNA:CR44583	CR44583|Dmel\CR44583|lincRNA.105	long non-coding RNA:CR44583	ncRNA
0.81-20	chrX	18803556	18804587	+	.	NA	TTS (NM_001103557)	TTS (NM_001103557)	-2314	NR_123954	19835283		NR_123954		lncRNA:CR44708	CR44708|Dmel\CR44708|lincRNA.1016	long non-coding RNA:CR44708	ncRNA
2.16-5	chr3R	15822424	15827241	+	.	NA	intron (NM_001275821, intron 2 of 5)	intron (NM_001275821, intron 2 of 5)	9402	NM_001275821	42380	Dm.33425	NM_079685		Hs6st	CG11683|CG17188|CG18533|CG4451|DmHs6st|Dmel\CG4451|HS6ST|dHS6ST|hs6st	Heparan sulfate 6-O-sulfotransferase	protein-coding
2.17	chr3L	6438255	6442577	+	.	NA	intron (NM_139788, intron 1 of 6)	intron (NM_139788, intron 1 of 6)	41108	NM_139789	38733	Dm.23981	NM_139789		CG10147	Dmel\CG10147	uncharacterized protein	protein-coding
3.03-2	chr3R	20896468	20899509	+	.	NA	TTS (NM_001104441)	TTS (NM_001104441)	1140	NM_001202363	43007	Dm.3637	NM_143076		CG11836	Dmel\CG11836|SP23	uncharacterized protein	protein-coding
1.46-10	chr3L	18396245	18400654	+	.	NA	Intergenic	Intergenic	-6914	NM_079414	40015	Dm.2529	NM_079414		rpr	CG4319|Dmel\CG4319|RPR|Reaper|Rpr|anon-WO0162936.19|rp	reaper	protein-coding
1.08-3	chr2R	10999861	11004813	+	.	NA	promoter-TSS (NM_001043082)	promoter-TSS (NM_001043082)	-404	NM_001043082	36678	Dm.11696	NM_137169		chn	CG11798|Chn|Dmel\CG11798|EPIL#6|EPIL6|anon-EST:Liang-1.13|clone 1.13|l(2)02064|l(2)k04218|taco	charlatan	protein-coding
1.81	chr2L	12009383	12011879	+	.	NA	TTS (NM_057748)	TTS (NM_057748)	2253	NM_057748	34615	Dm.409	NM_057748		Rh5	CG5279|DMELRH5|Dm Rh5|Dmel\CG5279|RH5|Rh|rh5	Rhodopsin 5	protein-coding
0.96-3	chr2R	18919607	18921287	+	.	NA	intron (NM_137903, intron 3 of 4)	intron (NM_137903, intron 3 of 4)	10019	NM_137903	37654		NM_137903		CG42741	CG34209|CG9895|Dmel\CG42741|Dmel_CG34209|Dmel_CG9895	uncharacterized protein	protein-coding
1.32-11	chr3L	17987186	17989244	+	.	NA	intron (NM_168755, intron 1 of 5)	AT_rich|Low_complexity|Low_complexity	4706	NM_168756	39999	Dm.21411	NM_079409		Eip75B	57B|75B|BcDNA:GM02640|CG8127|DmE75|DmE75A|DmE75B|Dmel\CG8127|E75|E75-C|E75A|E75B|E75C|EP1121b|EiP75|Eip75|Eip75 A|Eip75A|Mgn00274|NR1D3|Rev-Erb|anon-WO0172774.31|anon-WO0172774.32|dE75|eip75B|l(3)07041|l(3)j11A6|l(3)j12E8|l(3)j3A6|l(3)j5E1|l(3)neo25	Ecdysone-induced protein 75B	protein-coding
1.39-5	chr3L	14473326	14479194	+	.	NA	intron (NM_001259826, intron 4 of 8)	intron (NM_001259826, intron 4 of 8)	-6472	NM_001144477	39583	Dm.13627	NM_140447		bbg	BBG|C96|CG42230|CG9587|CG9598|Dmel\CG42230|Dmel_CG9587|Dmel_CG9598	big bang	protein-coding
1.08-7	chr3L	2863359	2867531	+	.	NA	intron (NM_001274414, intron 3 of 10)	intron (NM_001274414, intron 3 of 10)	13713	NM_001259653	38347	Dm.2189	NM_139493		Tet	CG2083|CG43444|CG9973|DMAD|DNA 6mA|Dmel\CG43444|Dmel_CG2083|Dmel_CG9973|Idax|dTET|dTet	Ten-Eleven Translocation (TET) family protein	protein-coding
1.25-2	chr2L	18562946	18566196	+	.	NA	intron (NM_001299116, intron 3 of 17)	intron (NM_001299116, intron 3 of 17)	-1399	NM_001299115	35107	Dm.13948	NM_136041		Pde11	CG10231|CG15159|CG34341|Dmel\CG34341|Dmel_CG10231|Dmel_CG15159|PDE11	Phosphodiesterase 11	protein-coding
1.2-14	chrX	4927971	4929484	+	.	NA	intron (NR_123794, intron 2 of 3)	intron (NR_123794, intron 2 of 3)	-13579	NM_167026	31429	Dm.1677	NM_080338		ovo	CG15467|CG6824|Dmel\CG6824|Fs(1)K1103|Fs(1)K1237|Fs(1)K155|OVO|Ovo|Ovo-D|Shv|Svb|Svb/Ovo|fs(1)K1237|fs(1)M1|fs(1)M38|ovo/shavenbaby|ovo/svb|ovoD|svb|svb/ovo	ovo	protein-coding
1.44-6	chr3R	4036723	4038078	+	.	NA	Intergenic	Intergenic	-6279	NM_141513	40963	Dm.3909	NM_141513		CG7800	CT23295|Dmel\CG7800	uncharacterized protein	protein-coding
1.07-2	chr3L	786293	789311	+	.	NA	Intergenic	Intergenic	16249	NM_138214	38092	Dm.15935	NM_138214		CG13898	CBP7|Dmel\CG13898	uncharacterized protein	protein-coding
0.89-2	chr2L	5434613	5435861	+	.	NA	TTS (NR_047895)	TTS (NR_047895)	-1001	NR_124089	14462705		NR_124089		lncRNA:CR43715	CR43715|Dmel\CR43715|lincRNA.47	long non-coding RNA:CR43715	ncRNA
1.22-10	chr2R	11782455	11784777	+	.	NA	exon (NM_206124, exon 2 of 3)	exon (NM_206124, exon 2 of 3)	316	NM_206124	2768844	Dm.34227	NM_206124		CG33463	Dmel\CG33463	uncharacterized protein	protein-coding
0.91-5	chr3L	2849214	2852368	+	.	NA	intron (NM_001259652, intron 4 of 9)	intron (NM_001259652, intron 4 of 9)	28367	NM_001259653	38347	Dm.2189	NM_139493		Tet	CG2083|CG43444|CG9973|DMAD|DNA 6mA|Dmel\CG43444|Dmel_CG2083|Dmel_CG9973|Idax|dTET|dTet	Ten-Eleven Translocation (TET) family protein	protein-coding
0.71	chr2L	4889366	4890338	+	.	NA	promoter-TSS (NM_135028)	promoter-TSS (NM_135028)	-143	NM_135028	33694	Dm.5115	NM_135028		CG15625	Dmel\CG15625	uncharacterized protein	protein-coding
1.32-6	chr2R	7397915	7400634	+	.	NA	Intergenic	Intergenic	16114	NM_078976	36240	Dm.22056	NM_078976		en	153867_at|Apa|CG9015|Dmel\CG9015|EN|En|EnR|Eng|Engr|Engrailed|Engrailed/Invected|Es|V|en1|spa2|spt	engrailed	protein-coding
1.94	chr2L	9568107	9571373	+	.	NA	promoter-TSS (NM_135454)	promoter-TSS (NM_135454)	-531	NM_135454	34275	Dm.2108	NM_135454		brwl	CC20|CG3838|Dmel\CG3838|NEST:bs09e08|anon-WO0118547.445|bs09e08.y1	brickwall	protein-coding
1.15	chr2L	9206545	9215206	+	.	NA	intron (NM_001259020, intron 2 of 12)	intron (NM_001259020, intron 2 of 12)	34517	NM_001201817	34242	Dm.2669	NM_078797		tai	58/2|CG13109|CG18494|DAIB1|DmTaiman|Dmel\CG13109|EP(2)2630|NEST:bs13g05|TAI|Tai|Taiman|bs13g05.y1|l(2)01351|l(2)k05802|l(2)k05809	taiman	protein-coding
1.41-2	chr2L	15371614	15373686	+	.	NA	Intergenic	Intergenic	-11023	NM_135907	34904	Dm.24386	NM_135907		CG15258	Dmel\CG15258	uncharacterized protein	protein-coding
1.44-4	chr2R	7837619	7840176	+	.	NA	intron (NM_165853, intron 2 of 9)	intron (NM_165853, intron 2 of 9)	11835	NM_136870	36276	Dm.30906	NM_136870		exp	CG13188|Dmel\CG13188|Exp	expansion	protein-coding
0.77-5	chr2L	21366338	21367206	+	.	NA	exon (NM_165375, exon 5 of 5)	exon (NM_165375, exon 5 of 5)	2934	NM_165376	117347	Dm.26353	NM_165376		Gr39b	39D.1|39D1|CG31620|Dmel\CG31620|GR39D.1|GR39b|Gr39D1	Gustatory receptor 39b	protein-coding
1.09-5	chr2R	15920379	15921172	+	.	NA	Intergenic	Intergenic	-16175	NR_124641	19835251		NR_124641		lncRNA:CR44630	CR44630|Dmel\CR44630	long non-coding RNA:CR44630	ncRNA
1.3-6	chr3L	68765	70540	+	.	NA	TTS (NM_079144)	TTS (NM_079144)	514	NR_124734	19835532		NR_124734		lncRNA:CR44510	CR44510|Dmel\CR44510	long non-coding RNA:CR44510	ncRNA
1.81-3	chr2R	5729153	5730302	+	.	NA	promoter-TSS (NM_136681)	promoter-TSS (NM_136681)	280	NM_136680	36015	Dm.4879	NM_136680		Vamp7	CG1599|Dmel\CG1599|TI-VAMP|VAMP7|VAMP7/8|dVamp7|vamp7	Vesicle-associated membrane protein 7	protein-coding
0.75-8	chr3L	20548657	20550552	+	.	NA	Intergenic	Intergenic	-16087	NM_140987	40283	Dm.5464	NM_140987		Rcd2	CG4786|CT15369|Dmel\CG4786	Reduction in Cnn dots 2	protein-coding
0.7-2	chr3L	772888	774118	+	.	NA	Intergenic	Intergenic	-18014	NM_001274293	38090	Dm.5971	NM_138213		hng3	CG13897|CG13987|Dmel\CG13897|anon-WO0118547.557	hinge3	protein-coding
1.96	chr2L	11153502	11155823	+	.	NA	intron (NM_135652, intron 2 of 5)	intron (NM_135652, intron 2 of 5)	1059	NM_135652	34554	Dm.4327	NM_135652		CG6287	Dmel\CG6287|GH26	uncharacterized protein	protein-coding
0.77-2	chr2L	7298720	7300215	+	.	NA	Intergenic	Intergenic	-7692	NM_078778	34009	Dm.6628	NM_078778		wg	Br|CG4889|D.int-1|DWint-1|DWnt-1|Dint-1|Dm Wg|Dm-1|Dmel\CG4889|Dwnt-1|Gla|I|Sp|WG|WNT|Wg|Wnt|Wnt-1|Wnt/Wg|Wnt1|beta-catenin|dWnt|fg|int-1|l(2)02657|l(2)SH1281|l(2)SH2 1281|l(2)rO727|l(2)wg|spd|wgl|wnt|wnt1	wingless	protein-coding
2.1	chr2R	6978647	6992451	+	.	NA	intron (NM_206089, intron 2 of 4)	intron (NM_206089, intron 2 of 4)	8772	NM_206089	2768719	Dm.22012	NM_206089		luna	CG17326|CG33473|CG9087|DKLF|Dmel\CG33473|KLF|Klf|LUNA|lincRNA.284	luna	protein-coding
2.19-3	chr3R	9828575	9837360	+	.	NA	intron (NM_169566, intron 2 of 8)	intron (NM_169566, intron 2 of 8)	18717	NM_142068	41704	Dm.10784	NM_142068		rdx	0869/09|BEST:GM07940|CG10235|CG12537|CG9924|D-SPOP|Dmel\CG12537|Dmel_CG9924|Dromel_CG9924_FBtr0082871_rdx_mORF|HIB|Hib|Rdx|SPOP|Spop|anon-WO0118547.577|hib|l(3)03477|l(3)2004|l(3)88Aa|l(3)A6|l(3)S086909|l(3)SG40|l(3)dsl-6|l(3)dsl6|l(3)j1D1|l(3)j4C7|mei-P19	roadkill	protein-coding
2.16-4	chr2R	11627676	11631173	+	.	NA	intron (NM_001299537, intron 1 of 3)	intron (NM_001299537, intron 1 of 3)	6423	NM_001299537	36736		NM_137212		CG30089	CG12305|CG12966|CG12967|Dmel\CG30089	uncharacterized protein	protein-coding
1.69	chr2L	2482034	2482882	+	.	NA	Intergenic	Intergenic	-9480	NR_124032	19835788		NR_124032		lncRNA:CR45286	CR45286|Dmel\CR45286	long non-coding RNA:CR45286	ncRNA
1.57-2	chr2L	21178275	21180232	+	.	NA	promoter-TSS (NM_136253)	promoter-TSS (NM_136253)	430	NM_001299191	45830	Dm.7428	NM_138759		bur	Bur|CG9242|Dmel\CG9242|ES2-2|GMPS|Gmps|P174|anon-WO0118547.193|anon-WO0118547.204|gua2|l(2)10523	burgundy	protein-coding
1.55-11	chrX	13265351	13269635	+	.	NA	promoter-TSS (NM_001298277)	promoter-TSS (NM_001298277)	-299	NM_001298277	32292	Dm.7224	NM_132651		CG1640	ALT|Dmel\CG1640|cg1640	uncharacterized protein	protein-coding
1.1-9	chr3R	2175479	2178485	+	.	NA	TTS (NM_141390)	TTS (NM_141390)	364	NM_169137	44039	Dm.1868	NM_079942		Pak	CG10295|D-Pak|DPAK|DPak|DPak1|DmPAK1|Dmel\CG10295|Dpak|Dpak1|PAK|PAK-1|PAK1|PAK2|PaK|Pak1|dPAK|dPAK1|dPak|dpak|dpak1|l(3)psg4|p65[PAK]|pak|pak1|psg4	p21-activated kinase	protein-coding
chr2L-7	19343092	19345389	1	+	.	FDR=0.00129080713911569	NA	NA	NA	NA
1.79	chr2L	659528	660849	+	.	NA	intron (NM_001298622, intron 2 of 11)	intron (NM_001298622, intron 2 of 11)	31459	NR_124006	19835154		NR_124006		lncRNA:CR45369	CR45369|Dmel\CR45369	long non-coding RNA:CR45369	ncRNA
1.13-16	chr3L	15241688	15242678	+	.	NA	Intergenic	Intergenic	13464	NM_080018	44497	Dm.3403	NM_080018		Tollo	CG6890|CT21344|Dmel\CG6890|TOLL 8|Tl-8|Toll-8|Toll8|dTLR8|dToll8|toll|tollo|tollo/toll-8	tollo	protein-coding
1.82-6	chr2R	15741530	15753872	+	.	NA	promoter-TSS (NR_124632)	promoter-TSS (NR_124632)	1	NR_124633	19835671		NR_124633		lncRNA:CR44571	CR44571|Dmel\CR44571	long non-coding RNA:CR44571	ncRNA
1.58-8	chr2R	17464571	17468599	+	.	NA	Intergenic	Intergenic	-3045	NM_001259520	37456	Dm.13568	NM_137744		twz	CG10440|Dmel\CG10440|Twz	tiwaz	protein-coding
1.87-8	chr3L	24034559	24035662	+	.	NA	Intergenic	Gypsy6_I|LTR|Gypsy	13495	NM_001275310	3355079	Dm.33501	NM_001043175		CG40045	BcDNA:RE63412|Dmel\CG40045	uncharacterized protein	protein-coding
1.33-8	chr3L	22158394	22164998	+	.	NA	intron (NM_168948, intron 1 of 10)	intron (NM_168948, intron 1 of 10)	9003	NR_133301	26067298		NR_133301		lncRNA:CR45971	CR45971|Dmel\CR45971	long non-coding RNA:CR45971	ncRNA
1.89-5	chr3L	1502052	1503499	+	.	NA	promoter-TSS (NM_001169849)	promoter-TSS (NM_001169849)	-68	NM_167886	38175	Dm.5642	NM_139360		Psa	CG1009|Dmel\CG1009|PSA|dPSA|dPsa|l(3)06226	Puromycin sensitive aminopeptidase	protein-coding
1.44-2	chr2L	8736714	8741257	+	.	NA	intron (NM_001201804, intron 1 of 9)	intron (NM_001201804, intron 1 of 9)	1675	NM_080050	44851	Dm.1634	NM_080050		raw	CG12437|CG9321|Dmel\CG12437|Raw|cyr|ensh|l(2)06825|l(2)k03514	raw	protein-coding
1.41-3	chr2R	7546634	7548796	+	.	NA	intron (NM_136847, intron 2 of 2)	intron (NM_136847, intron 2 of 2)	5312	NM_136846	36245	Dm.27735	NM_136846		CG13198	Dmel\CG13198	uncharacterized protein	protein-coding
1.02-16	chrX	2941249	2947656	+	.	NA	intron (NM_001258578, intron 6 of 10)	intron (NM_001258578, intron 6 of 10)	17063	NM_001272271	31291	Dm.34122	NM_130691		CG4116	Dmel\CG4116	uncharacterized protein	protein-coding
2.42-3	chr3R	2235342	2238823	+	.	NA	intron (NM_169142, intron 1 of 7)	intron (NM_169142, intron 1 of 7)	-1782	NR_073986	14462439		NR_073986		lncRNA:CR44017	CR44017|Dmel\CR44017	long non-coding RNA:CR44017	ncRNA
0.95-15	chr3R	13037561	13040109	+	.	NA	Intergenic	Intergenic	6771	NM_001170163	318649	Dm.23790	NM_169752		CG31262	Dmel\CG31262|dSLC5A14	uncharacterized protein	protein-coding
1.29-12	chr3R	26721086	26721894	+	.	NA	intron (NM_079859, intron 1 of 7)	intron (NM_079859, intron 1 of 7)	1730	NM_079859	43663	Dm.1904	NM_079859		Cyp4c3	4C3|CG1438|Dmel\CG1438|P-450|P450|cyp4c3	Cytochrome P450-4c3	protein-coding
1.18-7	chr3L	14184816	14188466	+	.	NA	intron (NM_001259820, intron 1 of 11)	intron (NM_001259820, intron 1 of 11)	2668	NM_001038922	39572	Dm.33462	NM_001038917		nuf	CG32140|CG33991|CG7867|CIP-D2|Cy3-23|D2|Dmel\CG33991|EP3077|FIP3|NUF|Nuf|Nuf1|Nuf2p|anon-D2	nuclear fallout	protein-coding
0.97-4	chr2R	16536901	16539595	+	.	NA	intron (NM_001299711, intron 1 of 5)	intron (NM_001299711, intron 1 of 5)	4353	NM_001299712	37340		NM_137660		CG16799	Dmel\CG16799	uncharacterized protein	protein-coding
1.13-21	chrX	12612617	12615981	+	.	NA	intron (NR_073653, intron 1 of 1)	(GA)n|Simple_repeat|Simple_repeat	-1806	NR_073654	14462398		NR_073653		lncRNA:CR43963	CR43963|Dmel\CR43963	long non-coding RNA:CR43963	ncRNA
1.15-12	chr3L	18000385	18001357	+	.	NA	intron (NM_168755, intron 1 of 5)	intron (NM_168755, intron 1 of 5)	-4693	NR_003872	5740406	Dm.36138	NR_003872		snoRNA:Me28S-A30	CR34710|Dmel\CR34710|Me28S-Am30	ncRNA	ncRNA
2.11-7	chrX	19190288	19192436	+	.	NA	5' UTR (NM_133148, exon 1 of 4)	5' UTR (NM_133148, exon 1 of 4)	833	NM_133148	32924	Dm.219	NM_133148		CG8034	Dmel\CG8034	uncharacterized protein	protein-coding
0.85-5	chr3L	8904854	8908840	+	.	NA	intron (NM_168298, intron 2 of 6)	intron (NM_168298, intron 2 of 6)	-1076	NM_001144444	39016		NM_001144443		mfr	CG5747|Dmel\CG5747|Otoferlin	misfire	protein-coding
2.1-4	chr3R	5164643	5170447	+	.	NA	promoter-TSS (NM_001031990)	promoter-TSS (NM_001031990)	-44	NM_001275478	41114	Dm.21258	NM_001031990		CG45050	BcDNA:RE70963|CG16750|CG16751|CG30492|CG33187|CG33188|CG33936|CG33937|CG43674|Dmel\CG45050|Dmel_CG33937|Dmel_CG43674|anon-85Da|anon-EST:fe1B11|anon-EST:fe2G11|drn	uncharacterized protein	protein-coding
1.79-3	chr2L	14495028	14502131	+	.	NA	promoter-TSS (NR_124258)	promoter-TSS (NR_124258)	-463	NR_124258	19836080		NR_124258		lncRNA:CR45303	CR45303|Dmel\CR45303|chr2L_14496969_14498135	long non-coding RNA:CR45303	ncRNA
0.82	chr2L	2480622	2481949	+	.	NA	Intergenic	Intergenic	-8307	NR_124032	19835788		NR_124032		lncRNA:CR45286	CR45286|Dmel\CR45286	long non-coding RNA:CR45286	ncRNA
2.63	chr2L	20082106	20085678	+	.	NA	intron (NM_001201926, intron 1 of 1)	intron (NM_001201926, intron 1 of 1)	1178	NM_080713	44380	Dm.1838	NM_080713		fok	38B.11|CG10746|CG42849|CG43690|Dmel\CG43690|Dmel_CG10746|Dmel_CG42849|Fok|l(2)k07614|noncoding_3938	fledgling of Klp38B	protein-coding
0.88-4	chr2R	13701210	13702353	+	.	NA	promoter-TSS (NM_166250)	promoter-TSS (NM_166250)	-68	NM_166250	37038	Dm.3595	NM_057494		grh	BcDNA:LD38807|CG30111|CG42311|CG5058|DREB|Dmel\CG42311|Dmel_CG30111|Dmel_CG5058|EG:191D12.1|ELF1|Elf-1|Elf-1/NTF-1|Elf1|GRH|Gh|Grh|NTF|NTF-1|NTF-1/Elf-1|NTF1|Ntf|Ntf1|elf1|elf1(CAG)[[7]]|hsk|l(2)06850|l(2)IM45|l(2)s2140|ntf-1	grainy head	protein-coding
2.61	chrX	8304675	8315547	+	.	NA	intron (NM_001169230, intron 2 of 8)	intron (NM_001169230, intron 2 of 8)	-4420	NM_001258650	318164	Dm.20924	NM_167153		lawc	BcDNA:RH09582|CG32711|Dmel\CG32711|l(1)7Ea|lawC	leg arista wing complex	protein-coding
1.39-9	chr3R	15105836	15106938	+	.	NA	promoter-TSS (NR_125208)	promoter-TSS (NR_125208)	-937	NR_125208	19835013		NR_125208		lncRNA:CR44173	CG44173|CR44173|Dmel\CR44173|lincRNA.809	long non-coding RNA:CR44173	ncRNA
1.53	chr2L	7560997	7568587	+	.	NA	intron (NM_001103644, intron 1 of 4)	intron (NM_001103644, intron 1 of 4)	-3137	NR_133071	26067380		NR_133071		lncRNA:CR46063	CR46063|Dmel\CR46063	long non-coding RNA:CR46063	ncRNA
0.76-7	chr3L	12652159	12654367	+	.	NA	TTS (NR_124909)	TTS (NR_124909)	1260	NR_124909	19835987		NR_124909		lncRNA:CR44553	CR44553|Dmel\CR44553	long non-coding RNA:CR44553	ncRNA
2.05-2	chr3L	2796920	2802669	+	.	NA	intron (NM_001259652, intron 4 of 9)	intron (NM_001259652, intron 4 of 9)	17539	NM_001274413	38346	Dm.3519	NM_139492		Pgant6	CG2103|Dmel\CG2103|pgant6	Polypeptide N-Acetylgalactosaminyltransferase 6	protein-coding
0.89-6	chr3L	8686449	8687850	+	.	NA	TTS (NR_124833)	TTS (NR_124833)	1346	NR_124833	19834941		NR_124833		lncRNA:CR44526	CR44526|Dmel\CR44526|incRNA.476|lincRNA.476	long non-coding RNA:CR44526	ncRNA
1.39-10	chr3R	17434038	17439460	+	.	NA	intron (NM_001144621, intron 1 of 12)	FB4_DM|DNA|Tc1	4713	NR_074041	14462500		NR_074040		lncRNA:CR44034	CR44034|Dmel\CR44034	long non-coding RNA:CR44034	ncRNA
0.71-4	chr3L	1263555	1265142	+	.	NA	intron (NM_138247, intron 2 of 4)	intron (NM_138247, intron 2 of 4)	-1368	NM_167864	38141	Dm.11093	NM_138247		tfc	CG9134|Dmel\CG9134	triforce	protein-coding
1.3	chr2L	107858	112015	+	.	NA	intron (NM_164362, intron 1 of 5)	intron (NM_164362, intron 1 of 5)	342	NM_164362	48552	Dm.7020	NM_080184		Sam-S	CG2674|Dmel\CG2674|M(2)21A-B|M(2)21AB|METK|SamS|Sams|Su(z)5|m(2)21ab	S-adenosylmethionine Synthetase	protein-coding
0.69-5	chr3R	25035753	25036937	+	.	NA	Intergenic	Intergenic	-3939	NR_037769	10178917		NR_037768		lncRNA:CR31044	BcDNA:SD09455|CG31044|CR31044|Dmel\CR31044|Dmel_CG31044|pri-mir-279_mir-996	long non-coding RNA::CR31044	ncRNA
1.24-6	chr2R	3156777	3159849	+	.	NA	Intergenic	Intergenic	7293	NM_136422	35648	Dm.11599	NM_136422		Br140	CG1845|Dmel\CG1845	Bromodomain-containing protein, 140kD	protein-coding
1.17-2	chr2R	5295464	5300377	+	.	NA	promoter-TSS (NM_057845)	promoter-TSS (NM_057845)	-923	NM_057845	35966	Dm.3348	NM_057845		wun	CG8804|Dmel\CG8804|LPP-like|Wun|Wunen|l(2)k16806	wunen	protein-coding
2.09-2	chr2R	3132887	3135176	+	.	NA	promoter-TSS (NM_143738)	promoter-TSS (NM_143738)	-750	NM_143738	44750	Dm.1446	NM_143738		Ady43A	Adk43A|Ady|CG1851|DmAdk3|Dmel\CG1851|ady43A	Ady43A	protein-coding
1.51-17	chrX	12568038	12571852	+	.	NA	intron (NM_167333, intron 1 of 2)	intron (NM_167333, intron 1 of 2)	10695	NR_144675	30522424		NR_144675		mir-9377	CR46293|Dmel\CR46293|dme-mir-9377	mir-9377 stem loop	miscRNA
1.03-5	chr2L	15411813	15413077	+	.	NA	Intergenic	Intergenic	5916	NM_001299025	19834832		NM_001299025		CG44869	Dmel\CG44869	uncharacterized protein	protein-coding
1.68	chr2L	7419568	7421525	+	.	NA	intron (NM_001273263, intron 5 of 7)	intron (NM_001273263, intron 5 of 7)	-3274	NR_073736	14462718		NR_073735		lncRNA:CR43857	CR43857|Dmel\CR43857	long non-coding RNA:CR43857	ncRNA
1.46-5	chr3L	2161821	2168069	+	.	NA	Intergenic	Intergenic	-1082	NM_001274390	38273	Dm.18593	NM_139436		CG15822	Dmel\CG15822	uncharacterized protein	protein-coding
1.45-5	chr2R	17261280	17263824	+	.	NA	intron (NM_080070, intron 1 of 6)	intron (NM_080070, intron 1 of 6)	4417	NM_080070	45280	Dm.1806	NM_080070		cv-2	BMPER|CG15671|CT35855|CV2|Cv 2|Cv-2|Cv2|Dmel\CG15671|cv 2	crossveinless 2	protein-coding
1.91-3	chr3L	11236585	11247327	+	.	NA	promoter-TSS (NR_124877)	promoter-TSS (NR_124877)	727	NR_124878	19835416		NR_124878		lncRNA:CR44717	CR44717|Dmel\CR44717|lincRNA.504	long non-coding RNA:CR44717	ncRNA
0.93-10	chr3L	15257534	15258964	+	.	NA	Intergenic	(TCG)n|Simple_repeat|Simple_repeat	29530	NM_080018	44497	Dm.3403	NM_080018		Tollo	CG6890|CT21344|Dmel\CG6890|TOLL 8|Tl-8|Toll-8|Toll8|dTLR8|dToll8|toll|tollo|tollo/toll-8	tollo	protein-coding
0.98	chr2L	18981656	18985719	+	.	NA	intron (NM_001299150, intron 1 of 1)	intron (NM_001299150, intron 1 of 1)	3593	NM_136081	35158	Dm.11240	NM_136081		Swip-1	CG10641|DSwip-1|Dmel\CG10641|EFhd2|efhd|efhd2	Swiprosin-1	protein-coding
1.03-7	chr2R	11370339	11372945	+	.	NA	Intergenic	Intergenic	-1303	NM_001299529	36713	Dm.638	NM_137195		CG8180	Dmel\CG8180	uncharacterized protein	protein-coding
1.14	chr2L	2171085	2174039	+	.	NA	intron (NM_001272979, intron 1 of 4)	intron (NM_001272979, intron 1 of 4)	6192	NM_001272981	33392	Dm.267	NM_078731		aop	AOP|Aop|Aop/Yan|CG3166|DROYANET|DROYANETSB|Dmel\CG3166|SK2-1|YAN|Yan|aop/yan|fus6|pok|yan|yan/pok	anterior open	protein-coding
1.72-10	chr3R	17429254	17434022	+	.	NA	intron (NM_001144621, intron 1 of 12)	intron (NM_001144621, intron 1 of 12)	9824	NR_074041	14462500		NR_074040		lncRNA:CR44034	CR44034|Dmel\CR44034	long non-coding RNA:CR44034	ncRNA
1.45-10	chr3L	21016480	21019663	+	.	NA	exon (NM_079914, exon 2 of 13)	exon (NM_079914, exon 2 of 13)	1233	NM_001275205	43906	Dm.3624	NM_079914		skd	CG9936|Dmel\CG9936|LD28662|MED13|Med13|Pap|Pap/Trap|SKD|SPH203|Scad78|Skd|Skd/Med13|Skd/Pap/Bli|Srb9/AMIB/PAP/TRAP240|TRAP240|Trap240|bli|bls|dMED13|dTRAP240|dTrap240|dmMED13|l(3)L7062|l(3)rK760|pap|pap/dTRAP240|siren9|skd/MED13	skuld	protein-coding
0.65	chr2R	2482135	2482481	+	.	NA	intron (NM_001103730, intron 1 of 6)	intron (NM_001103730, intron 1 of 6)	6175	NM_136370	35556	Dm.494	NM_136370		CG15233	BEST:LD11861|Dmel\CG15233	uncharacterized protein	protein-coding
1.37-8	chr2R	2037117	2042310	+	.	NA	exon (NM_165463, exon 3 of 8)	exon (NM_165463, exon 3 of 8)	4921	NM_165463	35540	Dm.4159	NM_165461		EcR	CG1765|CG8347|DEcR|Dhr23|DmEcR|Dmel\CG1765|ECR|ECR-C|EcR-A|EcR-B|EcR-B1|EcR1b|EcRA|EcRB|EcRB-1|EcRB1|EcRC|EcdR|Ecr|Ecr1B|EcrB1|NR1H1|USP|Usp|anon-WO0229075.1|dECR|dmEcR|ecr|lie|ms(2)06410|ms(2)42A|snt	Ecdysone receptor	protein-coding
1.67-2	chr2R	15786427	15790457	+	.	NA	Intergenic	Intergenic	-2242	NR_124635	19834813		NR_124635		lncRNA:CR44572	CR44572|Dmel\CR44572	long non-coding RNA:CR44572	ncRNA
1.24-23	chrX	19118564	19120034	+	.	NA	intron (NM_001272772, intron 1 of 3)	intron (NM_001272772, intron 1 of 3)	4644	NM_133138	32914	Dm.12826	NM_133138		CG7884	Dmel\CG7884	uncharacterized protein	protein-coding
chrX-2	7860225	7866035	2	+	.	FDR=1.33720554697948e-07	NA	NA	NA	NA
1.2-2	chr2R	5313937	5316853	+	.	NA	intron (NM_001259295, intron 1 of 4)	intron (NM_001259295, intron 1 of 4)	1451	NM_001103770	35970	Dm.7142	NM_057867		Pdk	BcDNA:LD09837|CG8808|DmPDK|DmPdk|Dmel\CG8808|PDK|pdk	Pyruvate dehydrogenase kinase	protein-coding
1.09-10	chr3L	21244052	21246848	+	.	NA	intron (NM_168892, intron 1 of 3)	intron (NM_168892, intron 1 of 3)	-5670	NM_001259935	12798438	Dm.37552	NM_001259935		CG43218	Dmel\CG43218|MB8.chr3L.pasa.58	uncharacterized protein	protein-coding
0.86-3	chr2L	8009137	8010391	+	.	NA	promoter-TSS (NM_135329)	promoter-TSS (NM_135329)	-287	NM_001298807	34092	Dm.23857	NM_135329		CG12560	Dmel\CG12560	uncharacterized protein	protein-coding
0.72	chr2R	14534665	14535648	+	.	NA	intron (NM_137511, intron 1 of 6)	intron (NM_137511, intron 1 of 6)	5125	NM_166300	37147	Dm.3290	NM_137511		Ntan1	BEST:GH24992|CG5473|Dmel\CG5473|NTAN1|SP2637|dm-ntan1|ntan1|obek	N-terminal amidohydrolase 1	protein-coding
1.54-6	chr3L	11377784	11384530	+	.	NA	Intergenic	Intergenic	-3799	NR_124889	19834865		NR_124889		lncRNA:CR42755	CG42755|CR42755|Dmel\CR42755	long non-coding RNA:CR42755	ncRNA
1.37-9	chr3L	764352	771135	+	.	NA	Intergenic	Intergenic	-12254	NM_001274293	38090	Dm.5971	NM_138213		hng3	CG13897|CG13987|Dmel\CG13897|anon-WO0118547.557	hinge3	protein-coding
2.01-2	chr2L	13543740	13558633	+	.	NA	5' UTR (NM_001103690, exon 2 of 12)	5' UTR (NM_001103690, exon 2 of 12)	1047	NM_165047	34772		NM_057839		kuz	11410|34Da|ADAM10|BG:DS07660.3|CG7147|CT22079|Dmel\CG7147|GS11410|KUZ|Kuz|br38|l(2)03782|l(2)34Da|l(2)br38|l(2)c00136|l(2)k01403|l34Da|soy nut	kuzbanian	protein-coding
0.99	chr2L	11190443	11191628	+	.	NA	intron (NM_001273447, intron 2 of 11)	intron (NM_001273447, intron 2 of 11)	12003	NM_135655	34559	Dm.10751	NM_135655		CG4788	Dmel\CG4788	uncharacterized protein	protein-coding
0.77-8	chr3R	10303553	10304575	+	.	NA	intron (NM_001104316, intron 1 of 14)	intron (NM_001104316, intron 1 of 14)	3371	NM_001104316	41749	Dm.5505	NM_169583		cv-c	CG14845|CG14846|CG14847|CG14848|CG14849|CG31319|CG31330|CG34389|CG8480|Cv-c|Dmel\CG34389|Dmel_CG14846|Dmel_CG14847|Dmel_CG31319|Dmel_CG31330|RhoGAP88C|l(3)06951|rhoGAP88C	crossveinless c	protein-coding
1.29-15	chrX	16225869	16230295	+	.	NA	promoter-TSS (NM_001272680)	promoter-TSS (NM_001272680)	437	NM_167504	117294	Dm.2879	NM_080715		Dsp1	CG12223|DSP1|Dmel\CG12223|HMGB1|Hmg14B|Hmg14D|Ssrp2|dsp1|hmg|ssrp2	Dorsal switch protein 1	protein-coding
1.95-5	chr3L	1087949	1093783	+	.	NA	intron (NM_167852, intron 1 of 3)	intron (NM_167852, intron 1 of 3)	10223	NM_167852	38116	Dm.14837	NM_167852		bab1	BAB|BAB-1|BAB1|Bab1|CG13910|CG9097|Dmel\CG9097|anon-WO0118547.639|bab|bab-I|bric-a-brac	bric a brac 1	protein-coding
2.02-3	chr3L	1318011	1320783	+	.	NA	intron (NM_167872, intron 1 of 6)	intron (NM_167872, intron 1 of 6)	917	NM_167872	38153	Dm.6432	NM_057586		Myo61F	CG9155|Dm IB|DmIB|Dmel\CG9155|DroMIB|IB|MIB|MYO61F|MYOIB|Mhc2|Myo-IB|Myo1B|Myo1C|MyoIB|MyoIC|myo61F|myo61f|myoIC	Myosin 61F	protein-coding
1.37-2	chr2L	3787327	3792268	+	.	NA	promoter-TSS (NM_001258936)	promoter-TSS (NM_001258936)	-189	NM_001258936	33604		NM_134964		bark	CG3921|Dmel\CG3921|aka	bark beetle	protein-coding
1.33	chr2L	615068	617238	+	.	NA	Intergenic	Intergenic	5048	NM_134695	33242		NM_134695		lectin-21Cb	AC 004573B|AC004573b|CG13686|Dmel\CG13686	lectin-21Cb	protein-coding
0.77-10	chrX	2507368	2510264	+	.	NA	Intergenic	HMSBEAGLE_I|LTR|Gypsy	-4447	NM_130655	31243	Dm.8117	NM_130655		eIF3g1	CG8636|Dmel\CG8636|cg8636|eIF s4|eIF-3|eIF3-S4|eIF3g|eIF3ga	eukaryotic translation initiation factor 3 subunit g1	protein-coding
1.42-3	chr2L	14558126	14560938	+	.	NA	promoter-TSS (NR_124262)	promoter-TSS (NR_124262)	-680	NR_124262	19836057		NR_124262		lncRNA:CR44854	CR44854|Dmel\CR44854|lincRNA.136	long non-coding RNA:CR44854	ncRNA
0.95-10	chr3L	15203653	15205841	+	.	NA	Intergenic	Intergenic	3803	NM_140502	39658	Dm.5085	NM_140502		CG6888	6888|BcDNA:AT16346|Dmel\CG6888	uncharacterized protein	protein-coding
1.78-3	chr2R	20860612	20861544	+	.	NA	promoter-TSS (NM_001299941)	promoter-TSS (NM_001299941)	-348	NM_001299941	37997	Dm.6160	NM_138146		Phk-3	BcDNA:RE09339|CG9358|DmelCSP3|Dmel\CG9358|PHK-3	Pherokine 3	protein-coding
1.34-3	chr2L	6646380	6649605	+	.	NA	5' UTR (NM_001103632, exon 1 of 8)	5' UTR (NM_001103632, exon 1 of 8)	153	NM_001273209	33928	Dm.20890	NM_164696		CG31635	BcDNA:GM03875|CG13768|CG13769|CT33252|Dmel\CG31635	uncharacterized protein	protein-coding
2.39-5	chrX	18810725	18814971	+	.	NA	Intergenic	Intergenic	6463	NR_123954	19835283		NR_123954		lncRNA:CR44708	CR44708|Dmel\CR44708|lincRNA.1016	long non-coding RNA:CR44708	ncRNA
1.82	chr2L	2362836	2365680	+	.	NA	promoter-TSS (NM_078733)	promoter-TSS (NM_078733)	463	NM_001272996	33418	Dm.6724	NM_078733		Rab5	AAF51265|BAA88244|CG3664|DRab5|Dm Rab5|DmRab5|Dmel\CG3664|Drab5|RAB5|RAB5a|Rab|Rab-5|dRab5|drab5|l(2)k08232|rab5	Rab5	protein-coding
0.94-19	chrX	6746975	6750889	+	.	NA	intron (NM_001298040, intron 2 of 2)	intron (NM_001298040, intron 2 of 2)	-2004	NM_001298039	31632	Dm.13434	NM_132135		CG14434	Dmel\CG14434	uncharacterized protein	protein-coding
1.31-2	chr2L	7329159	7330927	+	.	NA	promoter-TSS (NR_124132)	promoter-TSS (NR_124132)	-524	NR_124132	19835977		NR_124132		lncRNA:CR45304	CR45304|Dmel\CR45304	long non-coding RNA:CR45304	ncRNA
2.05-6	chr3R	27432787	27436623	+	.	NA	intron (NM_170555, intron 1 of 5)	intron (NM_170555, intron 1 of 5)	832	NM_170556	43724	Dm.1390	NM_079870		CycG	CG 11525|CG11525|Dmel\CG11525|anon-EST:Liang-1.25|anon-EST:Liang-2.24|chr3R:27424276..27424475|clone 1.25|clone 2.24|cycG|dCycG|i205|i261	Cyclin G	protein-coding
1.64-9	chr3R	11301992	11303052	+	.	NA	promoter-TSS (NM_206496)	promoter-TSS (NM_206496)	-607	NM_206496	41887	Dm.11730	NM_169659		AdamTS-A	CG14869|CG6107|CT19033|Dmel\CG14869|l(3)89Aa|rnwy	ADAM metallopeptidase with thrombospondin type 1 motif A	protein-coding
0.84-4	chr3L	5849744	5852318	+	.	NA	Intergenic	Intergenic	-12267	NM_001014565	38657	Dm.2441	NM_079218		vn	CG10491|CT29452|Dm vn|Dmel\CG10491|P1749|Vein|Vn|ddd|l(3)10567|l(3)10568|l(3)L6A|l(3)ddd|l(3)rF264|l(3)vn10567|wvn	vein	protein-coding
0.9-21	chrX	15744461	15747557	+	.	NA	exon (NM_001169292, exon 2 of 5)	exon (NM_001169292, exon 2 of 5)	1199	NM_206730	32541	Dm.7131	NM_132855		UBL3	CG9038|Dmel\CG9038|HCG-1|MUB|Ubl3	Ubiquitin like 3	protein-coding
1.68-10	chr3L	19004037	19009249	+	.	NA	intron (NM_001275100, intron 1 of 3)	intron (NM_001275100, intron 1 of 3)	-10291	NM_140827	40075	Dm.15155	NM_140827		SmydA-2	CG18136|Dmel\CG18136	SET and MYND domain containing, arthropod-specific, member 2	protein-coding
1.36-7	chr3L	2146053	2151771	+	.	NA	intron (NM_206240, intron 2 of 16)	intron (NM_206240, intron 2 of 16)	2788	NM_001274386	2769001	Dm.15849	NM_206240		zormin	BcDNA:GH09541|CG11850|CG11952|CG11953|CG1282|CG32307|CG32309|CG32310|CG32311|CG33484|CG5699|CT36990|Dmel\CG33484	zormin	protein-coding
2.11	chr2R	9880182	9885019	+	.	NA	intron (NM_080376, intron 2 of 6)	intron (NM_080376, intron 2 of 6)	3892	NM_080376	36555	Dm.613	NM_080376		mam	CG8118|DMam|Dm0064|Dmel\CG8118|MAM|Mam|MamH|N-2G|SR2-4|dMam|l(2)03505|l(2)04615|mam(CAG)[[7]]	mastermind	protein-coding
0.91	chr2L	90026	92451	+	.	NA	Intergenic	Intergenic	-3501	NM_134645	33165	Dm.12212	NM_134645		Zir	CG11376|Dm zir|Dmel\CG11376|FBgn 31216|anon-EST:Posey54	Zizimin-related	protein-coding
0.86-2	chr2L	3691434	3692637	+	.	NA	TTS (NM_001103605)	TTS (NM_001103605)	552	NM_001298664	33589	Dm.20429	NM_134953		CG16704	BcDNA:RH31195|CT37177|Dmel\CG16704	uncharacterized protein	protein-coding
chr2L	6668519	6669824	1	+	.	FDR=0.00257023604207332	NA	NA	NA	NA
1.15-9	chr3L	10360247	10362979	+	.	NA	Intergenic	Intergenic	3285	NR_048253	12798171		NR_048253		mir-276a	276a|CR33584|CR33585|CR43001|Dmel\CR43001|Dmel_CR33584|Dmel_CR33585|MIR-276|MiR-276a|dme-miR-276a|dme-miR-276a-3p|dme-mir-276|dme-mir-276a|miR-276|miR-276a|miR-276a-3p|miR-276a-5p|miR-276aS|mir-276|mir-276aS|rosa	mir-276a stem loop	ncRNA
1.25-10	chrX	9883803	9887118	+	.	NA	intron (NM_167210, intron 1 of 6)	intron (NM_167210, intron 1 of 6)	1732	NM_167212	31933	Dm.13283	NM_167209		CG32694	BcDNA:RE02049|CG12634|CG12649|CG18512|Dmel\CG32694	uncharacterized protein	protein-coding
1.53-5	chr2L	18894711	18897347	+	.	NA	intron (NR_124371, intron 2 of 2)	intron (NR_124371, intron 2 of 2)	2418	NR_124371	19835510		NR_124371		lncRNA:CR44737	CR44737|Dmel\CR44737|lincRNA.188|lincRNA.189	long non-coding RNA:CR44737	ncRNA
1.57-13	chr3R	14741591	14745861	+	.	NA	promoter-TSS (NM_001104363)	promoter-TSS (NM_001104363)	-256	NM_169840	42267	Dm.7819	NM_142504		Xrp1	2515|CG17836|DM28|Dmel\CG17836|XRP1|anon-EST:Liang-2.44|clone 2.44|l(3)02515|xrp1	Xrp1	protein-coding
0.94-9	chr2R	19472714	19474716	+	.	NA	intron (NM_166611, intron 2 of 5)	intron (NM_166611, intron 2 of 5)	5102	NM_057832	37734	Dm.6653	NM_057831		apt	3041|Apt|CG5393|Dmel\CG5393|TDF|TDF/APT|Tdp|l(2)03041|l(2)06369|l(2)09049|l(2)59Ea|l(2)k11531|tdf	apontic	protein-coding
1.39-6	chr3L	15192187	15195796	+	.	NA	Intergenic	Intergenic	-6953	NM_140502	39658	Dm.5085	NM_140502		CG6888	6888|BcDNA:AT16346|Dmel\CG6888	uncharacterized protein	protein-coding
1.3-7	chr3L	658706	662776	+	.	NA	Intergenic	Intergenic	6378	NM_138203	38079	Dm.2203	NM_138203		Rev1	AAF47401|CG12189|DmREV1|DmRev1|Dmel\CG12189|REV1|dREV1|dRev1|drev1|rev1	Rev1	protein-coding
1.43-9	chr3L	18807077	18810408	+	.	NA	intron (NM_001275093, intron 2 of 5)	intron (NM_001275093, intron 2 of 5)	5033	NM_140803	40046	Dm.13637	NM_140803		CG14073	Dmel\CG14073|Nirvana	uncharacterized protein	protein-coding
3.73	chr2R	9365100	9371658	+	.	NA	intron (NM_079998, intron 2 of 6)	intron (NM_079998, intron 2 of 6)	2355	NM_079998	44279	Dm.1842	NM_079998		arr	Arr|BEST:CK00539|CG5912|CK00539|CT15575|Dm Arr|Dmel\CG5912|Irp6|LRP|LRP/Arr|LRP5/6|LRP6|l(2)k08131	arrow	protein-coding
2.34-5	chr3R	17031184	17033384	+	.	NA	intron (NM_169950, intron 1 of 5)	intron (NM_169950, intron 1 of 5)	1634	NM_169950	42515	Dm.16656	NM_080509		SNF4Agamma	0050/42|0127/19|AMPK|AMPK&ggr|AMPK-&ggr|AMPKgamma|AMPgamma|CG17299|CG5806|Dmel\CG17299|EP3015b|FBgn0025803|SNF4|SNF4A|SNF4A-gamma|SNF4Ag|SNF4a|SNF4gamma|Snfg|Snfgamma|anon-WO0118547.338|anon-WO0118547.575|anon-WO0257455.21|l(3)S005042|l(3)S012719|loe|loeI|snf4	SNF4/AMP-activated protein kinase gamma subunit	protein-coding
0.98-3	chr2R	3192972	3196172	+	.	NA	Intergenic	Intergenic	-4328	NM_136424	35651	Dm.503	NM_136424		CG12164	Dmel\CG12164	uncharacterized protein	protein-coding
1.56-5	chr2R	14496732	14499411	+	.	NA	intron (NM_176223, intron 1 of 7)	intron (NM_176223, intron 1 of 7)	1211	NM_001274146	37134	Dm.4578	NM_137499		GEFmeso	CG18430|CG30115|CG5503|Dmel\CG30115	Guanine nucleotide exchange factor in mesoderm	protein-coding
0.87-3	chr2L	11345188	11346357	+	.	NA	Intergenic	Intergenic	-2454	NM_001298912	34567		NM_135658		CG14926	Dmel\CG14926|bs34f02.y1	uncharacterized protein	protein-coding
0.96	chr2R	1622888	1627046	+	.	NA	Intergenic	Intergenic	-9937	NM_001169588	35509	Dm.4746	NM_078897		ap	AP|Ap|Apt|CG8376|Dmel\CG8376|LIM|S-2a|Xa|blt|neuro|trw	apterous	protein-coding
1.46	chr2L	4026125	4031402	+	.	NA	Intergenic	Intergenic	-2614	NM_001273084	33619	Dm.2831	NM_078745		ed	1X5|CG12676|CG15424|CG16842|CT13476|CT35484|Dmel\CG12676|E(Elp)24D|E(Elp)[24D]|Ed|l(2)k01102	echinoid	protein-coding
1.14-17	chr3R	10110625	10113822	+	.	NA	5' UTR (NM_134282, exon 1 of 9)	5' UTR (NM_134282, exon 1 of 9)	402	NM_134281	41737	Dm.6437	NM_057421		trx	4720|4733|CG8651|DMTRXIII|Dmel\CG8651|NR0A5|R-bx|Rg-bx|TRX|TrX|Trx|Trx-G|Trx/MLL|l(3)bx[v]|l(3)j14A6|l(3)j3A2|l(3)s5452|tqrx|trx-g|trxG|trxI and trxII	trithorax	protein-coding
1.04-2	chr2L	19201882	19205353	+	.	NA	intron (NM_001273637, intron 1 of 3)	intron (NM_001273637, intron 1 of 3)	-11834	NR_133090	26067520		NR_133090		lncRNA:CR46209	CR46209|Dmel\CR46209|lincRNA.196	long non-coding RNA:CR46209	ncRNA
1.02-12	chr3L	21805797	21807508	+	.	NA	5' UTR (NM_001275265, exon 1 of 2)	5' UTR (NM_001275265, exon 1 of 2)	146	NM_001275265	14462910	Dm.38782	NM_001275265		CG43895	Dmel\CG43895	uncharacterized protein	protein-coding
0.84-15	chrX	17067657	17070049	+	.	NA	intron (NM_001298435, intron 1 of 7)	intron (NM_001298435, intron 1 of 7)	8422	NR_073660	14462406		NR_073660		lncRNA:CR44026	CR44026|Dmel\CR44026	long non-coding RNA:CR44026	ncRNA
1.58-12	chrX	16539578	16542508	+	.	NA	promoter-TSS (NR_133532)	promoter-TSS (NR_133532)	-843	NR_133532	26067462		NR_133532		lncRNA:CR46147	CR46147|Dmel\CR46147	long non-coding RNA:CR46147	ncRNA
0.85	chr2L	20693284	20694823	+	.	NA	intron (NM_001169553, intron 2 of 5)	intron (NM_001169553, intron 2 of 5)	11685	NM_001273707	35331	Dm.19855	NM_136206		CG2617	38E.2|Dmel\CG2617	uncharacterized protein	protein-coding
1.13-4	chr2L	8471599	8475791	+	.	NA	intron (NM_001201801, intron 1 of 8)	intron (NM_001201801, intron 1 of 8)	-3654	NM_175990	246659	Dm.12820	NM_175990		CheA29a	CG33194|Dmel\CG33194|d	Chemosensory protein A 29a	protein-coding
1.09-17	chrX	18886648	18891570	+	.	NA	intron (NM_001272768, intron 3 of 6)	intron (NM_001272768, intron 3 of 6)	-55366	NM_001103558	50358		NM_001103558		Diedel3	CG14189|CG34329|Diedel-3|Dmel\CG34329	Diedel 3	protein-coding
1.15-8	chr3L	8537668	8541135	+	.	NA	promoter-TSS (NM_001274660)	promoter-TSS (NM_001274660)	-374	NM_001274659	38978	Dm.894	NM_139981		rhea	CG6831|CT21159|Dmel\CG6831|Rhea|Talin|Tln|talin|tendrils	rhea	protein-coding
1.24-22	chrX	14642000	14643695	+	.	NA	5' UTR (NM_001169284, exon 2 of 9)	5' UTR (NM_001169284, exon 2 of 9)	196	NM_001169282	32400	Dm.3913	NM_078600		NetB	CG10521|CT29512|Dmel\CG10521|NETB|NetrinB|net|netB|netrin|netrin B	Netrin-B	protein-coding
1.67-4	chr3R	9762986	9767563	+	.	NA	Intergenic	AT_rich|Low_complexity|Low_complexity	3908	NM_142064	41698		NM_142064		Art9	CG9929|DART9|Dmel\CG9929	Arginine methyltransferase 9	protein-coding
0.72-3	chr3L	4533715	4534683	+	.	NA	intron (NM_139658, intron 1 of 5)	intron (NM_139658, intron 1 of 5)	1029	NM_139658	38560	Dm.4889	NM_139658		CG11353	Dmel\CG11353|anon-WO0172774.162	uncharacterized protein	protein-coding
3.36	chr3R	7830917	7832919	+	.	NA	promoter-TSS (NM_141884)	promoter-TSS (NM_141884)	-723	NM_001275564	41456	Dm.3420	NM_141884		Tk	CG14734|DTK|DTK-1|DTK-2|DTK-3|DTK-4|DTK-5|DTK-6|DTK1|DmTK6|Dmel\CG14734|Drm-TK|Drm-TK-1|Drm-TK-2|Drm-TK-3|Drm-TK-4|Drm-TK-5|Drm-TK-6|Dtk|TAP-5|TK|TK-1|Tachykinin 1|Tachykinin 2|Tachykinin 4|Tachykinin 5|Tyk|dTK|dtk	Tachykinin	protein-coding
1.59-4	chr2R	2025829	2033173	+	.	NA	intron (NM_165461, intron 3 of 6)	intron (NM_165461, intron 3 of 6)	4693	NM_136360	35541	Dm.7980	NM_136360		CG14589	Dmel\CG14589	uncharacterized protein	protein-coding
1.55-8	chr3R	2990668	2999959	+	.	NA	intron (NM_169177, intron 2 of 9)	intron (NM_169177, intron 2 of 9)	-6655	NR_133350	26067237		NR_133350		asRNA:CR45909	CR45909|Dmel\CR45909	antisense RNA:CR45909	ncRNA
1.05-6	chr3L	9846102	9849055	+	.	NA	intron (NM_168382, intron 1 of 4)	intron (NM_168382, intron 1 of 4)	807	NM_001274735	39158	Dm.919	NM_079290		RasGAP1	CG6721|Dmel\CG6721|FBpp0076097|GAP|GAP1|Gap|Gap 1|Gap1|Ras-GAP|RasGAP|RasGap1|gap|gap1|mip|rI533|rasGAP|sxt	Ras GTPase activating protein 1	protein-coding
0.94-11	chr3L	8697244	8699028	+	.	NA	Intergenic	Intergenic	12333	NR_124833	19834941		NR_124833		lncRNA:CR44526	CR44526|Dmel\CR44526|incRNA.476|lincRNA.476	long non-coding RNA:CR44526	ncRNA
chr2L-3	12508093	12516578	2	+	.	FDR=1.77253793497669e-05	NA	NA	NA	NA
0.81-14	chr3R	25983371	25986192	+	.	NA	intron (NM_143517, intron 1 of 5)	intron (NM_143517, intron 1 of 5)	1414	NM_143517	43585	Dm.20281	NM_143517		CG11498	Dmel\CG11498	uncharacterized protein	protein-coding
1.95-8	chrX	21500079	21503926	+	.	NA	promoter-TSS (NM_001169346)	promoter-TSS (NM_001169346)	39	NR_123988	19835065		NR_123988		lncRNA:CR44712	CR44712|Dmel\CR44712|lincRNA.1040	long non-coding RNA:CR44712	ncRNA
1.22-11	chr3L	15585279	15588775	+	.	NA	intron (NM_168629, intron 1 of 6)	intron (NM_168629, intron 1 of 6)	5067	NM_001144484	39693	Dm.14535	NM_140527		RhoGAP71E	BcDNA:LD07615|C- GAP|CG16980|CG32149|CG7396|Dmel\CG32149|RhoGAP-71E1|RhoGap71E|l(3)j6B9|rhogap71e	Rho GTPase activating protein at 71E	protein-coding
1.03-3	chr2L	14439736	14443358	+	.	NA	Intergenic	Intergenic	7462	NR_124255	19836223		NR_124255		lncRNA:CR45726	CR45726|Dmel\CR45726	long non-coding RNA:CR45726	ncRNA
1.58	chr2L	5979124	5981056	+	.	NA	promoter-TSS (NM_134304)	promoter-TSS (NM_134304)	11	NM_134304	33834	Dm.4775	NM_057668		chic	CG9553|Chi|Chic|D88|Dmel\CG9553|GH4|chi|l(2)27/7|profilin|sand	chickadee	protein-coding
1.52-2	chr2L	8265184	8268569	+	.	NA	intron (NM_164804, intron 5 of 12)	intron (NM_164804, intron 5 of 12)	-1083	NM_001273314	34132	Dm.7306	NM_057397		Btk29A	Btk|Btk29|Btk29a|C-src2|C-src4|CG18355|CG8049|CT2415|CT41718|DSrc28|DTec29|Dm SRC2|Dmel\CG8049|Dsrc28C|Dsrc29A|EC2-9|S13|SRC 29A|Src2|Src29A|Tec|Tec29|Tec29A|btk|btk29|btk29A|btk29a|c-src/fps|dsrc29A|fic|src-4|src2|src28C|src4|tec29	Btk family kinase at 29A	protein-coding
1.34-13	chr3R	2246845	2257223	+	.	NA	intron (NM_169142, intron 1 of 7)	intron (NM_169142, intron 1 of 7)	-16734	NR_073986	14462439		NR_073986		lncRNA:CR44017	CR44017|Dmel\CR44017	long non-coding RNA:CR44017	ncRNA
1.91-2	chr2L	14471628	14483271	+	.	NA	Intergenic	Intergenic	-8591	NR_124257	19836201		NR_124257		lncRNA:CR44731	CR44731|Dmel\CR44731	long non-coding RNA:CR44731	ncRNA
2.16-3	chr2L	19138074	19147083	+	.	NA	intron (NM_001201913, intron 1 of 4)	intron (NM_001201913, intron 1 of 4)	-7345	NM_001273633	35196	Dm.30851	NM_136106		l(2)37Cg	CG10685|Cg|Dmel\CG10685	lethal (2) 37Cg	protein-coding
1.67-5	chr3R	11412991	11415064	+	.	NA	Intergenic	Intergenic	-35472	NM_142221	41897	Dm.27304	NM_142221		AOX4	CG18516|DmAO4|Dmel\CG18516	Aldehyde oxidase 4	protein-coding
1.55-2	chr2L	18321259	18328186	+	.	NA	intron (NM_165250, intron 1 of 7)	intron (NM_165250, intron 1 of 7)	4620	NM_001299109	35097	Dm.6733	NM_165249		Fas3	CG5803|Dmel\CG5803|FAS III|FAS3|FASIII|Fas|Fas III|Fas-3|Fas-III|FasIII|FasIIIface|FascIII|fas III|fas-III|fas3|fasIII|fascIII	Fasciclin 3	protein-coding
0.79-4	chr3L	18622330	18626213	+	.	NA	intron (NM_001275088, intron 2 of 8)	intron (NM_001275088, intron 2 of 8)	5212	NM_001275090	40032	Dm.5509	NM_140792		MYPT-75D	CG6896|Dmel\CG6896|MYPT75-D|MYPT75D|Mypt-75d	MYPT-75D	protein-coding
1.03-8	chr3L	6448833	6451002	+	.	NA	intron (NM_139788, intron 2 of 6)	intron (NM_139788, intron 2 of 6)	31607	NM_139789	38733	Dm.23981	NM_139789		CG10147	Dmel\CG10147	uncharacterized protein	protein-coding
1.69-11	chr3L	21485180	21486605	+	.	NA	promoter-TSS (NM_141061)	promoter-TSS (NM_141061)	-19	NM_141060	40376	Dm.8013	NM_141060		CG7202	Dmel\CG7202	uncharacterized protein	protein-coding
0.81-6	chr2R	18790196	18793122	+	.	NA	5' UTR (NM_079091, exon 2 of 11)	5' UTR (NM_079091, exon 2 of 11)	7962	NM_079091	37641	Dm.4913	NM_079091		nahoda	CG12781|CT36793|Dmel\CG12781	nahoda	protein-coding
1.21-6	chr3L	18881269	18885894	+	.	NA	promoter-TSS (NM_140810)	promoter-TSS (NM_140810)	2	NM_140810	40056	Dm.3546	NM_140810		CG3961	ACSL1|Dmel\CG3961	uncharacterized protein	protein-coding
1.22-5	chr2R	710514	712928	+	.	NA	5' UTR (NM_001042998, exon 1 of 6)	5' UTR (NM_001042998, exon 1 of 6)	103	NM_001042998	3355134	Dm.10742	NM_001042997		CG17528	CAMK-like|CG40283|Dmel\CG17528|PK1|Pk1	uncharacterized protein	protein-coding
2.49-3	chr3L	13917647	13918775	+	.	NA	TTS (NM_140412)	TTS (NM_140412)	224	NM_176327	44115	Dm.6516	NM_079958		Rgl	CG8865|DRgl|Dmel\CG8865|RalGDS|RasGDS|dRGL|rgl	Ral guanine nucleotide dissociation stimulator-like	protein-coding
1.2-3	chr2R	17781237	17784536	+	.	NA	intron (NM_137775, intron 2 of 6)	intron (NM_137775, intron 2 of 6)	12069	NM_137775	5740472	Dm.32432	NM_137775		Fili	CG13487|CG34368|CG4054|CT13464|CT32855|Dmel\CG34368|Dmel_CG13487|Dmel_CG4045|Dmel_CG4054	Fish-lips	protein-coding
1.23	chr2L	4219836	4221815	+	.	NA	intron (NM_058149, intron 1 of 8)	intron (NM_058149, intron 1 of 8)	971	NM_058149	33627	Dm.293	NM_058149		ft	79/18|CG3352|CT11259|Dm Fat|Dmel\CG3352|FT|Fat|Ft|l(2)24Da|l(2)79/18|l(2)fat|l(2)fd|l(2)ft|l(2)gd-1|l(2)gd-l|l(2)gd2|l(2)k07918	fat	protein-coding
1.02-6	chr2R	10191421	10192363	+	.	NA	Intergenic	Intergenic	-2034	NM_137106	36590	Dm.621	NM_137106		tej	CG8589|Dmel\CG8589|Tej|Tejas|anon-EST:fe1D11	tejas	protein-coding
1.81-4	chr2R	9452065	9455150	+	.	NA	Intergenic	Intergenic	6442	NM_137045	36511	Dm.605	NM_137045		CG42807	CG13335|CG6183|Dmel\CG42807|Dmel_CG13335	uncharacterized protein	protein-coding
0.73-9	chr3R	24363178	24364094	+	.	NA	intron (NM_176574, intron 1 of 15)	intron (NM_176574, intron 1 of 15)	2410	NM_176574	43872	Dm.7007	NM_176574		Ppn	CG1540|CG18436|CG33103|CT3186|CT41988|Dmel\CG33103|ppl|ppn	Papilin	protein-coding
1.98-8	chr3R	8541130	8547890	+	.	NA	intron (NM_169479, intron 2 of 3)	intron (NM_169479, intron 2 of 3)	1004	NM_001275580	47173	Dm.1769	NM_080141		Men	CG10120|Dmel\CG10120|MDH|ME|MEN|Mdh-NADP|Me|anon-WO0118547.278|mem|men	Malic enzyme	protein-coding
0.96-2	chr2R	8057757	8060074	+	.	NA	promoter-TSS (NR_133114)	promoter-TSS (NR_133114)	-98	NR_133114	26067505		NR_133113		lncRNA:CR46194	CR46194|Dmel\CR46194	long non-coding RNA:CR46194	ncRNA
0.88-10	chr3L	22365933	22369965	+	.	NA	intron (NR_133305, intron 1 of 1)	intron (NR_133305, intron 1 of 1)	-13981	NR_133307	26067292		NR_133307		lncRNA:CR45965	CR45965|Dmel\CR45965	long non-coding RNA:CR45965	ncRNA
1.73-8	chr3R	8142120	8145512	+	.	NA	Intergenic	Intergenic	-5427	NM_141918	41494	Dm.16964	NM_141918		CG10013	Dmel\CG10013	uncharacterized protein	protein-coding
1.34-19	chrX	18187360	18188684	+	.	NA	TTS (NR_123941)	TTS (NR_123941)	1609	NR_123941	19834898		NR_123941		lncRNA:CR15061	CG15061|CR15061|Dmel\CR15061	long non-coding RNA:CR15061	ncRNA
0.87-13	chrX	18817351	18819329	+	.	NA	Intergenic	Intergenic	-6028	NM_001272769	32889	Dm.4349	NM_133114		CG43759	CG12527|CG14188|CG32541|CG42506|Dmel\CG43759|Dmel_CG32541|Dmel_CG42506|EP(X)1644|LD15404	uncharacterized protein	protein-coding
1.49-6	chr3R	862812	868014	+	.	NA	Intergenic	Intergenic	6257	NR_048323	12798229		NR_048323		lncRNA:CR43635	CR43635|Dmel\CR43635|lincRNA.676	long non-coding RNA:CR43635	ncRNA
2.53	chr2R	2156290	2159060	+	.	NA	Intergenic	BATUMI_I|LTR|Pao	24658	NM_165472	35554	Dm.3155	NM_078903		Pld	CG12110|Dmel\CG12110|PC-Pld|PLD|dPLD|dPld|pld|pld1	Phospholipase D	protein-coding
1.94-2	chrX	3324333	3326321	+	.	NA	intron (NM_166972, intron 1 of 3)	intron (NM_166972, intron 1 of 3)	4513	NM_001272278	31312	Dm.17744	NM_130700		CG14269	Dmel\CG14269	uncharacterized protein	protein-coding
2.26-2	chr2R	14584242	14586948	+	.	NA	TTS (NM_137516)	TTS (NM_137516)	1505	NM_137516	37153		NM_137516		CG15071	Dmel\CG15071	uncharacterized protein	protein-coding
2.07-2	chr3L	8767418	8770259	+	.	NA	intron (NM_001259753, intron 1 of 16)	intron (NM_001259753, intron 1 of 16)	9296	NM_168294	39004	Dm.1500	NM_168293		Fhos	CG32025|CG32030|CG42610|CG5775|CG5797|Dmel\CG42610|Dmel_CG32025|Dmel_CG32030|dFHOS|desert|jaz|knit|l(3)01629	Formin homology 2 domain containing	protein-coding
0.9-5	chr2R	14117860	14119734	+	.	NA	promoter-TSS (NR_124614)	promoter-TSS (NR_124614)	-64	NR_124614	19835253		NR_124614		lncRNA:CR45311	CR45311|Dmel\CR45311	long non-coding RNA:CR45311	ncRNA
1.15-10	chr3L	15537689	15539912	+	.	NA	intron (NM_206374, intron 1 of 5)	intron (NM_206374, intron 1 of 5)	-8413	NM_140518	39683	Dm.9677	NM_140518		AGO2	AG02|AGO 2|Ago-2|Ago2|Ago2a|CG13452|CG7439|Dm Ago2|DmAgo2|Dmel\CG7439|ago|ago-2|ago2|argonaute2|dAGO2|dAgo2|eIF2C2	Argonaute 2	protein-coding
2.74-3	chr3R	20014291	20015467	+	.	NA	promoter-TSS (NM_001300570)	promoter-TSS (NM_001300570)	-261	NM_142970	42875	Dm.23339	NM_142970		CG5515	Dmel\CG5515	uncharacterized protein	protein-coding
0.93-13	chr3L	20188482	20190823	+	.	NA	intron (NM_001275161, intron 2 of 12)	intron (NM_001275161, intron 2 of 12)	1765	NM_001202208	40205	Dm.3529	NM_140925		CG42674	CG13811|CG13812|CG32223|CG42348|CG7323|Dmel\CG42674|Dmel_CG13811|Dmel_CG32223|Dmel_CG42348|Dmel_CG7323	uncharacterized protein	protein-coding
0.97-6	chr2R	19465111	19470270	+	.	NA	promoter-TSS (NM_057832)	promoter-TSS (NM_057832)	-923	NM_057832	37734	Dm.6653	NM_057831		apt	3041|Apt|CG5393|Dmel\CG5393|TDF|TDF/APT|Tdp|l(2)03041|l(2)06369|l(2)09049|l(2)59Ea|l(2)k11531|tdf	apontic	protein-coding
1.32-5	chr2L	18678257	18679094	+	.	NA	promoter-TSS (NM_136050)	promoter-TSS (NM_136050)	-41	NM_136050	35118	Dm.30744	NM_136050		CG31751	CG15163|CG15164|Dmel\CG31751|anon-ct|ct	uncharacterized protein	protein-coding
1.44-10	chrX	15697021	15702496	+	.	NA	5' UTR (NM_001103519, exon 1 of 10)	5' UTR (NM_001103519, exon 1 of 10)	218	NM_001103519	32536	Dm.6072	NM_078614		sd	CG8544|DROEXO|DROEXO2|Dmel\CG8544|EP(X)1088|EP1088|SD|Sd|TEAD|anon-EST:Liang-2.14|clone 2.14|l(1)G0239|l(1)G0262|l(1)G0309|l(1)G0315|l(1)G0483|l(1)HF394|l(1)III|sp	scalloped	protein-coding
2.51-2	chr3L	6353139	6361172	+	.	NA	Intergenic	Intergenic	6536	NR_124814	19835728		NR_124814		lncRNA:CR45419	CR45419|Dmel\CR45419	long non-coding RNA:CR45419	ncRNA
1.39-3	chr2R	2756922	2760334	+	.	NA	intron (NM_206031, intron 1 of 6)	intron (NM_206031, intron 1 of 6)	1595	NM_206031	35596	Dm.11616	NM_136398		coro	CG9446|Dmel\CG9446|l(2)k08011	coro	protein-coding
2.11-2	chr3L	20944888	20946838	+	.	NA	Intergenic	Intergenic	-1980	NR_125030	19835159		NR_125030		lncRNA:CR45243	CR45243|Dmel\CR45243	long non-coding RNA:CR45243	ncRNA
0.79-7	chr3R	24685049	24686105	+	.	NA	promoter-TSS (NM_079991)	promoter-TSS (NM_079991)	-358	NM_001300646	44266	Dm.7735	NM_079991		Inx3	CG1448|Dm-Inx3|Dm-inx3|Dmel\CG1448|FBpp0084719|INX-3|Ix3|anon-EST:fe2B11|inx-3|inx3	Innexin 3	protein-coding
2.23	chr2L	18478296	18483636	+	.	NA	intron (NM_165255, intron 2 of 9)	intron (NM_165255, intron 2 of 9)	3472	NM_136035	35102	Dm.3570	NM_136035		CG10283	Dmel\CG10283	uncharacterized protein	protein-coding
1.11-8	chr2R	18195647	18196493	+	.	NA	intron (NM_137817, intron 1 of 2)	intron (NM_137817, intron 1 of 2)	1385	NM_166524	37548	Dm.7396	NM_137817		wdp	CG30504|CG3413|CT11415|CT39092|Dmel\CG3413	windpipe	protein-coding
1.27-3	chr2R	5841115	5846286	+	.	NA	intron (NM_206067, intron 1 of 9)	intron (NM_206067, intron 1 of 9)	2663	NM_001273913	36032	Dm.7054	NM_057670		Mef2	22.21|BEST:SD04091|C|CG1429|D-MEF2|D-Mef2|D-mef2|DMEF-2|DMEF2|DMedf2|DMef-2|DMef2|Dmef|Dmef-2|Dmef2|Dmel\CG1429|MEF-2|MEF2|Mef|Mef-2|SD04091|dMEF2|dMEf2|dMef2|dmef2|l(2)46CFr|mb247|mef|mef-2|mef2|mef2c	Myocyte enhancer factor 2	protein-coding
1.15-21	chrX	10218080	10219964	+	.	NA	intron (NM_206672, intron 1 of 6)	intron (NM_206672, intron 1 of 6)	969	NM_206673	31957	Dm.7316	NM_078550		alpha-Man-Ia	CG17809|CG18799|CG32682|CG32684|CG42275|DM-GI|Dmel\CG42275|Dmel_CG32682|Dmel_CG32684|MA12|MAN-1|Man'ase|ManI|a-Man-Ia|alpha-Man-I|alpha-Man-l|dManI|dMas-1|mas-1|mas1	alpha-Mannosidase class I a	protein-coding
1.18-4	chr3L	3686804	3689919	+	.	NA	promoter-TSS (NR_048226)	promoter-TSS (NR_048226)	-425	NR_048226	12798586		NR_048225		lncRNA:CR43484	CR43484|Dmel\CR43484|lincRNA.425	long non-coding RNA:CR43484	ncRNA
1.82-5	chr2R	11693256	11701885	+	.	NA	intron (NM_145757, intron 1 of 15)	intron (NM_145757, intron 1 of 15)	4852	NM_001274079	36740	Dm.22165	NM_137214		Zasp52	CG12968|CG12969|CG30084|CG8242|Dmel\CG30084|Z(210)|ZASP52|Zasp|Zbp210|dzasp|tun|tungus|zasp|zasp52	Z band alternatively spliced PDZ-motif protein 52	protein-coding
0.82-8	chr3R	488212	492793	+	.	NA	intron (NM_169014, intron 2 of 8)	intron (NM_169014, intron 2 of 8)	-3841	NR_073980	14462432		NR_073980		lncRNA:CR44156	CR44156|Dmel\CR44156	long non-coding RNA:CR44156	ncRNA
2.28-5	chrX	227990	232758	+	.	NA	intron (NM_001144667, intron 2 of 2)	intron (NM_001144667, intron 2 of 2)	-1540	NM_166838	318225	Dm.29186	NM_166838		CG32816	Dmel\CG32816	uncharacterized protein	protein-coding
1.19-9	chr3L	18007365	18009984	+	.	NA	intron (NM_168755, intron 1 of 5)	intron (NM_168755, intron 1 of 5)	10458	NM_001316451	39999	Dm.21411	NM_079409		Eip75B	57B|75B|BcDNA:GM02640|CG8127|DmE75|DmE75A|DmE75B|Dmel\CG8127|E75|E75-C|E75A|E75B|E75C|EP1121b|EiP75|Eip75|Eip75 A|Eip75A|Mgn00274|NR1D3|Rev-Erb|anon-WO0172774.31|anon-WO0172774.32|dE75|eip75B|l(3)07041|l(3)j11A6|l(3)j12E8|l(3)j3A6|l(3)j5E1|l(3)neo25	Ecdysone-induced protein 75B	protein-coding
1.19-12	chr3R	20030046	20031507	+	.	NA	intron (NM_170128, intron 5 of 7)	intron (NM_170128, intron 5 of 7)	-3568	NM_170132	42880	Dm.32356	NM_170128		twin	BEST:GH20274|CCR4|CCR4/Twin|CG17741|CG31137|CG5534|CT39331|Ccr4|Dmel\CG31137|Twin|ccr4|twn	twin	protein-coding
1.73-9	chrX	2186506	2202666	+	.	NA	intron (NM_001103397, intron 2 of 6)	intron (NM_001103397, intron 2 of 6)	5087	NM_001103397	31221	Dm.39	NM_080308		Raf	11-29|C110|CG2845|D-RAF|D-Raf|D-raf|D-raf1|DRaf|DRaf1|Dmel\CG2845|Draf|Draf-1|Draf1|EG:BACH48C10.3|Phl|RAF|Raf/phl|Raf1|dRaf|draf|l(1)2Fe|l(1)G0475|l(1)ph|l(1)phl|l(1)pole hole|l(1)polehole|l(1)polehole/draf|l(1)raf|lincRNA.937|ph|ph1|phl|raf|raf-1|raf1|rafl	Raf oncogene	protein-coding
2.13-2	chr3L	245217	247685	+	.	NA	5' UTR (NM_001169833, exon 1 of 13)	5' UTR (NM_001169833, exon 1 of 13)	461	NM_001274260	44811	Dm.1449	NM_167817		E(bx)	CG10894|CG17135|CG32346|CG32478|CG7022|Dmel\CG32346|E(BX)|E(Bx)|Ebx|En-bx|NURF|NURF 215|NURF-215|NURF-301|NURF215|NURF301|NuRF301|Nurf|Nurf 301|Nurf-215|Nurf301|dNURF|dNURF301|e(Bx)|e(bx)|l(3)122|l(3)ry122|nurf301|p215|p301	Enhancer of bithorax	protein-coding
1.15-7	chr3L	6241089	6249502	+	.	NA	intron (NM_168162, intron 3 of 11)	intron (NM_168162, intron 3 of 11)	4470	NM_168162	38727	Dm.11667	NM_168162		Best2	CG10173|Dmel\CG10173|dBest2|dbest2	Bestrophin 2	protein-coding
2.1-5	chr3R	22975378	22979369	+	.	NA	promoter-TSS (NM_001170279)	promoter-TSS (NM_001170279)	-11	NM_001170278	43936	Dm.3005	NM_143702		Men-b	CG5889|Dmel\CG5889|MDH|Mdh|anon-EST:Posey79	Malic enzyme b	protein-coding
1.95-4	chr2R	13355910	13357905	+	.	NA	promoter-TSS (NM_137371)	promoter-TSS (NM_137371)	-222	NM_166231	36966	Dm.667	NM_079048		qkr54B	CG4816|Dmel\CG4816|QKR54B|Qkr54B|Qrk54B|SAM|SAM50|Sam50|p62GAP|qrk54B	quaking related 54B	protein-coding
1.34-15	chr3R	14821736	14825165	+	.	NA	intron (NM_169845, intron 1 of 5)	intron (NM_169845, intron 1 of 5)	13703	NM_001104364	53563	Dm.1249	NM_169845		gukh	CG14287|CG14288|CG31043|CG5456|CG6003|Dmel\CG31043|GUKH|GUKh|GukH|Gukh|anon-WO0118547.205	GUK-holder	protein-coding
2.15	chr3L	6451306	6454682	+	.	NA	intron (NM_139788, intron 2 of 6)	intron (NM_139788, intron 2 of 6)	28530	NM_139789	38733	Dm.23981	NM_139789		CG10147	Dmel\CG10147	uncharacterized protein	protein-coding
1.4-8	chr4	90852	93690	+	.	NA	intron (NM_166720, intron 1 of 11)	intron (NM_166720, intron 1 of 11)	1240	NM_166720	43769	Dm.17803	NM_079880		pan	CG17964|CG32005|CG34403|DTCF|DTcf|Dm Pan|Dmel\CG34403|Dmel_CG17964|Dmel_CG32005|IA5|LEF|LEF-1|LEF/TCF|LEF/TCF-1|LEF1|LEF1/TCF|Lef|Lef1|PAN|Pan|TCF|TCF/LEF|TCF/LEF1|TCF/Pan|Tcf|Tcf-1|Tcf/LEF|d-TCF|dTCF|dTcf|l(4)102ABb|l(4)13|lef1|pan.dTCF|tcf	pangolin	protein-coding
2.9-2	chr3L	21117917	21123381	+	.	NA	intron (NM_079469, intron 1 of 7)	intron (NM_079469, intron 1 of 7)	3610	NM_079469	40330	Dm.2516	NM_079469		ko	CG10573|Dmel\CG10573	knockout	protein-coding
2.03-2	chr3L	11360098	11362956	+	.	NA	Intergenic	Intergenic	-3542	NM_140203	39274	Dm.15394	NM_140203		CG6163	Dmel\CG6163	uncharacterized protein	protein-coding
1.89-9	chrX	11388369	11394308	+	.	NA	intron (NM_206688, intron 1 of 4)	intron (NM_206688, intron 1 of 4)	3486	NM_206688	32097	Dm.17507	NM_206688		Drak	CG11713|CG1760|CG32666|DRak|Dmel\CG32666|EP(X)1452|EP1452|drak	Death-associated protein kinase related	protein-coding
0.9-17	chrX	2176203	2178513	+	.	NA	intron (NM_001272255, intron 2 of 2)	intron (NM_001272255, intron 2 of 2)	7375	NM_001103396	5740271		NM_001103396		Vml	CG34333|CRM-80|Dmel\CG34333|vml	Vitelline membrane-like	protein-coding
0.83-8	chr3R	5220183	5221990	+	.	NA	promoter-TSS (NM_079564)	promoter-TSS (NM_079564)	-818	NM_001275483	41118	Dm.8026	NM_079564		FER	CG8874|DFER|DFer|Dfer|Dfps|Dm FPS|DmHD-179|Dmel\CG8874|FPS|Fer|FpS95D|Fps85D|HD-179|dFer|dfer|dfps|dfps 85D|dfps85D|fer|fps|fps85D	FER tyrosine kinase	protein-coding
1.82-8	chr3L	3636434	3640152	+	.	NA	intron (NM_001104023, intron 1 of 5)	intron (NM_001104023, intron 1 of 5)	11941	NM_001104023	38436	Dm.27049	NM_001104023		dar1	CG12029|Dar1|Dmel\CG12029|l(3)63Ed|l(3)SH5	dendritic arbor reduction 1	protein-coding
1.42-16	chrX	3278779	3286292	+	.	NA	3' UTR (NM_001297909, exon 4 of 4)	3' UTR (NM_001297909, exon 4 of 4)	15343	NR_123782	19835087		NR_123782		lncRNA:CR44999	CR44999|Dmel\CR44999	long non-coding RNA:CR44999	ncRNA
1.88-4	chr2R	10372316	10375824	+	.	NA	intron (NM_001316420, intron 1 of 3)	intron (NM_001316420, intron 1 of 3)	5378	NM_001316420	26067067	Dm.1451	NM_001316420		PRAS40	CG10109|CG46146|Dmel\CG46146|L|dPRAS40	Proline-rich Akt substrate 40 kDa	protein-coding
1.33-12	chrX	17634135	17634985	+	.	NA	exon (NM_001201733, exon 1 of 6)	exon (NM_001201733, exon 1 of 6)	2114	NM_001201733	32754	Dm.197	NM_133012		CG42684	CG15816|CG32559|CG32560|CG42270|CG5898|CG5960|Dmel\CG42684|Dmel_CG15816|Dmel_CG32559|Dmel_CG32560|Dmel_CG42270|FBpp0112350	uncharacterized protein	protein-coding
0.98-11	chrX	4939914	4941217	+	.	NA	intron (NR_123794, intron 1 of 3)	intron (NR_123794, intron 1 of 3)	-1741	NM_167026	31429	Dm.1677	NM_080338		ovo	CG15467|CG6824|Dmel\CG6824|Fs(1)K1103|Fs(1)K1237|Fs(1)K155|OVO|Ovo|Ovo-D|Shv|Svb|Svb/Ovo|fs(1)K1237|fs(1)M1|fs(1)M38|ovo/shavenbaby|ovo/svb|ovoD|svb|svb/ovo	ovo	protein-coding
2.38	chr2R	9353370	9363138	+	.	NA	intron (NM_079998, intron 2 of 6)	intron (NM_079998, intron 2 of 6)	-6593	NM_001259370	12798442	Dm.37104	NM_001259370		CG43192	Dmel\CG43192|noncoding_6564|noncoding_6907	uncharacterized protein	protein-coding
1.02-2	chr2L	5428054	5429694	+	.	NA	Intergenic	Intergenic	-2968	NR_073723	14462703		NR_073723		lncRNA:CR43713	CR43713|Dmel\CR43713|lincRNA.47	long non-coding RNA:CR43713	ncRNA
1.55-7	chr3L	8821525	8828527	+	.	NA	intron (NM_001259756, intron 1 of 8)	intron (NM_001259756, intron 1 of 8)	4421	NM_079259	39013	Dm.2277	NM_079259		dally	CG4974|CT15952|Dally|Dmel\CG4974|anon-EST:Liang-1.63|clone 1.63|gem|l(3)06464|l(3)SG18	division abnormally delayed	protein-coding
1.64-10	chr3R	17454899	17460428	+	.	NA	promoter-TSS (NR_133431)	promoter-TSS (NR_133431)	752	NM_001275880	42550	Dm.7299	NM_079713		E2f1	CG6376|DRTF1/E2F|DmE2F-1|Dmel\CG6376|Dp|E(Sev-CycE)3A|E(var)3-93E|E(var)3-95E|E(var)93E|E2F|E2F-1|E2F1|E2f|Evar(3)164|dE2F|dE2F1|dE2f|dE2f1|de2f1|def21|drosE2F1|e2f|e2f1|l(3)07172|l(3)j3B1|l(3)j3C2|l(3)rM729	E2F transcription factor 1	protein-coding
2.11-6	chrX	14107867	14112014	+	.	NA	intron (NM_167396, intron 1 of 2)	intron (NM_167396, intron 1 of 2)	3492	NM_167396	32373	Dm.4249	NM_132719		l(1)G0007	CG1375|CG1405|CG32604|Dmel\CG32604|EP764|EP784|Prp16|cg1405|l(1)G0028|l(1)G0103|l(1)G0176|l(1)G0308|l(1)G0416|l(1)G0476|l(1)G0491|prp16	lethal (1) G0007	protein-coding
1.1-10	chr3R	4672768	4675987	+	.	NA	intron (NM_170646, intron 3 of 13)	intron (NM_170646, intron 3 of 13)	-2366	NM_001260072	41062	Dm.7093	NM_057349		pyd	CG11782|CG11962|CG12409|CG31349|CG43140|CG9729|CG9731|CG9763|CT36877|DZO-1|Dmel\CG43140|Dmel_CG31349|Dmel_CG9731|Pch|Pyd|Pyd/ZO-1|Tamou|ZO-1|ZO1|dzo-1|pyd(Z01)|tam|xvt	polychaetoid	protein-coding
1.22-18	chr3R	26013680	26014915	+	.	NA	intron (NM_143522, intron 1 of 3)	intron (NM_143522, intron 1 of 3)	2497	NM_143522	43591	Dm.4644	NM_143522		CG9747	Dmel\CG9747	uncharacterized protein	protein-coding
0.69-6	chrX	10832689	10834239	+	.	NA	intron (NM_001298174, intron 2 of 6)	intron (NM_001298174, intron 2 of 6)	8494	NM_132441	32028	Dm.17524	NM_132441		Myo10A	10A|AAF47980|CG16922|CG2136|CG2174|CG43657|DmXV|Dmel\CG43657|Dmel_CG16922|Dmel_CG2174|Myo20|Syph|myo10A	Myosin 10A	protein-coding
1.78-5	chr3L	12011685	12016835	+	.	NA	intron (NM_168487, intron 4 of 7)	intron (NM_168487, intron 4 of 7)	-6641	NR_073925	14462849		NR_073925		lncRNA:CR43994	CR43994|Dmel\CR43994	long non-coding RNA:CR43994	ncRNA
1.4-2	chr3L	8674742	8677343	+	.	NA	Intergenic	Intergenic	6987	NM_079253	38995	Dm.2554	NM_079253		h	8247|CG6494|Dmel\CG6494|H|HRY|Hairy|bHLHb39|bHLHc14|brr|dDr1|hry|l(3)08247|l(3)rM384	hairy	protein-coding
1.62-4	chr2R	18427331	18434091	+	.	NA	intron (NM_166535, intron 3 of 13)	intron (NM_166535, intron 3 of 13)	3352	NM_001103947	37573	Dm.3051	NM_166535		px	CG4444|Dmel\CG4444|l(2)k08134|l(2)k08316	plexus	protein-coding
1.48-10	chr3L	21801914	21803169	+	.	NA	intron (NM_079482, intron 1 of 2)	intron (NM_079482, intron 1 of 2)	602	NM_079482	40428	Dm.2504	NM_079482		eg	CG7383|Dmel\CG7383|EGON|Eg|Egl|Egon|NR0A3|T1|eag|egl|egon|spy	eagle	protein-coding
1.08-11	chr3R	25337099	25338613	+	.	NA	Intergenic	Intergenic	-3583	NM_001300655	43477	Dm.27449	NM_143441		ND-20L	CG2014|Dmel\CG2014|ND20-like|NUKM	NADH dehydrogenase (ubiquinone) 20 kDa subunit-like	protein-coding
1.42-4	chr2R	19458900	19462605	+	.	NA	intron (NM_166609, intron 1 of 4)	intron (NM_166609, intron 1 of 4)	5171	NM_166609	37734	Dm.6653	NM_057831		apt	3041|Apt|CG5393|Dmel\CG5393|TDF|TDF/APT|Tdp|l(2)03041|l(2)06369|l(2)09049|l(2)59Ea|l(2)k11531|tdf	apontic	protein-coding
1.15-20	chr4	62367	63843	+	.	NA	promoter-TSS (NR_123741)	promoter-TSS (NR_123741)	-295	NR_123741	19834809		NR_123741		asRNA:CR45124	CR45124|Dmel\CR45124	antisense RNA:CR45124	ncRNA
1.45-7	chr3L	3417246	3422080	+	.	NA	intron (NM_168031, intron 1 of 1)	intron (NM_168031, intron 1 of 1)	-1702	NM_079178	38424		NM_079178		sty	CG1921|CS3-3|Dmel\CG1921|STY|Spry|Sry|Sty|dSPRY|spry	sprouty	protein-coding
2.07-6	chr3R	24888618	24900390	+	.	NA	intron (NM_143409, intron 2 of 8)	intron (NM_143409, intron 2 of 8)	4954	NM_001276124	43435	Dm.21690	NM_143409		CG11873	Dmel\CG11873|anon-WO0140519.162	uncharacterized protein	protein-coding
1.77-7	chrX	3729464	3731541	+	.	NA	5' UTR (NM_166992, exon 1 of 5)	5' UTR (NM_166992, exon 1 of 5)	389	NM_166992	31339	Dm.17730	NM_130722		ec	CG2904|Dmel\CG2904|EG:EG0002.3|Ec|Q1W9Q0	echinus	protein-coding
1.35-13	chr3R	26629988	26633070	+	.	NA	intron (NM_170524, intron 1 of 7)	intron (NM_170524, intron 1 of 7)	812	NM_170524	43651	Dm.4172	NM_170524		wts	CG12072|Dlats|Dmel\CG12072|LATS|LATS1|Lats|Lats/Warts|MENE (3R)-G|WTS|WTS/LATS|Warts|Warts/Lats|Wts|Wts/Lats|dmLATS|l(3)100Aa|lats|lts|wart|warts/lats|wts/lats	warts	protein-coding
2.49-5	chr3R	21828826	21830915	+	.	NA	promoter-TSS (NR_125262)	promoter-TSS (NR_125262)	-130	NR_125262	19835259		NR_125262		lncRNA:CR45038	CR45038|Dmel\CR45038	long non-coding RNA:CR45038	ncRNA
1.45-3	chr2L	10498564	10502718	+	.	NA	intron (NM_164933, intron 1 of 8)	intron (NM_164933, intron 1 of 8)	-5660	NR_073753	14462736		NR_073753		asRNA:CR44224	CR44224|Dmel\CR44224	antisense RNA:CR44224	ncRNA
1.18-8	chr3R	849367	852603	+	.	NA	Intergenic	Intergenic	9639	NR_125071	19835729		NR_125071		lncRNA:CR45585	CR45585|Dmel\CR45585	long non-coding RNA:CR45585	ncRNA
1.43-10	chr3LHet	601559	606633	+	.	NA	Intergenic	DIVER2_I|LTR|Pao	-2069	NM_001170382	5740185	Dm.6900	NM_001110937		UQCR-11	CG41623|Dmel\CG41623|UCRH|Ucrh	Ubiquinol-cytochrome c reductase 11 kDa subunit	protein-coding
1.14-9	chr2L	19133264	19136930	+	.	NA	5' UTR (NM_001273634, exon 1 of 3)	5' UTR (NM_001273634, exon 1 of 3)	136	NM_001273634	35196	Dm.30851	NM_136106		l(2)37Cg	CG10685|Cg|Dmel\CG10685	lethal (2) 37Cg	protein-coding
1.39-11	chrX	4995236	4997846	+	.	NA	intron (NM_001297950, intron 2 of 30)	Gypsy6_I|LTR|Gypsy	16749	NM_001297950	44531		NM_167028		rg	AKAP|Akap550|CG15464|CG15466|CG44835|CG6775|DAKAP550|Dmel\CG44835|Dmel_CG15464|Dmel_CG6775|fas	rugose	protein-coding
1.14-13	chr3L	2158988	2160358	+	.	NA	intron (NM_001274389, intron 5 of 9)	intron (NM_001274389, intron 5 of 9)	4190	NM_001144400	38273	Dm.18593	NM_139436		CG15822	Dmel\CG15822	uncharacterized protein	protein-coding
1.97-5	chr3R	22791912	22795661	+	.	NA	intron (NM_143259, intron 1 of 6)	intron (NM_143259, intron 1 of 6)	1134	NM_143259	43242	Dm.24103	NM_143259		CG5521	Dmel\CG5521|EP3527|FBpp0084441	uncharacterized protein	protein-coding
1.19	chr2L	9981688	9984761	+	.	NA	TTS (NR_124168)	TTS (NR_124168)	-1421	NM_001273384	34330	Dm.3236	NM_057489		bib	BIB|BIB_DROME|Bib|CG4722|DmBIB|Dmel\CG4722|EP(2)2278|l(2)neo66|l(2)neo91|m-bib	big brain	protein-coding
1.54-5	chr2R	15790538	15794535	+	.	NA	Intergenic	Intergenic	-6336	NR_124635	19834813		NR_124635		lncRNA:CR44572	CR44572|Dmel\CR44572	long non-coding RNA:CR44572	ncRNA
1.77-3	chr2L	19157117	19162397	+	.	NA	promoter-TSS (NR_124379)	promoter-TSS (NR_124379)	-458	NR_124379	19836046		NR_124379		lncRNA:CR44977	CR44977|Dmel\CR44977	long non-coding RNA:CR44977	ncRNA
1.42-8	chr3L	11274420	11279806	+	.	NA	promoter-TSS (NR_124881)	promoter-TSS (NR_124881)	-718	NR_124881	19836127		NR_124881		lncRNA:CR45404	CR45404|Dmel\CR45404	long non-coding RNA:CR45404	ncRNA
0.84-7	chr3L	11343328	11344522	+	.	NA	Intergenic	Intergenic	-1082	NR_124887	19834811		NR_124887		lncRNA:CR45251	CR45251|Dmel\CR45251	long non-coding RNA:CR45251	ncRNA
1.28-7	chr3L	610439	614027	+	.	NA	Intergenic	Intergenic	-2613	NR_124743	19835733		NR_124743		lncRNA:CR44513	CR44513|Dmel\CR44513|lincRNA.399	long non-coding RNA:CR44513	ncRNA
1.64-3	chr2R	6481241	6486158	+	.	NA	intron (NM_165791, intron 1 of 7)	intron (NM_165791, intron 1 of 7)	12508	NM_176143	36118	Dm.7369	NM_078962		psq	BTB-V|BtbV|CG2368|Dmel\CG2368|Lola|PSQ|Pipsqueak|Piq|Psq|eyeful|pip|psk|psq-1|rum|zep	pipsqueak	protein-coding
0.8	chr2L	8275805	8277264	+	.	NA	intron (NM_164805, intron 1 of 9)	intron (NM_164805, intron 1 of 9)	1168	NM_164805	34132	Dm.7306	NM_057397		Btk29A	Btk|Btk29|Btk29a|C-src2|C-src4|CG18355|CG8049|CT2415|CT41718|DSrc28|DTec29|Dm SRC2|Dmel\CG8049|Dsrc28C|Dsrc29A|EC2-9|S13|SRC 29A|Src2|Src29A|Tec|Tec29|Tec29A|btk|btk29|btk29A|btk29a|c-src/fps|dsrc29A|fic|src-4|src2|src28C|src4|tec29	Btk family kinase at 29A	protein-coding
1.45-15	chr3R	26086381	26087402	+	.	NA	Intergenic	Intergenic	7987	NM_143529	43603	Dm.2300	NM_143529		CG18404	Dmel\CG18404|anon-WO0140519.106	uncharacterized protein	protein-coding
0.89-5	chr3L	3410937	3414288	+	.	NA	promoter-TSS (NR_048223)	promoter-TSS (NR_048223)	-361	NR_048223	12798578	Dm.38846	NR_048223		mir-2282	CR42967|Dmel\CR42967|dme-mir-2282|miR-2282	mir-2282 stem loop	ncRNA
1.14-11	chr3L	268801	271673	+	.	NA	promoter-TSS (NM_001274272)	promoter-TSS (NM_001274272)	-963	NM_001274272	44787	Dm.3359	NM_143739		miple2	CG18321|Dmel\CG18321|Miple2	midkine and pleiotrophin 2	protein-coding
chr3L-3	15093224	15096407	2	+	.	FDR=2.94580740446849e-05	NA	NA	NA	NA
1.21-5	chr3L	15222551	15224786	+	.	NA	Intergenic	Intergenic	-5051	NM_080018	44497	Dm.3403	NM_080018		Tollo	CG6890|CT21344|Dmel\CG6890|TOLL 8|Tl-8|Toll-8|Toll8|dTLR8|dToll8|toll|tollo|tollo/toll-8	tollo	protein-coding
0.83-3	chr3L	6427408	6432218	+	.	NA	intron (NM_139788, intron 1 of 6)	intron (NM_139788, intron 1 of 6)	36123	NM_139788	38732	Dm.27069	NM_139788		CG42747	CG14910|CG14911|Dmel\CG42747|Dmel_CG14910|Dmel_CG14911	uncharacterized protein	protein-coding
1.3-14	chrX	2181448	2186203	+	.	NA	intron (NM_001272255, intron 2 of 2)	intron (NM_001272255, intron 2 of 2)	3619	NM_001272255	31217	Dm.37	NM_130641		CG2865	Dmel\CG2865|EG:25E8.4|anon-WO03040301.165	uncharacterized protein	protein-coding
1.13-12	chr2R	16060687	16063298	+	.	NA	Intergenic	Intergenic	23804	NR_124648	19835466		NR_124648		lncRNA:CR45229	CR45229|Dmel\CR45229	long non-coding RNA:CR45229	ncRNA
1.62-6	chr3L	725620	729100	+	.	NA	Intergenic	Intergenic	10119	NR_073907	14462824		NR_073906		lncRNA:CR43785	CR43785|Dmel\CR43785|lincRNA.405	long non-coding RNA:CR43785	ncRNA
1.01-20	chrX	12141232	12143220	+	.	NA	intron (NM_001169258, intron 1 of 13)	intron (NM_001169258, intron 1 of 13)	-12316	NM_167320	318143	Dm.17495	NM_167320		CG32655	Dmel\CG32655	uncharacterized protein	protein-coding
1.62-8	chr3L	7977149	7985025	+	.	NA	intron (NM_168248, intron 3 of 8)	intron (NM_168248, intron 3 of 8)	8941	NM_001274626	38890	Dm.3990	NM_079243		nmo	CG7892|Dmel\CG7892|NEMO|NEMO/NLK|NLK|Nemo|Nlk|Nmo|ORE-6|adk|adk1|anon-EST:Gibbs3|anon-EST:Liang-2.43|anon-WO0118547.332|anon-WO0140519.256|anon-WO0172774.138|clone 2.43	nemo	protein-coding
0.87-5	chr2L	18568223	18570669	+	.	NA	intron (NM_001299116, intron 2 of 17)	intron (NM_001299116, intron 2 of 17)	2840	NM_001103707	35107	Dm.13948	NM_136041		Pde11	CG10231|CG15159|CG34341|Dmel\CG34341|Dmel_CG10231|Dmel_CG15159|PDE11	Phosphodiesterase 11	protein-coding
1.15-11	chr3L	17995751	17999771	+	.	NA	intron (NM_168755, intron 1 of 5)	intron (NM_168755, intron 1 of 5)	-1583	NR_003872	5740406	Dm.36138	NR_003872		snoRNA:Me28S-A30	CR34710|Dmel\CR34710|Me28S-Am30	ncRNA	ncRNA
1.18-2	chr2R	1702999	1704514	+	.	NA	intron (NM_001273787, intron 1 of 8)	intron (NM_001273787, intron 1 of 8)	11539	NM_001273787	50320	Dm.17879	NM_136342		dpr12	CG14469|CG34385|CG7796|CT34165|Dmel\CG34385|Dmel_CG14469|Dmel_CG7796|Dpr-12|Dpr12	defective proboscis extension response 12	protein-coding
2.19-4	chr3R	13504298	13508903	+	.	NA	intron (NM_206505, intron 1 of 5)	intron (NM_206505, intron 1 of 5)	-1002	NM_001275749	42127	Dm.7290	NM_142388		alt	CG18212|Dmel\CG18212|Q9VEH0_DROME	aluminum tubes	protein-coding
1.63	chr2L	6966742	6968866	+	.	NA	promoter-TSS (NM_058063)	promoter-TSS (NM_058063)	-160	NM_058063	33981	Dm.6873	NM_058063		smt3	CG4494|Dm0342|DmSUMO-1|DmSmt3|Dmel\CG4494|Dmsmt3|SMT3|SUMO|Smt3|Sumo|anon-EST:Posey240|dSmt3|dsmt3|l(2)04493|l(2)SH0182|l(2)SH2 0182|sumo	smt3	protein-coding
1.77-5	chr3R	11954047	11955684	+	.	NA	intron (NM_057361, intron 1 of 10)	intron (NM_057361, intron 1 of 10)	417	NM_057361	41958		NM_057361		Sb	CG4316|Dmel\CG4316|SP56|Sb-sbd|c-SP56|sbd|st-sb	Stubble	protein-coding
1.27	chr2L	3587853	3589438	+	.	NA	non-coding (NR_073711, exon 2 of 2)	non-coding (NR_073711, exon 2 of 2)	1656	NR_073711	14462686		NR_073711		lncRNA:CR43823	CR43823|Dmel\CR43823	long non-coding RNA:CR43823	ncRNA
1.86-5	chr3R	2983267	2987997	+	.	NA	non-coding (NR_133350, exon 2 of 2)	non-coding (NR_133350, exon 2 of 2)	-2898	NM_001275407	40861	Dm.1085	NM_057263		sas	CG2507|Dmel\CG2507|SAS|Sas|l(3)84Cd|rfd	stranded at second	protein-coding
1.62-13	chr3R	17979520	17985064	+	.	NA	intron (NM_169997, intron 3 of 18)	intron (NM_169997, intron 3 of 18)	-17677	NM_001275897	42601	Dm.13728	NM_169997		SKIP	CG13863|CG13864|CG31163|CG5736|CG7086|CG7087|Dmel\CG31163	Shal K[+] channel interacting protein	protein-coding
1.51-5	chr2L	20205221	20205847	+	.	NA	Intergenic	HOBO|DNA|hAT	-42505	NR_124392	19835155		NR_124392		lncRNA:CR40341	38C.21|CG40341|CR40341|Dmel\CR40341|anon-38C.21	long non-coding RNA:CR40341	ncRNA
1.82-4	chr2R	7522522	7528184	+	.	NA	intron (NM_001259338, intron 1 of 7)	intron (NM_001259338, intron 1 of 7)	3093	NM_001259338	36243	Dm.11995	NM_136844		CG9005	BcDNA:GH05710|Dmel\CG9005	uncharacterized protein	protein-coding
0.78	chr2L	2195566	2197606	+	.	NA	intron (NM_001272983, intron 1 of 2)	intron (NM_001272983, intron 1 of 2)	1326	NM_001272983	5740746	Dm.33408	NM_001103584		CG34172	Dmel\CG34172	uncharacterized protein	protein-coding
2.09-4	chr3R	10188650	10206119	+	.	NA	promoter-TSS (NR_003895)	promoter-TSS (NR_003895)	84	NR_003895	5740290		NR_003895		snoRNA:Me18S-G1189	CR34687|Dmel\CR34687|Me18S-Gm1189	ncRNA	ncRNA
1.05-5	chr3L	816037	817675	+	.	NA	Intergenic	Intergenic	3556	NR_124747	19834953		NR_124747		lncRNA:CR44537	CR44537|Dmel\CR44537|incRNA.408|lincRNA.408	long non-coding RNA:CR44537	ncRNA
1.11-6	chr2R	2598905	2602080	+	.	NA	promoter-TSS (NM_001299218)	promoter-TSS (NM_001299218)	-703	NM_001299218	19836220		NM_001299217		CG45092	Dmel\CG45092	uncharacterized protein	protein-coding
1.25-3	chr3L	3516304	3521402	+	.	NA	intron (NM_168033, intron 2 of 11)	intron (NM_168033, intron 2 of 11)	3102	NM_168033	38433	Dm.4814	NM_079180		Eip63E	CG10579|Dmel\CG10579|EIP63E|L63|PFTAIRE|Pftaire|cdc2-63E	Ecdysone-induced protein 63E	protein-coding
1.26-13	chr3R	16608338	16616000	+	.	NA	intron (NM_169929, intron 1 of 10)	intron (NM_169929, intron 1 of 10)	3464	NM_001275853	42460	Dm.11889	NM_142656		Syp	AI945337|CG17838|Dmel\CG17838|anon-WO0118547.613|cg17838|l(3)03806|syp	Syncrip	protein-coding
1.87-5	chr2R	18906363	18907389	+	.	NA	intron (NM_137903, intron 3 of 4)	intron (NM_137903, intron 3 of 4)	-20469	NM_137901	37652	Dm.13253	NM_137901		CG9896	Dmel\CG9896	uncharacterized protein	protein-coding
3.39	chr2L	20181462	20182296	+	.	NA	Intergenic	GTWIN_I|LTR|Gypsy	-46956	NM_001299166	35303	Dm.27712	NM_136185		CG10651	38C.2|Dmel\CG10651	uncharacterized protein	protein-coding
1.93	chr3L	14413784	14416176	+	.	NA	promoter-TSS (NR_133238)	promoter-TSS (NR_133238)	-586	NR_133238	26067351		NR_133238		lncRNA:CR46032	CR46032|Dmel\CR46032	long non-coding RNA:CR46032	ncRNA
1.14-3	chr2L	10503708	10506080	+	.	NA	intron (NM_164933, intron 1 of 8)	intron (NM_164933, intron 1 of 8)	-1407	NR_073753	14462736		NR_073753		asRNA:CR44224	CR44224|Dmel\CR44224	antisense RNA:CR44224	ncRNA
1.31-11	chr3L	20924377	20929173	+	.	NA	intron (NM_079467, intron 4 of 6)	intron (NM_079467, intron 4 of 6)	5849	NM_141012	40313	Dm.29753	NM_141012		CG10589	Dmel\CG10589|anon-WO0140519.139	uncharacterized protein	protein-coding
1.15-18	chr3R	17864486	17866471	+	.	NA	TTS (NM_001300530)	TTS (NM_001300530)	-2435	NM_001170212	42596	Dm.20227	NM_079723		how	0904/17|24B|CG10293|Dmel\CG10293|HOW|How|KH93F|P62|SZ1|Who/How|anon-EST:Liang-2.39|clone 2.39|l(3)S053606|l(3)S090417|l(3)j5B5|l(3)j5D5|l(3)s2612|qkr|qkr[93F]|sci|stru|who	held out wings	protein-coding
1.26-12	chr3R	14318013	14320919	+	.	NA	intron (NM_001170177, intron 2 of 8)	intron (NM_001170177, intron 2 of 8)	10322	NM_206515	42226	Dm.4626	NM_079673		fru	BTB-VI|BtbVI|CG14307|CG7688|CG7689|CG7690|CT22773|Dmel\CG14307|Dmfru|FRU|FRU-PI|Fru|cg7688|cg7689|fruC|fty|ms(3)06411|sat	fruitless	protein-coding
0.73	chr3L	63390	66184	+	.	NA	Intergenic	DNAREP1_DM|LINE|Penelope	-1643	NM_079144	38015	Dm.1973	NM_079144		Lsp1gamma	CG6821|DmeLSP1g|Dmel\CG6821|LSP 1|LSP-1|LSP-1 gamma|LSP-1gamma|LSP1|Lsp-1gamma|Lsp1|Lsp1-gamma|Lsp1[gamma]|Lsp1gama	Larval serum protein 1 gamma	protein-coding
2.45	chr2L	2366198	2367063	+	.	NA	exon (NM_134829, exon 2 of 3)	exon (NM_134829, exon 2 of 3)	1036	NM_001273000	33419	Dm.3019	NM_134829		Axud1	BcDNA:GH09817|C676|CG4272|DAxud1|Dmel\CG4272	AXIN1 up-regulated 1	protein-coding
3.66	chr3L	7985782	7989139	+	.	NA	intron (NM_168248, intron 3 of 8)	intron (NM_168248, intron 3 of 8)	15314	NM_001274626	38890	Dm.3990	NM_079243		nmo	CG7892|Dmel\CG7892|NEMO|NEMO/NLK|NLK|Nemo|Nlk|Nmo|ORE-6|adk|adk1|anon-EST:Gibbs3|anon-EST:Liang-2.43|anon-WO0118547.332|anon-WO0140519.256|anon-WO0172774.138|clone 2.43	nemo	protein-coding
1.69-12	chr3R	16579692	16580809	+	.	NA	TTS (NM_169921)	TTS (NM_169921)	-2201	NM_169927	42460	Dm.11889	NM_142656		Syp	AI945337|CG17838|Dmel\CG17838|anon-WO0118547.613|cg17838|l(3)03806|syp	Syncrip	protein-coding
1.28-2	chr2L	1420960	1424812	+	.	NA	Intergenic	Intergenic	-2433	NM_080531	44522		NM_080531		robo2	CG14347|CG14348|CG5481|CG5574|CT17326|D-Robo2|D-robo2|Dmel\CG5481|ROBO2|Robo 2|Robo-2|Robo2|Robo2 (Lea)|anon-EST:Liang-1.75|clone 1.75|dRobo-2|fus4|lea|robo|robo-2	roundabout 2	protein-coding
1.98-10	chrX	2865497	2867875	+	.	NA	intron (NM_001258578, intron 4 of 10)	intron (NM_001258578, intron 4 of 10)	1181	NM_080319	31290	Dm.1692	NM_080319		rst	CG4125|CT13684|Dmel\CG4125|IREE-C|IRREC/RST|Irre-C|IrreC|IrreC-Rst|IrreC-rst|IrreC/Rst|IrrecC|Rst|Rst/IrreC|UB883|irreC|irreC-rst|irrecC-rst|rst-irreC|rst-irrecC|rst/irrecC	roughest	protein-coding
0.94-20	chrX	8789790	8790590	+	.	NA	intron (NM_001272432, intron 1 of 8)	intron (NM_001272432, intron 1 of 8)	1843	NM_206666	31816	Dm.6642	NM_080343		Moe	CG10701|D17|DMoe|Dmel\CG10701|Dmoe|EMR1|ERM|Emr1|GMA|Moes|anon-WO03040301.155|anon-WO03040301.157|anon-WO03040301.159|anon-WO03040301.161|dMoe|gma|l(1)G0067|l(1)G0323|l(1)G0404|l(1)G0415|moe|moesin|moesin/ezrin/radixin homolog mRNA	Moesin	protein-coding
1.47-2	chr2L	15900383	15901430	+	.	NA	promoter-TSS (NM_165138)	promoter-TSS (NM_165138)	-382	NM_165138	326163		NM_165138		CG31823	BG:DS00365.3|CG7647|Dmel\CG31823	uncharacterized protein	protein-coding
1.64-15	chrX	11412093	11414676	+	.	NA	intron (NM_206688, intron 1 of 4)	intron (NM_206688, intron 1 of 4)	25532	NM_206688	32097	Dm.17507	NM_206688		Drak	CG11713|CG1760|CG32666|DRak|Dmel\CG32666|EP(X)1452|EP1452|drak	Death-associated protein kinase related	protein-coding
1.24-20	chrX	6523588	6525668	+	.	NA	intron (NM_001258621, intron 2 of 9)	intron (NM_001258621, intron 2 of 9)	-3364	NM_132102	31595	Dm.34112	NM_132102		CG14443	Dmel\CG14443|cg14443	uncharacterized protein	protein-coding
0.96-4	chr2R	18943634	18945441	+	.	NA	intron (NM_206203, intron 1 of 5)	intron (NM_206203, intron 1 of 5)	-1234	NM_001169790	19835865		NM_001169790		CG44253	CG30194|Dmel\CG44253	uncharacterized protein	protein-coding
2.49-4	chr3R	4748545	4751179	+	.	NA	intron (NM_170646, intron 1 of 13)	intron (NM_170646, intron 1 of 13)	7756	NM_170646	41062	Dm.7093	NM_057349		pyd	CG11782|CG11962|CG12409|CG31349|CG43140|CG9729|CG9731|CG9763|CT36877|DZO-1|Dmel\CG43140|Dmel_CG31349|Dmel_CG9731|Pch|Pyd|Pyd/ZO-1|Tamou|ZO-1|ZO1|dzo-1|pyd(Z01)|tam|xvt	polychaetoid	protein-coding
1.22-21	chrX	12099885	12105169	+	.	NA	intron (NM_001258711, intron 2 of 16)	intron (NM_001258711, intron 2 of 16)	4696	NM_001258712	32183	Dm.147	NM_078582		Ten-a	1.2|CG11270|CG12720|CG15733|CG18182|CG2578|CG2590|CG32659|CG42338|Dmel\CG42338|Dmel_CG12720|Dmel_CG15733|Dmel_CG32659|DmtenA|Dmtena|Ten11A|Ten[a]|cbd|ten-a|tenA|tenA(AT)[[14]]|ten[a]	Tenascin accessory	protein-coding
1.42-14	chr3R	27541464	27544374	+	.	NA	intron (NM_170566, intron 1 of 4)	intron (NM_170566, intron 1 of 4)	3330	NM_170568	48317	Dm.1526	NM_080172		ttk	0037/17|0250/25|0438/31|0702/07|1049/07|1119/04|1184/16|1209/05|1209/10|1260/10|1281/04|1325/15|1372/08|1396/14|1418/06|3540|5125|5311|CG11558|CG1856|Dmel\CG1856|E(yan)100D|FTZ-F2|TTK|TTK69|TTK88|TTKA|Ttk|Ttk69|Ttk69k|Ttk88|anon-EST:Liang-2.9|clone 2.9|ftz-f2|ftzf2/ttk|l(3)02667|l(3)j2A1|l(3)j7B8|osn|oss|ovs|tramtrak|ttk/FTZ-F2|ttk69|ttkp69|twk	tramtrack	protein-coding
0.71-5	chr3L	7129053	7129377	+	.	NA	intron (NM_079229, intron 1 of 9)	intron (NM_079229, intron 1 of 9)	1599	NM_001014572	38785	Dm.9528	NM_079229		melt	1441/14|CG8624|Dmel\CG8624|Melt|Q9VS24_DROME|anon-WO03014152.10|dMelt	melted	protein-coding
2.28-2	chr2L	11369970	11371456	+	.	NA	intron (NM_164965, intron 3 of 6)	intron (NM_164965, intron 3 of 6)	5424	NM_078824	34568		NM_078824		salr	32F|CG4881|Cf3|Dmel\CG4881|Sal|Sal-r|Salr|Spalt|sal|sal-r|salR|spalt	spalt-related	protein-coding
1.99-2	chr2L	13154522	13159018	+	.	NA	Intergenic	Intergenic	-2040	NM_135759	34705	Dm.12065	NM_135759		Pk34A	CG5182|Dmel\CG5182|GSK3a	Pk34A	protein-coding
0.81-3	chr2R	4531344	4533695	+	.	NA	Intergenic	Intergenic	-4635	NM_078937	35851		NM_078937		ptc	BcDNA:RH36596|CG2411|Conf|Dmel\CG2411|PTC|Ptc|Ptc_Dm|Ptch|com4|dPtc|l(2)k02507|pat|ptch|rubr|tuf	patched	protein-coding
0.97-15	chrX	18820188	18825132	+	.	NA	Intergenic	Intergenic	-1708	NM_001272769	32889	Dm.4349	NM_133114		CG43759	CG12527|CG14188|CG32541|CG42506|Dmel\CG43759|Dmel_CG32541|Dmel_CG42506|EP(X)1644|LD15404	uncharacterized protein	protein-coding
0.86-14	chrX	19045763	19047514	+	.	NA	intron (NM_133124, intron 2 of 7)	intron (NM_133124, intron 2 of 7)	853	NM_001144748	32898	Dm.3638	NM_133123		RhoGAP18B	5-131|CG17015|CG42274|CG7481|CG7502|CG7531|Dmel\CG42274|Dmel_CG7481|Dmel_CG7502|whir	Rho GTPase activating protein at 18B	protein-coding
1.15-22	chrX	13286956	13289327	+	.	NA	Intergenic	Intergenic	-1722	NR_123897	19835305		NR_123897		lncRNA:CR44621	CR44621|Dmel\CR44621|lincRNA.986	long non-coding RNA:CR44621	ncRNA
1.68-11	chr3L	19627440	19629911	+	.	NA	promoter-TSS (NM_140880)	promoter-TSS (NM_140880)	53	NM_176362	40143	Dm.12913	NM_140880		wnd	CG8789|DLK|DLK/ZPK|Dmel\CG8789|MAPKKK|Wnd|Wnd/DLK	wallenda	protein-coding
1.22-15	chr3R	10279282	10281904	+	.	NA	intron (NM_001104316, intron 1 of 14)	intron (NM_001104316, intron 1 of 14)	26842	NM_001104316	41749	Dm.5505	NM_169583		cv-c	CG14845|CG14846|CG14847|CG14848|CG14849|CG31319|CG31330|CG34389|CG8480|Cv-c|Dmel\CG34389|Dmel_CG14846|Dmel_CG14847|Dmel_CG31319|Dmel_CG31330|RhoGAP88C|l(3)06951|rhoGAP88C	crossveinless c	protein-coding
1.26-6	chr3L	8012009	8021807	+	.	NA	intron (NM_168248, intron 3 of 8)	FB4_DM|DNA|Tc1	-31993	NR_133188	26067195		NR_133188		asRNA:CR45867	CR45867|Dmel\CR45867	antisense RNA:CR45867	ncRNA
0.71-3	chr2R	5326940	5328045	+	.	NA	intron (NM_001259296, intron 1 of 6)	intron (NM_001259296, intron 1 of 6)	899	NM_165675	35971	Dm.7305	NM_136644		ced-6	CED-6|CG11804|Ced-6|Dmel\CG11804|ced6|dCed-6|dced-6|drCed-6|drCed6|drced-6	ced-6	protein-coding
1.75-4	chr2R	10931596	10934080	+	.	NA	Intergenic	Intergenic	5022	NR_048115	12798469		NR_048115		lncRNA:CR43622	CR43622|Dmel\CR43622	long non-coding RNA:CR43622	ncRNA
1.28-10	chr3L	23344020	23344810	+	.	NA	Intergenic	NINJA_I|LTR|Pao	11989	NM_001275306	317928	Dm.33502	NM_168988		ND-MLRQ	BEST:GH04411|BcDNA:RE56733|CG32230|Dmel\CG32230|NUML	NADH dehydrogenase (ubiquinone) MLRQ subunit	protein-coding
0.86-5	chr2R	14157994	14160903	+	.	NA	Intergenic	Intergenic	5234	NM_057316	37090	Dm.3658	NM_057316		Ote	CG5581|Dmel\CG5581|hal|ote|otefin	Otefin	protein-coding
1.82-13	chr3R	22749532	22753930	+	.	NA	intron (NM_144487, intron 3 of 11)	intron (NM_144487, intron 3 of 11)	10248	NM_001104469	44359	Dm.12697	NM_144487		CG46339	BcDNA:GH07466|CG5518|Dmel\CG46339|sda	uncharacterized protein	protein-coding
1.35-12	chr3R	14292997	14298096	+	.	NA	intron (NM_001170177, intron 2 of 8)	intron (NM_001170177, intron 2 of 8)	10852	NM_206514	42226	Dm.4626	NM_079673		fru	BTB-VI|BtbVI|CG14307|CG7688|CG7689|CG7690|CT22773|Dmel\CG14307|Dmfru|FRU|FRU-PI|Fru|cg7688|cg7689|fruC|fty|ms(3)06411|sat	fruitless	protein-coding
0.97-3	chr2R	14181017	14184461	+	.	NA	promoter-TSS (NM_137469)	promoter-TSS (NM_137469)	475	NM_137468	37093	Dm.38613	NM_137468		CG18536	Dmel\CG18536	uncharacterized protein	protein-coding
0.94-5	chr2L	20903241	20908605	+	.	NA	intron (NM_001273722, intron 1 of 11)	intron (NM_001273722, intron 1 of 11)	11538	NM_165350	35359	Dm.2151	NM_136229		sky	CG14399|CG9339|CG9340|Dmel\CG9339|Sky|anon-WO0118547.455	skywalker	protein-coding
1.48-11	chr3R	20092735	20094146	+	.	NA	intron (NM_001300572, intron 1 of 15)	intron (NM_001300572, intron 1 of 15)	3515	NM_001014647	42889	Dm.7884	NM_079754		jar	95F|95F MHC|CG5695|Dm 95F|Dm95F|Dmel\CG5695|Dro95F|JAG|Jaguar|Jar|M6|MHC95F|MYOVI|Mhc95F|Myo1A|MyoVI|Myosin VI|dMyoVI|jag|ms(3)06746|myo VI|myoVI|myosins VI	jaguar	protein-coding
1.22-13	chr3L	20184746	20185822	+	.	NA	exon (NM_001202208, exon 2 of 12)	exon (NM_001202208, exon 2 of 12)	3662	NM_140927	40207	Dm.4400	NM_140927		Ssk	CG6981|CT21613|Dmel\CG6981|ssk	Snakeskin	protein-coding
0.75-12	chr3R	25110621	25111922	+	.	NA	Intergenic	Intergenic	-8441	NR_125290	19835415		NR_125290		lncRNA:CR45568	CR45568|Dmel\CR45568	long non-coding RNA:CR45568	ncRNA
1.89-6	chr3L	6863704	6866830	+	.	NA	Intergenic	Intergenic	-5728	NR_124822	19836102		NR_124822		lncRNA:CR45115	CR45115|Dmel\CR45115	long non-coding RNA:CR45115	ncRNA
1.41-4	chr3L	511286	518179	+	.	NA	intron (NM_079149, intron 1 of 18)	intron (NM_079149, intron 1 of 18)	5435	NR_133142	26067323		NR_133142		lncRNA:CR46002	CR46002|Dmel\CR46002	long non-coding RNA:CR46002	ncRNA
1.24-19	chrX	5917048	5918869	+	.	NA	Intergenic	SAR_DM|Satellite|Satellite	10217	NR_123809	19834922		NR_123809		lncRNA:CR44499	CR44499|Dmel\CR44499|lincRNA.956	long non-coding RNA:CR44499	ncRNA
1.01-17	chr3R	8194245	8196436	+	.	NA	promoter-TSS (NM_001038953)	promoter-TSS (NM_001038953)	-350	NM_079602	41503	Dm.2439	NM_079602		GstD1	CG10045|D1|DmGST-1|DmGST1|DmGSTD1|DmGSTD1-1|DmGst1|Dmel\CG10045|G-S-T|GST|GST-1|GST-D1|GST1|GST1-1|GSTD1|GSTase|GSt1-1|Gst|Gst-D1|Gst1|Gst1-1|Gst1.1|GstD|T5|dmGSTD1|gst-D|gst-D1-1|gstD|gstD1|gstd1	Glutathione S transferase D1	protein-coding
chr2L-6	18757757	18758689	3	+	.	FDR=7.79584553952281e-05	NA	NA	NA	NA
1.88-5	chr3R	10234991	10237654	+	.	NA	intron (NM_001104316, intron 5 of 14)	intron (NM_001104316, intron 5 of 14)	-5150	NM_169583	41749	Dm.5505	NM_169583		cv-c	CG14845|CG14846|CG14847|CG14848|CG14849|CG31319|CG31330|CG34389|CG8480|Cv-c|Dmel\CG34389|Dmel_CG14846|Dmel_CG14847|Dmel_CG31319|Dmel_CG31330|RhoGAP88C|l(3)06951|rhoGAP88C	crossveinless c	protein-coding
1.09-11	chr3L	22141242	22143640	+	.	NA	intron (NM_168948, intron 1 of 10)	intron (NM_168948, intron 1 of 10)	13251	NM_001275275	40453	Dm.2994	NM_168948		olf413	CG12673|CG14461|CG7495|CR33185|Dmel\CG12673|Olf413	olf413	protein-coding
1.98-7	chr3R	5206462	5217830	+	.	NA	intron (NM_169274, intron 3 of 12)	intron (NM_169274, intron 3 of 12)	-7466	NR_133368	26067461		NR_133368		asRNA:CR46145	CR46145|Dmel\CR46145	antisense RNA:CR46145	ncRNA
1.48-8	chr3L	12070932	12072735	+	.	NA	intron (NM_137449, intron 3 of 11)	intron (NM_137449, intron 3 of 11)	3097	NM_137449	37066	Dm.3301	NM_137449		Sema5c	BEST:CK02567|BG01245|CG5661|CK02567|CT17880|Dmel\CG5661|Dsema3a|Sema 5c|Sema-3a|Sema-5C|Sema-5c|Sema3A|sema 5c|sema-5c|sema5c	Semaphorin 5c	protein-coding
1.71-4	chrX	8936370	8939081	+	.	NA	intron (NM_001169240, intron 1 of 6)	intron (NM_001169240, intron 1 of 6)	1048	NM_001169240	8673992	Dm.2124	NM_132287		Nost	CG15364|CG33224|CG4040|CG42388|Dmel\CG42388|Dmel_CG15364|Dmel_CG33224|Dmel_CG4040|NOSTRIN|nost	Nostrin	protein-coding
2.43-5	chr3R	25038718	25041016	+	.	NA	promoter-TSS (NR_037770)	promoter-TSS (NR_037770)	-417	NR_037769	10178917		NR_037768		lncRNA:CR31044	BcDNA:SD09455|CG31044|CR31044|Dmel\CR31044|Dmel_CG31044|pri-mir-279_mir-996	long non-coding RNA::CR31044	ncRNA
1.04-7	chr3R	15147740	15150264	+	.	NA	intron (NM_169853, intron 1 of 5)	intron (NM_169853, intron 1 of 5)	2937	NM_169853	42313	Dm.7687	NM_057916		Dl	0495/20|0926/11|1053/14|1119/09|1304/03|1423/11|1440/11|1485/04|C1|CG3619|CT12133|D|DL|Dmel\CG3619|E(ls)2|EC3-5|anon-WO0118547.269|delta|delta D1|dl|dmDelta|l(3)05151|l(3)92Ab|l(3)j8C3	Delta	protein-coding
1.56-8	chr3L	22150328	22154374	+	.	NA	intron (NM_168948, intron 1 of 10)	intron (NM_168948, intron 1 of 10)	18348	NR_133301	26067298		NR_133301		lncRNA:CR45971	CR45971|Dmel\CR45971	long non-coding RNA:CR45971	ncRNA
0.95-7	chr2R	2418556	2423072	+	.	NA	non-coding (NR_073842, exon 1 of 1)	non-coding (NR_073842, exon 1 of 1)	286	NR_073842	14462549		NR_073842		lncRNA:CR43905	CR43905|Dmel\CR43905	long non-coding RNA:CR43905	ncRNA
1.77-4	chr3R	708803	713467	+	.	NA	Intergenic	Intergenic	-6880	NM_141247	40606	Dm.5617	NM_141247		laf	C6|CG14660|Dmel\CG14660	labial associated factor	protein-coding
1.25-5	chr3L	16183634	16188195	+	.	NA	Intergenic	Intergenic	4405	NR_124955	19836160		NR_124955		lncRNA:CR45437	CR45437|Dmel\CR45437	long non-coding RNA:CR45437	ncRNA
1.64-12	chr3R	19766177	19768366	+	.	NA	intron (NM_206551, intron 1 of 4)	intron (NM_206551, intron 1 of 4)	1552	NM_206551	42832	Dm.3641	NM_079746		Gdh	CG5320|DHE3|Dmel\CG5320|GDH|GLU-D|GLUD|GLUD pre-mRNA|Glud|gdh	Glutamate dehydrogenase	protein-coding
1.78-8	chr3L	20687729	20688766	+	.	NA	promoter-TSS (NM_001300201)	promoter-TSS (NM_001300201)	231	NM_079463	40287	Dm.2511	NM_079463		kni	CG4717|Dmel\CG4717|KNI|KNIRPS|Kn|Kni|NR0A1|kn|knr|ri	knirps	protein-coding
1.4-6	chr3R	21560529	21564288	+	.	NA	intron (NM_170239, intron 2 of 10)	intron (NM_170239, intron 2 of 10)	-1341	NR_133454	26067419		NR_133454		lncRNA:CR46102	CR46102|Dmel\CR46102	long non-coding RNA:CR46102	ncRNA
0.74	chr2L	19323397	19325323	+	.	NA	non-coding (NR_124380, exon 1 of 1)	non-coding (NR_124380, exon 1 of 1)	1422	NR_124380	19835140		NR_124380		lncRNA:CR45700	CR45700|Dmel\CR45700	long non-coding RNA:CR45700	ncRNA
0.77	chr2L	663236	663809	+	.	NA	intron (NM_001298622, intron 2 of 11)	intron (NM_001298622, intron 2 of 11)	34793	NR_124006	19835154		NR_124006		lncRNA:CR45369	CR45369|Dmel\CR45369	long non-coding RNA:CR45369	ncRNA
0.9-6	chr2R	17044921	17047996	+	.	NA	promoter-TSS (NM_137712)	promoter-TSS (NM_137712)	-936	NM_137712	37410	Dm.21382	NM_137711		CG30389	BcDNA:AT02070|CG10518|CG4126|Dmel\CG30389	uncharacterized protein	protein-coding
1.37-11	chr3L	12602964	12609055	+	.	NA	intron (NM_079322, intron 1 of 4)	intron (NM_079322, intron 1 of 4)	3278	NM_079322	39440	Dm.2873	NM_079322		caup	CG10605|Caup|Dmel\CG10605|IRO-C|Iro|Iro-C|IroC|iro|iro-C	caupolican	protein-coding
0.93-3	chr2L	19231544	19235083	+	.	NA	Intergenic	Intergenic	15906	NR_073804	14462801		NR_073804		lncRNA:CR44189	CR44189|Dmel\CR44189|lincRNA.197	long non-coding RNA:CR44189	ncRNA
1.29-8	chr3L	10841100	10842400	+	.	NA	Intergenic	Intergenic	2040	NR_124862	19835654		NR_124862		lncRNA:CR45169	CR45169|Dmel\CR45169	long non-coding RNA:CR45169	ncRNA
1.21-9	chr3R	10590151	10592419	+	.	NA	intron (NM_001260177, intron 2 of 7)	intron (NM_001260177, intron 2 of 7)	-11103	NM_142131	41787	Dm.29782	NM_142131		CG7362	Dmel\CG7362	uncharacterized protein	protein-coding
0.83-5	chr3L	18249402	18254363	+	.	NA	Intergenic	Intergenic	6694	NM_140778	40011	Dm.9729	NM_140778		CheA75a	BcDNA:HL02449|CG7313|Dmel\CG7313	Chemosensory protein A 75a	protein-coding
1.69-13	chr3R	20425460	20434586	+	.	NA	intron (NM_001260359, intron 2 of 4)	intron (NM_001260359, intron 2 of 4)	-2970	NR_133444	26067412		NR_133444		lncRNA:CR46095	CR46095|Dmel\CR46095	long non-coding RNA:CR46095	ncRNA
1.21-10	chr3R	25112531	25115121	+	.	NA	Intergenic	Intergenic	9076	NM_143433	43467	Dm.27447	NM_143433		CG14506	Dmel\CG14506|cg14506	uncharacterized protein	protein-coding
1.34-17	chrX	1161947	1168346	+	.	NA	intron (NM_001272196, intron 1 of 4)	intron (NM_001272196, intron 1 of 4)	4171	NM_001272196	43867		NM_138988		Atf3	A3-3|ATF3|CG11405|DM11|Dmel\CG11405|EG:33C11.1|atf3|dATF3	Activating transcription factor 3	protein-coding
1.42-13	chr3R	16647458	16648969	+	.	NA	promoter-TSS (NM_001043269)	promoter-TSS (NM_001043269)	-119	NR_003901	5740621	Dm.36169	NR_003901		snoRNA:Psi18S-1295	CR34615|Dmel\CR34615|Psi 18S-1295|chr3R:16648312..16648503|psi18s-1295	ncRNA	ncRNA
1.29-5	chr2L	21104244	21108590	+	.	NA	TTS (NR_073818)	TTS (NR_073818)	889	NR_073817	14462812		NR_073817		lncRNA:CR44056	CR44056|Dmel\CR44056	long non-coding RNA:CR44056	ncRNA
1.14-20	chr3R	22715694	22717466	+	.	NA	intron (NM_001276070, intron 2 of 2)	intron (NM_001276070, intron 2 of 2)	9124	NM_001276070	43235	Dm.31285	NM_079798		T48	48|CG5507|Dmel\CG5507|Ubx-t48|anon-97D|t48	Transcript 48	protein-coding
0.9-19	chrX	2530194	2533352	+	.	NA	intron (NM_134278, intron 1 of 9)	intron (NM_134278, intron 1 of 9)	315	NM_134278	31248	Dm.7795	NM_057366		sgg	CG2621|DMSGG3|DMZ3K25Z|Dm Zw3|Dmel\CG2621|Dmsgg3|EG:155E2.3|EG:BACR7C10.8|GSK|GSK-3|GSK-3B|GSK-3beta|GSK-3betaSgg|GSK3|GSK3-beta|GSK3A|GSK3Beta|GSK3beta|GSK3beta/SGG|GSK3betagr|GSKbeta|Gsk-3|Gsk-3beta|Gsk3|Gsk3-beta|Gsk3beta|SGG|SGG/GSK3b|SHAGGY|Sgg|Sgg/Zw3/GSK3|Shaggy|ZW-3|ZW3|Zw-3|Zw3|Zw3-sh|Zw3/GSK3|Zw3[sgg]|anon-WO03040301.254|gsk3|l(1)3Ba|l(1)G0055|l(1)G0183|l(1)G0263|l(1)G0335|l(1)zw3|sgg-1…	shaggy	protein-coding
2.53-4	chr3R	5702836	5706223	+	.	NA	promoter-TSS (NR_125125)	promoter-TSS (NR_125125)	-309	NR_125125	19836011		NR_125125		lncRNA:CR45029	CR45029|Dmel\CR45029	long non-coding RNA:CR45029	ncRNA
0.8-11	chrX	12115976	12118433	+	.	NA	intron (NM_001258711, intron 2 of 16)	intron (NM_001258711, intron 2 of 16)	-6752	NM_001169258	32183	Dm.147	NM_078582		Ten-a	1.2|CG11270|CG12720|CG15733|CG18182|CG2578|CG2590|CG32659|CG42338|Dmel\CG42338|Dmel_CG12720|Dmel_CG15733|Dmel_CG32659|DmtenA|Dmtena|Ten11A|Ten[a]|cbd|ten-a|tenA|tenA(AT)[[14]]|ten[a]	Tenascin accessory	protein-coding
1.26-7	chr3L	12043327	12045661	+	.	NA	intron (NM_168487, intron 2 of 7)	intron (NM_168487, intron 2 of 7)	5080	NM_168489	39368	Dm.3499	NM_140285		rols	ANTS|Ants|CG12277|CG17155|CG32096|CG5679|Dmel\CG32096|Rol/Ants|Rols|Rols6|Rols7|anon-WO0257455.19|ants|ants/rols|l(3)08232|l(3)68Fd|l(3)j2A6|rols\ants	rolling pebbles	protein-coding
1.53-13	chrX	3344706	3347558	+	.	NA	intron (NR_123782, intron 3 of 3)	intron (NR_123782, intron 3 of 3)	-3156	NM_166972	31311	Dm.33932	NM_130699		CG12535	Dmel\CG12535	uncharacterized protein	protein-coding
1.07-7	chr3L	10711009	10715793	+	.	NA	Intergenic	(TG)n|Simple_repeat|Simple_repeat	-23424	NM_140153	39215	Dm.5880	NM_140153		NijA	CG6449|Dmel\CG6449|ninA	Ninjurin A	protein-coding
1.53-3	chr2L	14020835	14026623	+	.	NA	TTS (NR_124245)	TTS (NR_124245)	370	NR_124245	19835558		NR_124245		lncRNA:CR31840	CG31840|CR31840|Dmel\CR31840	long non-coding RNA:CR31840	ncRNA
0.84-3	chr2L	14652642	14655057	+	.	NA	intron (NM_001144354, intron 1 of 10)	intron (NM_001144354, intron 1 of 10)	35491	NM_078843	34850	Dm.2714	NM_078843		osp	BG:DS01486.5|BG:DS01486.7|BG:DS07721.2|CG3479|Dmel\CG3479|alw|anon-WO02059370.75|l(2)rJ571|v(2)rJ571	outspread	protein-coding
1.06-7	chr3L	824288	825391	+	.	NA	Intergenic	Intergenic	2305	NR_003840	5740268		NR_003840		snoRNA:Me28S-C788b	CR34691|DmSnR58b|Dmel\CR34691|Me28S-Cm788b	ncRNA	ncRNA
chrX-3	10460409	10463617	1	+	.	FDR=0.00129080713911569	NA	NA	NA	NA
1.65	chr2L	8284141	8289560	+	.	NA	intron (NM_164804, intron 2 of 12)	intron (NM_164804, intron 2 of 12)	-8308	NR_073743	14462725		NR_073743		lncRNA:CR43752	CR43752|Dmel\CR43752	long non-coding RNA:CR43752	ncRNA
1.69-4	chr2R	3344820	3346967	+	.	NA	intron (NM_058057, intron 1 of 4)	intron (NM_058057, intron 1 of 4)	486	NM_058057	35671	Dm.3378	NM_058057		Inos	CG11143|Dmel\CG11143|INOS|bs36h12.y1	myo-inositol-1-phosphate synthase	protein-coding
chr2R	5434250	5436183	1	+	.	FDR=2.94580740446849e-05	NA	NA	NA	NA
2.23-3	chr3L	19066795	19074595	+	.	NA	intron (NM_001275102, intron 1 of 4)	intron (NM_001275102, intron 1 of 4)	-5199	NM_168785	40081	Dm.3967	NM_140830		Mkp3	CG14080|CG14081|DMKP-3|DMKP3|Dmel\CG14080|Dmkp3|MKP3|dMKP3|mkp-3|mkp3	Mitogen-activated protein kinase phosphatase 3	protein-coding
0.88-11	chr3L	22863362	22865725	+	.	NA	promoter-TSS (NM_141168)	promoter-TSS (NM_141168)	116	NM_168973	40506	Dm.6446	NM_057607		Arf79F	ARF-1|ARF1|ARF1_DROME|Arf|Arf1|Arf79f|CG8385|Darf1|Dm Arf79F|Dmel\CG8385|P61209|arf1|d-Arf1|dARF79F|dARFI|dArf1|dArf79F	ADP ribosylation factor at 79F	protein-coding
1.29-10	chr3L	15719487	15720934	+	.	NA	intron (NM_001274962, intron 1 of 1)	intron (NM_001274962, intron 1 of 1)	1320	NM_001274962	39717	Dm.2546	NM_079371		comm	CG17943|Comm|Dmel\CG17943	commissureless	protein-coding
1.58-4	chr2R	6436426	6438375	+	.	NA	Intergenic	Intergenic	-2635	NR_133110	26067584		NR_133110		lncRNA:acal	CR46278|Dmel\CR46278|acal	long non-coding RNA:acal	ncRNA
0.85-4	chr3L	5602682	5607000	+	.	NA	Intergenic	Intergenic	-3441	NM_139724	38637	Dm.6163	NM_139724		Eaf6	CG12756|Dmel\CG12756|dEaf6	Esa1-associated factor 6	protein-coding
1.77-8	chrX	9980591	9989546	+	.	NA	intron (NM_001298144, intron 2 of 7)	intron (NM_001298144, intron 2 of 7)	4508	NM_001298144	31945	Dm.5467	NM_001042801		RhoU	CG12094|CG12102|CG34104|Dmel\CG34104	RhoU	protein-coding
1.23-4	chr3L	8033806	8039662	+	.	NA	intron (NM_168248, intron 4 of 8)	intron (NM_168248, intron 4 of 8)	-12167	NR_133188	26067195		NR_133188		asRNA:CR45867	CR45867|Dmel\CR45867	antisense RNA:CR45867	ncRNA
0.81-4	chr2R	9992195	9995092	+	.	NA	intron (NM_001259386, intron 2 of 10)	HMSBEAGLE_I|LTR|Gypsy	15107	NM_137082	36559	Dm.9089	NM_137082		CG42288	CG13353|Dmel\CG42288|Dmel_CG13353	uncharacterized protein	protein-coding
1.01	chr2L	685094	686544	+	.	NA	intron (NM_001298622, intron 2 of 11)	intron (NM_001298622, intron 2 of 11)	-24749	NR_124007	19836079		NR_124007		lncRNA:CR44988	CR44988|Dmel\CR44988	long non-coding RNA:CR44988	ncRNA
1.05-12	chr3R	17440392	17445012	+	.	NA	intron (NM_001144621, intron 1 of 12)	intron (NM_001144621, intron 1 of 12)	-1240	NR_074040	14462500		NR_074040		lncRNA:CR44034	CR44034|Dmel\CR44034	long non-coding RNA:CR44034	ncRNA
1.28-17	chrX	16640982	16644698	+	.	NA	intron (NM_001298420, intron 1 of 10)	intron (NM_001298420, intron 1 of 10)	-2725	NM_001298421	32660	Dm.7732	NM_132932		goe	BcDNA:LD21405|CG9634|Dmel\CG9634|Nepl2	gone early	protein-coding
1.38-8	chrX	11451316	11455741	+	.	NA	promoter-TSS (NM_132498)	promoter-TSS (NM_132498)	-841	NM_132498	32098	Dm.10900	NM_132498		CG1572	Dmel\CG1572	uncharacterized protein	protein-coding
1.35-2	chr2L	9764220	9764923	+	.	NA	TTS (NM_135464)	TTS (NM_135464)	1036	NM_001273370	34294	Dm.3213	NM_058025		und	CG4008|DMAP2|Dmel\CG4008|MAP2|p67	uninitiated	protein-coding
0.75-2	chr2L	5224718	5226920	+	.	NA	intron (NM_175975, intron 2 of 3)	intron (NM_175975, intron 2 of 3)	7565	NM_135071	33752	Dm.14427	NM_135071		TpnC25D	BcDNA:RE53289|CG6514|DmTpnC25D|DmTpnCII|Dmel\CG6514|TNC25D|TnC|Tnc5|TpnC II|TpnCII|anon-EST:Posey103	Troponin C at 25D	protein-coding
1.12-4	chr2R	6439426	6443005	+	.	NA	Intergenic	Intergenic	-4178	NM_165790	36118	Dm.7369	NM_078962		psq	BTB-V|BtbV|CG2368|Dmel\CG2368|Lola|PSQ|Pipsqueak|Piq|Psq|eyeful|pip|psk|psq-1|rum|zep	pipsqueak	protein-coding
1.04-3	chr3L	6691518	6693483	+	.	NA	intron (NM_168176, intron 1 of 5)	intron (NM_168176, intron 1 of 5)	4121	NM_168176	38744	Dm.3293	NM_139796		SP1173	CG10121|Dmel\CG10121	SP1173	protein-coding
0.97-13	chr3R	18350352	18352410	+	.	NA	intron (NM_142801, intron 2 of 5)	intron (NM_142801, intron 2 of 5)	3004	NM_142801	42653	Dm.14178	NM_142801		CG5346	Dmel\CG5346	uncharacterized protein	protein-coding
1.81-6	chr3R	6394286	6396680	+	.	NA	intron (NM_057228, intron 6 of 13)	(CAGT)n|Simple_repeat|Simple_repeat	44515	NM_001031999	41273	Dm.2272	NM_057228		hth	1323/07|1422/04|CG17117|Dm-HTH|Dmel\CG17117|HTH|Hth|MEIS1|Meis1|P53|anon-EST:Liang-2.13|clone 2.13|dtl|hth1|hth2|l(3)05745|l(3)86Ca	homothorax	protein-coding
0.94-4	chr2L	15415906	15417469	+	.	NA	Intergenic	Intergenic	1674	NM_001299025	19834832		NM_001299025		CG44869	Dmel\CG44869	uncharacterized protein	protein-coding
1.42-9	chr3L	12565505	12567844	+	.	NA	Intergenic	Intergenic	-1032	NM_001144469	39438	Dm.7977	NM_168503		sowah	BcDNA:GM09162|CG10632|Dmel\CG10632	sosondowah	protein-coding
1.58-7	chr2R	10102262	10107455	+	.	NA	promoter-TSS (NM_137095)	promoter-TSS (NM_137095)	-726	NM_137095	36576	Dm.4964	NM_137095		RpS23	CG8415|CT24703|Dmel\CG8415|RPS23|Rp S23|anon-EST:Posey158|anon-EST:Posey63	Ribosomal protein S23	protein-coding
1.03-4	chr2L	14578606	14582203	+	.	NA	Intergenic	Intergenic	3931	NR_124264	19835939		NR_124264		lncRNA:CR44856	CR44856|Dmel\CR44856	long non-coding RNA:CR44856	ncRNA
0.88-16	chr3R	18972039	18972804	+	.	NA	Intergenic	Intergenic	-4793	NM_001038976	42737	Dm.2371	NM_001038976		hh	CG4637|Dmel\CG4637|HH|Hg|Hh|Mir|Mrt|anon-WO0134654.19|anon-WO0182946.19|bar|bar-3|bar3|hg|l(3)hh|l(3)neo56|l(3)neo57	hedgehog	protein-coding
1.01-10	chr3L	4117971	4120328	+	.	NA	intron (NM_139603, intron 1 of 2)	intron (NM_139603, intron 1 of 2)	3239	NM_139603	38490	Dm.3312	NM_139603		Chd64	CG-14996|CG14996|CT34849|Dmel\CG14996|anon-EST:Liang-1.80|clone 1.80	Chd64	protein-coding
1.29-13	chr3R	27774200	27777831	+	.	NA	intron (NM_001104523, intron 5 of 15)	intron (NM_001104523, intron 5 of 15)	-12901	NM_001170320	48571	Dm.19417	NM_079964		heph	CG2094|CG2290|CG31000|DmPTB|Dmel\CG31000|HEPH|Heph|PTB|Ptb|dPTB|dmPTB|ema|hnRNP I|l(3)03429|l(3)j11B9|ptb	hephaestus	protein-coding
2.79	chr2L	840670	841922	+	.	NA	intron (NM_001144291, intron 1 of 3)	(TA)n|Simple_repeat|Simple_repeat	1647	NM_164392	33263	Dm.4766	NM_057891		drongo	CG3365|DRONGO|Dmel\CG3365	drongo	protein-coding
2.29-6	chr3R	7678264	7685521	+	.	NA	intron (NM_141865, intron 1 of 2)	intron (NM_141865, intron 1 of 2)	13290	NM_001144565	41434		NM_141865		CG6959	6959|CT21563|Dmel\CG6959	uncharacterized protein	protein-coding
1.12-11	chr3L	17896615	17897982	+	.	NA	intron (NM_140767, intron 1 of 5)	intron (NM_140767, intron 1 of 5)	3614	NM_140767	39996	Dm.24017	NM_140767		Prestin	CG5485|CG5845|Dmel\CG5485|Slc26a5|dPrestin|dpres|prestin	prestin	protein-coding
0.93-11	chr3L	16627278	16629021	+	.	NA	intron (NM_001275031, intron 1 of 9)	intron (NM_001275031, intron 1 of 9)	12833	NM_001275030	45821	Dm.5397	NM_080104		Abl	4674|ABL|Abl1|AblK|Ableson|Am ABL|C-abl|CG4032|D-Abl|D-abl|D-ash|DAbl|DROTKABL3|Dabl|Dash|Ddash/abl|Dmel\CG4032|Dsrc7|abl|abl1|c-abl|cAbl|dAbl|l(3)04674|l(3)73Ba|l(3)c-abl	Abl tyrosine kinase	protein-coding
0.68	chr2L	5256388	5257535	+	.	NA	intron (NM_175975, intron 1 of 3)	intron (NM_175975, intron 1 of 3)	-1981	NR_124080	19835493		NR_124079		lncRNA:CR44744	CR44744|Dmel\CR44744	long non-coding RNA:CR44744	ncRNA
3.22	chr2R	5438177	5442934	+	.	NA	promoter-TSS (NR_048069)	promoter-TSS (NR_048069)	206	NR_073861	14462569		NR_073860		lncRNA:CR43651	CR43651|Dmel\CR43651|pri-mir-14	long non-coding RNA:CR43651	ncRNA
1.29-6	chr2R	2440072	2445413	+	.	NA	intron (NM_001103730, intron 1 of 6)	intron (NM_001103730, intron 1 of 6)	-21642	NR_073842	14462549		NR_073842		lncRNA:CR43905	CR43905|Dmel\CR43905	long non-coding RNA:CR43905	ncRNA
2.25-4	chr3R	12843151	12844108	+	.	NA	TTS (NM_142329)	TTS (NM_142329)	1402	NM_001170162	2768671	Dm.31257	NM_206501		Pxd	CG3477|DmPO|Dmel\CG3477|Dpxd|PO	Peroxidase	protein-coding
1.59-6	chr2R	6967546	6972301	+	.	NA	intron (NM_206089, intron 2 of 4)	A-rich|Low_complexity|Low_complexity	-3168	NM_001259331	12798403	Dm.36791	NM_001259331		CG43188	Dmel\CG43188|MIP03057|noncoding_5956	uncharacterized protein	protein-coding
1.26-5	chr3L	7867238	7872445	+	.	NA	intron (NM_168240, intron 2 of 4)	intron (NM_168240, intron 2 of 4)	7699	NM_001300045	38876		NM_168240		CG32365	CG13682|CG13683|CG8294|Dmel\CG32365	uncharacterized protein	protein-coding
1.77-2	chr2L	12466054	12469219	+	.	NA	intron (NM_001298946, intron 4 of 5)	intron (NM_001298946, intron 4 of 5)	-6380	NM_165013	34665	Dm.7349	NM_080364		bun	1550|Bun|BunA|CG31857|CG42281|CG5461|Dm_2L:60722|Dmel\CG42281|Dmel_CG31857|Dmel_CG5461|EP(2)0488|TSC-22|Tsc22|bnc|l(2)00255|l(2)02687|l(2)05479|l(2)06475|l(2)k02903|l(2)rI043|shs	bunched	protein-coding
0.91-4	chr2L	11502150	11504773	+	.	NA	intron (NM_135660, intron 1 of 2)	intron (NM_135660, intron 1 of 2)	1746	NM_135660	34572	Dm.23872	NM_135660		spz4	CG14928|CT34755|Dmel\CG14928|Spz4	spatzle 4	protein-coding
1.17-3	chr3L	10329339	10332212	+	.	NA	intron (NR_133212, intron 1 of 2)	intron (NR_133212, intron 1 of 2)	5214	NR_133212	26067327		NR_133209		lncRNA:CR46006	CR44327|CR45244|CR46006|Dmel\CR46006|Dmel_CR44327|Dmel_CR45244|pri-mir-276b_mir-276a	long non-coding RNA:CR46006	ncRNA
0.95-17	chr3R	27535543	27537941	+	.	NA	Intergenic	Intergenic	1745	NR_048526	12798059		NR_048526		lncRNA:CR34046	BP1091|CG34046|CR34046|Dmel\CR34046|HDC16610	long non-coding RNA:CR34046	ncRNA
1.68-7	chr2R	14812946	14818582	+	.	NA	intron (NM_166314, intron 3 of 6)	intron (NM_166314, intron 3 of 6)	-16364	NM_166313	246543		NM_166313		Vha100-3	BcDNA:AT03238|CG30329|Dmel\CG30329|vha100-3	Vacuolar H[+] ATPase 100kD subunit 3	protein-coding
2.02-9	chr3R	26105726	26113330	+	.	NA	intron (NM_176591, intron 1 of 5)	intron (NM_176591, intron 1 of 5)	5874	NM_176591	43604	Dm.1909	NM_079853		hdc	CG15532|Dmel\CG15532|Hdc|l(3)B4-3-20|psg12	headcase	protein-coding
1.01-14	chr3L	18943696	18948056	+	.	NA	intron (NM_140822, intron 1 of 5)	intron (NM_140822, intron 1 of 5)	2147	NM_140822	40070	Dm.997	NM_140822		CG6836	Dmel\CG6836	uncharacterized protein	protein-coding
2.06-6	chr3R	22625437	22627209	+	.	NA	intron (NM_001276066, intron 1 of 3)	intron (NM_001276066, intron 1 of 3)	1560	NM_170287	43222	Dm.2347	NM_079794		Tl	CG5490|CT17414|Dmel\CG5490|EP(3)1051|EP1051|Fs(1)Tl|Fs(3)Tl|T1|TL|TOL|TOLL|Toll-1|Toll1|dToll|dToll1|mat(3)9|mel(3)10|mel(3)9|tl|toll|toll-1	Toll	protein-coding
0.78-8	chr3L	644268	645331	+	.	NA	TTS (NR_048209)	TTS (NR_048209)	2591	NR_048212	12798547		NR_048212		ban	Ban|Bantam|CR33559|CR43018|Dmel\CR43018|Dmel_CR33559|EP3208|bantam-3p|cot|dme-bantam|miR-ban	bantam	ncRNA
1.17-9	chr3RHet	1661428	1663621	+	.	NA	Intergenic	BATUMI_I|LTR|Pao	43543	NM_001110980	3355072		NM_001015359		CG41099	BEST:GM10035|CG17416|CG17419|Dmel\CG41099|FBgn0039955|GM10035	uncharacterized protein	protein-coding
1.16-10	chr3L	12451042	12454255	+	.	NA	Intergenic	Intergenic	8473	NM_001300118	39419		NM_079318		eyg	BK27|Bk27|CG10488|Dmel\CG10488|EYG|Eyg|lun	eyegone	protein-coding
0.83-7	chr3R	288654	289879	+	.	NA	promoter-TSS (NM_001275325)	promoter-TSS (NM_001275325)	-661	NM_001259978	40567	Dm.20885	NM_169001		CG31522	BcDNA:GH22993|BcDNA:LD10305|CG9798|Dmel\CG31522|anon-WO0118547.381	uncharacterized protein	protein-coding
2.62	chrX	17399457	17407329	+	.	NA	intron (NM_001272714, intron 4 of 8)	intron (NM_001272714, intron 4 of 8)	-2271	NM_001272715	32729	Dm.1952	NM_132990		CG43658	CG12432|CG8557|Dmel\CG43658|Dmel_CG12432|Dmel_CG8557	uncharacterized protein	protein-coding
1.35-3	chr2L	16490868	16495216	+	.	NA	intron (NM_001273572, intron 1 of 3)	intron (NM_001273572, intron 1 of 3)	1502	NM_001273573	34984	Dm.7822	NM_078860		Tpr2	BEST:LD24941|CG4599|Dmel\CG4599|EU3220|TPR2|Tpr-2|Trp2|dTPR2|dTpr2|dtpr2|dtrpr2|tpr2	Tetratricopeptide repeat protein 2	protein-coding
0.81-13	chr3R	12068905	12072544	+	.	NA	intron (NM_169709, intron 1 of 1)	intron (NM_169709, intron 1 of 1)	2186	NM_169709	53562	Dm.1728	NM_080255		tara	5472|CG6889|Dmel\CG6889|EP(3)3463|Tara|anon-WO0257455.25|l(3)03881|l(3)j1C5|l(3)jlC5	taranis	protein-coding
0.71-6	chrX	8960575	8963250	+	.	NA	5' UTR (NM_132288, exon 1 of 7)	5' UTR (NM_132288, exon 1 of 7)	104	NM_132288	31829	Dm.25232	NM_132288		CG15365	Dmel\CG15365	uncharacterized protein	protein-coding
0.72-5	chr3L	15224795	15225586	+	.	NA	Intergenic	Intergenic	-3529	NM_080018	44497	Dm.3403	NM_080018		Tollo	CG6890|CT21344|Dmel\CG6890|TOLL 8|Tl-8|Toll-8|Toll8|dTLR8|dToll8|toll|tollo|tollo/toll-8	tollo	protein-coding
1.63-6	chr2R	15824252	15826575	+	.	NA	Intergenic	Intergenic	2636	NR_048168	12798123		NR_048168		lncRNA:CR43421	CR43421|Dmel\CR43421	long non-coding RNA:CR43421	ncRNA
1.44-5	chr2R	10151353	10153269	+	.	NA	intron (NM_001299486, intron 1 of 6)	intron (NM_001299486, intron 1 of 6)	2691	NM_166044	36586		NM_137103		CG8547	Dmel\CG8547	uncharacterized protein	protein-coding
1.99-8	chr3R	854344	862131	+	.	NA	Intergenic	Intergenic	13433	NR_048323	12798229		NR_048323		lncRNA:CR43635	CR43635|Dmel\CR43635|lincRNA.676	long non-coding RNA:CR43635	ncRNA
1.91-5	chr3R	883754	888236	+	.	NA	Intergenic	Intergenic	-6535	NR_125072	19835391		NR_125072		lncRNA:CR45588	CR45588|Dmel\CR45588	long non-coding RNA:CR45588	ncRNA
1.02-5	chr2R	4632567	4635685	+	.	NA	intron (NM_001144149, intron 2 of 8)	intron (NM_001144149, intron 2 of 8)	-2245	NR_124474	19835399		NR_124474		lncRNA:CR44277	CR44277|Dmel\CR44277	long non-coding RNA:CR44277	ncRNA
1.22-2	chr2L	15364766	15366196	+	.	NA	Intergenic	Intergenic	-3854	NM_135907	34904	Dm.24386	NM_135907		CG15258	Dmel\CG15258	uncharacterized protein	protein-coding
0.71-2	chr2L	7325805	7325994	+	.	NA	Intergenic	Intergenic	3620	NR_124132	19835977		NR_124132		lncRNA:CR45304	CR45304|Dmel\CR45304	long non-coding RNA:CR45304	ncRNA
0.82-4	chr2R	18787062	18788554	+	.	NA	intron (NM_001259545, intron 1 of 11)	intron (NM_001259545, intron 1 of 11)	4111	NM_079091	37641	Dm.4913	NM_079091		nahoda	CG12781|CT36793|Dmel\CG12781	nahoda	protein-coding
1.06-8	chr3L	2551853	2554186	+	.	NA	intron (NM_001259641, intron 1 of 15)	intron (NM_001259641, intron 1 of 15)	1273	NM_001259644	46194	Dm.11221	NM_080516		Spn	BcDNA:GM16129|CG16757|Dmel\CG16757|E62|EL62|c62E-5|l(3)06911|spn	Spinophilin	protein-coding
0.98-7	chr3R	1830994	1835835	+	.	NA	promoter-TSS (NM_169121)	promoter-TSS (NM_169121)	36	NM_169121	40739	Dm.1520	NM_079519		Rm62	4136|CG10279|DmRH8|Dmel\CG10279|Dmp68|Lip|RM62|dmP68|l(3)01086|l(3)j3D2|l(3)j3D5|l(3)rG338|l(3)s5196|p68|rm62	Rm62	protein-coding
2.59	chr3L	20972209	20977374	+	.	NA	Intergenic	Intergenic	-6991	NM_001104183	2768984	Dm.29147	NM_001104183		CG33286	CG12982|Dmel\CG33286	uncharacterized protein	protein-coding
1.34-4	chr2L	7992921	7995161	+	.	NA	promoter-TSS (NR_124141)	promoter-TSS (NR_124141)	143	NM_164777	34087	Dm.5223	NM_135324		pes	CG7228|Dmel\CG7228|Pes|Peste	peste	protein-coding
1.32-10	chr3L	14639825	14644106	+	.	NA	intron (NM_206353, intron 1 of 7)	intron (NM_206353, intron 1 of 7)	13081	NR_133240	26067216		NR_133240		lncRNA:CR45888	CR45888|Dmel\CR45888	long non-coding RNA:CR45888	ncRNA
0.78-3	chr2L	6994387	6997283	+	.	NA	intron (NM_001258993, intron 2 of 12)	HMSBEAGLE_I|LTR|Gypsy	9874	NR_124126	19835512		NR_124126		lncRNA:CR44326	CR44326|Dmel\CR44326	long non-coding RNA:CR44326	ncRNA
1.87-9	chr3R	3121991	3126147	+	.	NA	intron (NM_001275414, intron 3 of 8)	intron (NM_001275414, intron 3 of 8)	3886	NM_001144549	40879	Dm.5644	NM_141458		rn	5.3|CG10040|CG14600|CG14601|CG14603|CG32466|CG32467|CG42277|Dipr|Dmel\CG42277|Dmel_CG32466|Dmel_CG32467|P5.3|Rn|roe|tod|tot	rotund	protein-coding
2.31	chr3L	10666377	10675828	+	.	NA	intron (NM_168420, intron 1 of 8)	intron (NM_168420, intron 1 of 8)	-13022	NM_140151	39213	Dm.6149	NM_140151		CG11811	Dmel\CG11811	uncharacterized protein	protein-coding
1.09-8	chr3L	15162914	15166791	+	.	NA	Intergenic	Intergenic	-8124	NM_140501	39657	Dm.20085	NM_140501		CG7011	Dmel\CG7011	uncharacterized protein	protein-coding
0.81-9	chr3L	7543298	7544000	+	.	NA	Intergenic	Intergenic	-8092	NM_168223	318002	Dm.27837	NM_168223		CG32376	CG8528|Dmel\CG32376|SP148	uncharacterized protein	protein-coding
1.33-3	chr2L	18619067	18624276	+	.	NA	intron (NM_001273613, intron 1 of 2)	intron (NM_001273613, intron 1 of 2)	4415	NM_078873	35116	Dm.2155	NM_078873		MESR3	CG15162|Dmel\CG15162	Misexpression suppressor of ras 3	protein-coding
0.73-7	chr3R	4613180	4614240	+	.	NA	intron (NM_001275457, intron 4 of 13)	intron (NM_001275457, intron 4 of 13)	-3732	NM_001031986	8674049	Dm.7893	NM_001031986		Pif1A	BcDNA:GH12504|CG11773|CG11774|CG11776|CG32940|CG33719|CG42599|CG9808|DM22|Dmel\CG42599|Dmel_CG11776|Dmel_CG33719|IP06413p|PIF-1A|Pif1	PFTAIRE-interacting factor 1A	protein-coding
1.59-13	chr3L	11344586	11348350	+	.	NA	Intergenic	Intergenic	-3625	NR_124887	19834811		NR_124887		lncRNA:CR45251	CR45251|Dmel\CR45251	long non-coding RNA:CR45251	ncRNA
1.16-12	chr3R	23024849	23027736	+	.	NA	Intergenic	Intergenic	-6303	NM_001300629	43275		NM_079803		Ser	Bd|CG6127|CT18858|Dmel\CG6127|Rpw|SER|mel(3)8|ser|std	Serrate	protein-coding
1.83-6	chr3L	12439506	12441406	+	.	NA	Intergenic	(TCCA)n|Simple_repeat|Simple_repeat	-14688	NM_001274833	39418	Dm.941	NM_079317		toe	CG10704|Dmel\CG10704|TOE|Toe|anon-WO0172774.89	twin of eyg	protein-coding
0.76-2	chr2L	488709	490965	+	.	NA	promoter-TSS (NR_133060)	promoter-TSS (NR_133060)	-998	NM_001272899	33225	Dm.4716	NM_057432		ush	CG2762|Dmel\CG2762|FOG|USH|Ush|ZFPM2|dFOG|l(2)19|u-sh|ushaped	u-shaped	protein-coding
2.49-2	chr2R	14416481	14419667	+	.	NA	intron (NM_137497, intron 1 of 1)	intron (NM_137497, intron 1 of 1)	-1821	NM_001103897	37130	Dm.6399	NM_137497		Pepck2	CG10924|Dmel\CG10924|PEPCK|pepck|pepck2	Phosphoenolpyruvate carboxykinase 2	protein-coding
0.94-10	chr3L	733862	736298	+	.	NA	Intergenic	Intergenic	2399	NR_073907	14462824		NR_073906		lncRNA:CR43785	CR43785|Dmel\CR43785|lincRNA.405	long non-coding RNA:CR43785	ncRNA
1.61	chr2R	15511519	15515549	+	.	NA	intron (NM_001259501, intron 2 of 9)	intron (NM_001259501, intron 2 of 9)	4368	NM_001259504	37254	Dm.7773	NM_057383		sm	BcDNA:GH10856|CG9218|Dmel\CG9218|Sm|l(2)05338|smo	smooth	protein-coding
1.31-16	chrX	2875754	2876861	+	.	NA	intron (NM_001258578, intron 4 of 10)	intron (NM_001258578, intron 4 of 10)	-6777	NM_001272267	31292	Dm.4017	NM_080320		kirre	CG3653|CT12279|DUF|DUF/KIRRE|Dmel\CG3653|Duf|Duf/Kirre|EG:163A10.1|Kirre|RH09239|duf|duf/kirre	kin of irre	protein-coding
1.13-17	chr3R	25106496	25109314	+	.	NA	Intergenic	Intergenic	-5075	NR_125290	19835415		NR_125290		lncRNA:CR45568	CR45568|Dmel\CR45568	long non-coding RNA:CR45568	ncRNA
0.95-4	chr2L	7374129	7375505	+	.	NA	intron (NM_135265, intron 4 of 6)	intron (NM_135265, intron 4 of 6)	-2885	NM_078779	34012	Dm.2733	NM_078779		ninaC	2.2|CG 5125|CG5125|CG54125|CT16120|CT42491|DRONINAC|Dm NinaC|Dmel\CG5125|Myo1B|NINA C|NINAC|Nina C|NinaC|ninac	neither inactivation nor afterpotential C	protein-coding
1.6-8	chr3L	21088752	21092652	+	.	NA	intron (NM_001275206, intron 1 of 6)	intron (NM_001275206, intron 1 of 6)	2498	NM_001275206	40330	Dm.2516	NM_079469		ko	CG10573|Dmel\CG10573	knockout	protein-coding
1.66-4	chr3R	180633	182388	+	.	NA	Intergenic	Intergenic	-4095	NM_001275323	40551	Dm.11358	NM_141202		CG1090	Dmel\CG1090	uncharacterized protein	protein-coding
1.32	chr2L	716017	718800	+	.	NA	Intergenic	Intergenic	-2425	NM_001298622	33245		NM_078722		ds	CG17941|CT39575|DS|Dmel\CG17941|Ds|EP-822|cad2|dachs|l(2)01855|l(2)05142	dachsous	protein-coding
1.16-5	chr2R	14098304	14099600	+	.	NA	TTS (NR_124612)	TTS (NR_124612)	1927	NR_124612	19835755		NR_124612		lncRNA:CR45147	CR45147|Dmel\CR45147	long non-coding RNA:CR45147	ncRNA
2.1-2	chr2R	8899957	8911537	+	.	NA	Intergenic	Intergenic	21119	NM_079002	36432	Dm.2672	NM_079002		Su(z)2	Arp|CG3905|Dmel\CG3905|SU(Z)2|SUZ2|Su(Z)2|Su(z)2D|Su(z)3|Su(z)[[2]]|Suz2|l(2)k06344|su(z)2|su(z)3	Suppressor of zeste 2	protein-coding
0.93-5	chr2R	3950152	3952640	+	.	NA	intron (NM_165585, intron 1 of 4)	intron (NM_165585, intron 1 of 4)	1663	NM_001299252	35770	Dm.6229	NM_136503		CG12769	Dmel\CG12769	uncharacterized protein	protein-coding
2.28-4	chr3L	19657159	19661877	+	.	NA	Intergenic	Intergenic	-2314	NM_001275131	40146	Dm.5485	NM_140883		tey	CG8780|Dmel\CG8780	teyrha-meyrha	protein-coding
0.92-2	chr2L	5235412	5236540	+	.	NA	intron (NM_175975, intron 2 of 3)	intron (NM_175975, intron 2 of 3)	1386	NM_175978	33753	Dm.7011	NM_175975		tkv	Atkv|Atr25D|Brk25D|Brk25D1|Brk25D2|CG14026|Dmel\CG14026|Dtfr|STK-A|TKV|TKV1|Tkv|dtfr|kv|l(2)04415|l(2)25Da|str|tkv1|tkva	thickveins	protein-coding
2.56	chr2L	2975987	2979099	+	.	NA	promoter-TSS (NM_134887)	promoter-TSS (NM_134887)	421	NM_134888	33503	Dm.30761	NM_134888		CG3165	Dmel\CG3165	uncharacterized protein	protein-coding
0.95-2	chr2L	7197943	7205290	+	.	NA	intron (NM_135259, intron 1 of 4)	intron (NM_135259, intron 1 of 4)	2648	NM_164741	34002	Dm.340	NM_135259		CG4502	Dmel\CG4502|anon-WO0118547.403	uncharacterized protein	protein-coding
2.13-4	chrX	5810728	5819128	+	.	NA	intron (NM_001297988, intron 1 of 6)	intron (NM_001297988, intron 1 of 6)	3735	NM_132051	31525	Dm.12969	NM_132051		CG3726	Dmel\CG3726	uncharacterized protein	protein-coding
1.19-5	chr3L	4405841	4407857	+	.	NA	promoter-TSS (NM_001104033)	promoter-TSS (NM_001104033)	-94	NM_001104033	38543	Dm.11370	NM_139643		DOR	CG11347|Dmel\CG11347|dDOR	Diabetes and obesity regulated	protein-coding
1.82-7	chr3L	134034	140612	+	.	NA	intron (NM_167790, intron 3 of 5)	intron (NM_167790, intron 3 of 5)	-3743	NM_167795	38017	Dm.7033	NM_080382		Pdk1	1210|CG1201|CG1210|DSTPK61|Dmel\CG1210|Dstpk61|PDK|PDK-1|PDK1|PDK1/Pk61C|PK61C|Pk61C|Pk61C/PDK1|Pk61C|PDK1|Pk61c/PDK1|dPDK|dPDK-1|dPDK1|dSTPK61|pdk1|pdpk1|pk61c	Phosphoinositide-dependent kinase 1	protein-coding
0.7-6	chrX	11440443	11441352	+	.	NA	promoter-TSS (NR_047793)	promoter-TSS (NR_047793)	-558	NR_047793	12797961		NR_047793		mir-2492	CR43042|Dmel\CR43042|dme-mir-2492|miR-2492	mir-2492 stem loop	miscRNA
2.37-3	chr3L	16145862	16160118	+	.	NA	intron (NM_001259861, intron 1 of 4)	intron (NM_001259861, intron 1 of 4)	4811	NM_001259861	39772	Dm.3702	NM_140587		CG5151	Dmel\CG5151	uncharacterized protein	protein-coding
0.84-8	chr3L	19147368	19151674	+	.	NA	intron (NM_168787, intron 2 of 2)	intron (NM_168787, intron 2 of 2)	-9661	NM_079431	40090	Dm.2524	NM_079431		fz2	CG9739|D-Fz2|D-fz2|DFZ2|DFz-2|DFz2|DFz2C|Dfrz2|Dfz2|Dfz[[2]]|Dm Fz2|Dmel\CG9739|FZ2|Fz2|dFz2|dfz(2)|dfz2|dfz2r|frz2|fz-2	frizzled 2	protein-coding
0.91-7	chr3L	9329917	9333048	+	.	NA	promoter-TSS (NM_001169925)	promoter-TSS (NM_001169925)	-428	NM_001169925	39063	Dm.1437	NM_140041		PGRP-LC	(PGRP)-LC|CG4432|Dm PGRP-LC|Dmel\CG4432|PGRP-LCa|PGRP-LCx|PGRPLC|Pgrp-LC|ird7|pgrp lc|pgrp-lc|tot	Peptidoglycan recognition protein LC	protein-coding
0.76-12	chrX	14971672	14972879	+	.	NA	non-coding (NR_123908, exon 1 of 1)	non-coding (NR_123908, exon 1 of 1)	-1714	NR_123909	19835098		NR_123909		lncRNA:CR44661	CR44661|Dmel\CR44661|lincRNA.996	long non-coding RNA:CR44661	ncRNA
2.4-3	chr3R	12160386	12163384	+	.	NA	intron (NM_001275698, intron 1 of 9)	intron (NM_001275698, intron 1 of 9)	2380	NM_080248	53437	Dm.13781	NM_080248		Sulf1	CG6725|DSulf|DSulf1|Dmel\CG6725|Dsulf1|Neu5|sulf|sulf1	Sulfated	protein-coding
1.11-14	chr3R	12113112	12118549	+	.	NA	intron (NM_169711, intron 3 of 11)	intron (NM_169711, intron 3 of 11)	814	NM_001014627	49701	Dm.7006	NM_080202		gish	CG6963|CK1|CK1-gamma|CK1[[gamma]]|CK1gamma|CKI-related|CKIgamma|Dmel\CG6963|Gish|Hrr25|NEST:bs27c08|Spider|anon-WO0118547.425|ms(3)89B|spider	gilgamesh	protein-coding
1.62-12	chr3R	9823763	9828253	+	.	NA	intron (NM_169566, intron 2 of 8)	intron (NM_169566, intron 2 of 8)	-16923	NM_142069	41704	Dm.10784	NM_142068		rdx	0869/09|BEST:GM07940|CG10235|CG12537|CG9924|D-SPOP|Dmel\CG12537|Dmel_CG9924|Dromel_CG9924_FBtr0082871_rdx_mORF|HIB|Hib|Rdx|SPOP|Spop|anon-WO0118547.577|hib|l(3)03477|l(3)2004|l(3)88Aa|l(3)A6|l(3)S086909|l(3)SG40|l(3)dsl-6|l(3)dsl6|l(3)j1D1|l(3)j4C7|mei-P19	roadkill	protein-coding
1.26-11	chr3R	13970767	13972437	+	.	NA	Intergenic	Intergenic	-6240	NM_142419	42163	Dm.20208	NM_142419		CG14316	Dmel\CG14316	uncharacterized protein	protein-coding
1.24-13	chr3L	19888420	19892870	+	.	NA	intron (NM_140898, intron 1 of 4)	intron (NM_140898, intron 1 of 4)	-1154	NR_037751	10178829		NR_037751		lncRNA:CR32218	CG8037|CR32218|Dmel\CR32218	long non-coding RNA:CR32218	ncRNA
1.56-3	chr2L	22113989	22115646	+	.	NA	Intergenic	Intergenic	5853	NM_001299201	35439	Dm.17890	NM_136288		CG6675	Dmel\CG6675	uncharacterized protein	protein-coding
1.24-14	chr3R	5436131	5439804	+	.	NA	intron (NM_001275498, intron 2 of 4)	intron (NM_001275498, intron 2 of 4)	-10699	NM_176438	41163	Dm.11523	NM_141661		CG8312	Dmel\CG8312	uncharacterized protein	protein-coding
1.66-5	chr3R	9842808	9846669	+	.	NA	intron (NM_169566, intron 2 of 8)	intron (NM_169566, intron 2 of 8)	6946	NM_142068	41704	Dm.10784	NM_142068		rdx	0869/09|BEST:GM07940|CG10235|CG12537|CG9924|D-SPOP|Dmel\CG12537|Dmel_CG9924|Dromel_CG9924_FBtr0082871_rdx_mORF|HIB|Hib|Rdx|SPOP|Spop|anon-WO0118547.577|hib|l(3)03477|l(3)2004|l(3)88Aa|l(3)A6|l(3)S086909|l(3)SG40|l(3)dsl-6|l(3)dsl6|l(3)j1D1|l(3)j4C7|mei-P19	roadkill	protein-coding
1.14-6	chr2L	14367167	14374720	+	.	NA	Intergenic	Intergenic	8874	NM_001014482	34842	Dm.2676	NM_078841		spel1	BG:DS01068.9|CG4215|Dmel\CG4215|Msh2|SPEL1|spel|spel-1	spellchecker1	protein-coding
0.99-4	chr3L	2471211	2474391	+	.	NA	intron (NM_001031933, intron 1 of 8)	intron (NM_001031933, intron 1 of 8)	2813	NM_139465	38310	Dm.15819	NM_139465		CG16762	Dmel\CG16762	uncharacterized protein	protein-coding
1.06-17	chrX	16005565	16008496	+	.	NA	Intergenic	Intergenic	-8051	NM_132878	32576	Dm.11619	NM_132878		CG42353	CG9216|Dmel\CG42353|Dmel_CG9216	uncharacterized protein	protein-coding
1.64-6	chr3R	4854874	4858167	+	.	NA	intron (NM_169255, intron 1 of 2)	intron (NM_169255, intron 1 of 2)	2933	NM_169257	41085	Dm.1114	NM_057304		neur	0328/12|0971/15|1293/09|1315/05|BEST:LD21494|CG11988|Dmel\CG11988|Neur|l(3)j6B12|l(3)j9B8|l(3)j9B9|l(3)j9C8|l(3)neo37|neu	neuralized	protein-coding
1.11-3	chr2L	6793326	6794964	+	.	NA	intron (NM_057821, intron 1 of 6)	(CAA)n|Simple_repeat|Simple_repeat	454	NM_057821	33953	Dm.4056	NM_057820		nrv2	42kDa|CG9261|Dmel\CG9261|K-ATPase|NEST:bs13c10|Na|NaK ATPase|Na[+]/K[+] ATPase|Na[+]/K[+]-ATPase|Na[+]/K[+]ATPase|Nrv|Nrv2|Nrv2.2|ecta|l(2)SH0329|l(2)SH2 0329|l(2)k04223|l(2)k13315|nrv2.2	nervana 2	protein-coding
3.32-3	chr3L	11325941	11331117	+	.	NA	Intergenic	Intergenic	-6653	NR_124886	19835745		NR_124886		lncRNA:CR45250	CR45250|Dmel\CR45250	long non-coding RNA:CR45250	ncRNA
1.36-2	chr2L	11456848	11460841	+	.	NA	Intergenic	Intergenic	-13230	NM_164966	34569		NM_164966		salm	3602|B1164|CG6464|Dmel\CG6464|SAL|SALM|SAL[M]|SPALT|Sal|SalM|Salm|Spalt|l(2)03602|sal|salII|salM|slam|spalt	spalt major	protein-coding
1.45-12	chr3R	3995490	3999370	+	.	NA	intron (NM_169206, intron 2 of 8)	intron (NM_169206, intron 2 of 8)	9736	NM_169206	40962	Dm.5963	NM_169206		grn	CG9656|CG9656-PA|Dmel\CG9656|GATAc|GRAIN|Gata-c|Gata2|Grn|dGATA-2|dGATAc|dGatac|gra|l(3)84Fa	grain	protein-coding
1.86-3	chr3L	12102041	12106439	+	.	NA	Intergenic	Intergenic	-4961	NM_140288	39374	Dm.3655	NM_140288		vers	CG6801|Dmel\CG6801|L(3)JD3|l(3)68Fb|l(3)j2D3|l(3)jD3	versatile	protein-coding
2.29-5	chr3R	2767307	2775069	+	.	NA	intron (NM_206446, intron 2 of 6)	intron (NM_206446, intron 2 of 6)	-12626	NM_206454	40835	Dm.3803	NM_206444		Antp	3.4|ANT-C|ANT-P|ANTC|ANTP|Ant|AntP|AntP1|Antp P1|Antp P2|Antp1|Aus|BG:DS07700.1|CG1028|DMANTPE1|DRO15DC96Z|DmAntp|Dmel\CG1028|Hu|Ns|Scx|antp|l(3)84Ba	Antennapedia	protein-coding
1.72-8	chr3R	705916	708610	+	.	NA	Intergenic	Intergenic	-3008	NM_141247	40606	Dm.5617	NM_141247		laf	C6|CG14660|Dmel\CG14660	labial associated factor	protein-coding
1.47-5	chr3R	2783899	2788071	+	.	NA	intron (NM_206446, intron 2 of 6)	intron (NM_206446, intron 2 of 6)	-27423	NM_206454	40835	Dm.3803	NM_206444		Antp	3.4|ANT-C|ANT-P|ANTC|ANTP|Ant|AntP|AntP1|Antp P1|Antp P2|Antp1|Aus|BG:DS07700.1|CG1028|DMANTPE1|DRO15DC96Z|DmAntp|Dmel\CG1028|Hu|Ns|Scx|antp|l(3)84Ba	Antennapedia	protein-coding
1.99-4	chr2R	7062184	7070431	+	.	NA	intron (NM_206091, intron 1 of 7)	intron (NM_206091, intron 1 of 7)	-4422	NM_057375	36171	Dm.4730	NM_057375		shn	BEST:SD06302|CG7734|Dmel\CG7734|EP(2)2359|EP2359|SD06302|SHN|Schnurri|Shn|l(2)04738|quo	schnurri	protein-coding
1.34-5	chr2L	8916132	8917793	+	.	NA	intron (NM_001298837, intron 2 of 10)	intron (NM_001298837, intron 2 of 10)	-17000	NM_001169444	34211	Dm.364	NM_078791		Tsp29Fa	CG9494|Dm.Tsp29Fa|Dmel\CG9494	Tetraspanin 29Fa	protein-coding
2.44	chr3L	38961	41953	+	.	NA	Intergenic	Intergenic	14294	NM_001259591	12798539	Dm.38794	NM_001259591		CG43149	Dmel\CG43149	uncharacterized protein	protein-coding
2.43-3	chr3L	10515793	10527573	+	.	NA	intron (NM_001274751, intron 2 of 13)	intron (NM_001274751, intron 2 of 13)	12580	NM_168413	39198	Dm.5024	NM_168412		Rbfox1	A2BP1|A2bp1|BcDNA:GM06073|CG14155|CG18441|CG32062|Dmel\CG32062|cg18441|dA2BP1|rbfox1	RNA-binding Fox protein 1	protein-coding
1.98-2	chr2L	18308550	18318700	+	.	NA	non-coding (NR_124363, exon 1 of 1)	non-coding (NR_124363, exon 1 of 1)	426	NR_124363	19836111		NR_124363		lncRNA:CR44489	CR44489|Dmel\CR44489|lincRNA.183	long non-coding RNA:CR44489	ncRNA
2.14-2	chr3L	6120674	6121610	+	.	NA	non-coding (NR_133176, exon 1 of 1)	non-coding (NR_133176, exon 1 of 1)	765	NM_001316467	38701	Dm.861	NM_168157		l(3)mbn	CG12755|Dmel\CG12755|MBN|l(3)malignant blood neoplasm1|l(3)mbn-1|l(3)mbn1	lethal (3) malignant blood neoplasm	protein-coding
2.24-2	chr2R	11773647	11777426	+	.	NA	intron (NM_001274088, intron 2 of 20)	intron (NM_001274088, intron 2 of 20)	2886	NM_001103864	36746	Dm.4729	NM_057379		sli	CG33464|CG43758|CG8355|CT21700|CT37068|Dmel\CG43758|Dmel_CG33464|Dmel_CG8355|Sli|Slit|dSlit|fus3|l(2)05248|wdh	slit	protein-coding
1.81-7	chrX	11417938	11421444	+	.	NA	intron (NM_206688, intron 1 of 4)	intron (NM_206688, intron 1 of 4)	-21764	NR_047793	12797961		NR_047793		mir-2492	CR43042|Dmel\CR43042|dme-mir-2492|miR-2492	mir-2492 stem loop	miscRNA
2.85	chr3R	1448356	1450750	+	.	NA	promoter-TSS (NM_141303)	promoter-TSS (NM_141303)	294	NM_001104219	40686	Dm.4016	NM_141302		CG2911	Dmel\CG2911	uncharacterized protein	protein-coding
1.17-7	chr3R	1106201	1108009	+	.	NA	promoter-TSS (NM_001144534)	promoter-TSS (NM_001144534)	-281	NM_001144534	45467	Dm.24822	NM_143760		mtd	CG10196|CG10199|CG32464|Dmel\CG32464|L(3)82Fd|L82|anon-EST:Posey263|l(3)82FD|l(3)82Fd	mustard	protein-coding
1.7-6	chr3L	18619340	18620563	+	.	NA	intron (NM_001275088, intron 1 of 8)	intron (NM_001275088, intron 1 of 8)	892	NM_001275090	40032	Dm.5509	NM_140792		MYPT-75D	CG6896|Dmel\CG6896|MYPT75-D|MYPT75D|Mypt-75d	MYPT-75D	protein-coding
1.64-8	chr3R	10543782	10548250	+	.	NA	intron (NM_001300400, intron 1 of 8)	intron (NM_001300400, intron 1 of 8)	3967	NM_001038966	41783		NM_001038966		kibra	CG12600|CG33967|CG7552|DmKibra|Dmel\CG33967|Kbr|Kib|Kibra|ORE-2|RE26350|kbr|kib|l(3)02404|l(3)j5C3|l(3)neo42	kibra	protein-coding
0.94-15	chr3R	6418652	6420457	+	.	NA	intron (NM_057229, intron 3 of 5)	intron (NM_057229, intron 3 of 5)	20444	NM_001031999	41273	Dm.2272	NM_057228		hth	1323/07|1422/04|CG17117|Dm-HTH|Dmel\CG17117|HTH|Hth|MEIS1|Meis1|P53|anon-EST:Liang-2.13|clone 2.13|dtl|hth1|hth2|l(3)05745|l(3)86Ca	homothorax	protein-coding
0.7-4	chr3R	25608784	25610598	+	.	NA	intron (NM_001032406, intron 1 of 2)	intron (NM_001032406, intron 1 of 2)	1360	NM_001032406	3772082	Dm.6968	NM_001032405		kay	AP-1|AP1|CG15507|CG15509|CG33956|D-Fos|D-fos|D-fos/kay|DFOS|DFos|DFra|DM3|DM30|Dfos|Dmel\CG33956|FOS|Fos|Fra|Jra|KAY|Kay|Kayak|c-Fos|c-fos|d-fos|dAP-1|dFRA|dFos|dFra|dfos|dlhD|fbz|fos|fra	kayak	protein-coding
2.22	chr2R	6559984	6567999	+	.	NA	intron (NM_001259328, intron 1 of 5)	intron (NM_001259328, intron 1 of 5)	3141	NM_001201974	36125	Dm.4360	NM_165794		stan	CG11895|CT20776|Dmel\CG11895|Flam|Fmi|STAN|Stan|fmi|fmi/stan	starry night	protein-coding
0.78-6	chr2L	9990801	9993697	+	.	NA	intron (NM_001273384, intron 3 of 4)	intron (NM_001273384, intron 3 of 4)	4323	NM_164884	318996	Dm.5569	NM_164884		CG31875	BcDNA:AT29184|CG5831|Desr|Dmel\CG31875	uncharacterized protein	protein-coding
1.89-7	chr3L	20392131	20394804	+	.	NA	intron (NM_079933, intron 1 of 1)	intron (NM_079933, intron 1 of 1)	1242	NM_079933	43999	Dm.1418	NM_079933		trbl	CG5408|Dmel\CG5408|Trbl|trb	tribbles	protein-coding
1.36-12	chrX	12553487	12557597	+	.	NA	TTS (NR_002692)	TTS (NR_002692)	975	NM_167333	32222	Dm.4329	NM_078586		Tis11	CG4070|DTIS11|Dmel\CG4070|TIS11|TIS11cc1|TIScc1|Ts11|anon-EST:Liang-1.28|clone 1.28|dTIS11|dTTP|dTis11|l(1)G0124|tis-11	Tis11 zinc finger protein	protein-coding
1.77-6	chr3R	21464034	21466203	+	.	NA	promoter-TSS (NM_170234)	promoter-TSS (NM_170234)	-397	NM_170234	43093	Dm.7493	NM_143152		jigr1	CG17383|Dmel\CG17383|JIGR-1|JIGR1|bs29f05.y1|son	jing interacting gene regulatory 1	protein-coding
0.85-2	chr2R	18624901	18627702	+	.	NA	intron (NM_001274210, intron 1 of 15)	intron (NM_001274210, intron 1 of 15)	1663	NM_001274210	43997	Dm.14398	NM_166546		jbug	AAF46896|CG11605|CG13525|CG30092|CG3550|Dmel\CG30092|Jbug	jitterbug	protein-coding
1.39-7	chr3R	3000965	3001850	+	.	NA	intron (NM_169177, intron 3 of 9)	intron (NM_169177, intron 3 of 9)	10988	NM_141446	40862	Dm.13666	NM_141446		CG10055	Dmel\CG10055|RE52393	uncharacterized protein	protein-coding
1.5-6	chr3R	18007183	18019045	+	.	NA	intron (NM_169997, intron 4 of 18)	intron (NM_169997, intron 4 of 18)	13145	NM_001275897	42601	Dm.13728	NM_169997		SKIP	CG13863|CG13864|CG31163|CG5736|CG7086|CG7087|Dmel\CG31163	Shal K[+] channel interacting protein	protein-coding
0.86-10	chr3R	10938783	10940121	+	.	NA	intron (NM_169609, intron 1 of 9)	intron (NM_169609, intron 1 of 9)	17129	NR_048392	12797904		NR_048392		mir-2493	CR43022|Dmel\CR43022|dme-miR-2493-5p|dme-mir-2493	mir-2493 stem loop	ncRNA
1.79-6	chr2R	8878915	8885660	+	.	NA	TTS (NM_001032243)	TTS (NM_001032243)	885	NM_001032243	3772108	Dm.28760	NM_001032243		CG33798	BP1039|Dmel\CG33798	uncharacterized protein	protein-coding
0.82-5	chr3L	10762459	10764404	+	.	NA	Intergenic	Intergenic	-1594	NM_001274759	12798172	Dm.33178	NM_001259780		CG43245	Dmel\CG43245	uncharacterized protein	protein-coding
1.34-11	chr3L	20592934	20598426	+	.	NA	intron (NM_176374, intron 2 of 3)	intron (NM_176374, intron 2 of 3)	18079	NM_176374	40285	Dm.1017	NM_176374		knrl	CG4761|Dmel\CG4761|Knrl|NR0A2|knl	knirps-like	protein-coding
2.05-5	chr3L	17002657	17005077	+	.	NA	intron (NM_001275048, intron 1 of 6)	intron (NM_001275048, intron 1 of 6)	1798	NM_001275048	39902	Dm.2243	NM_140686		CG3764	Dmel\CG3764	uncharacterized protein	protein-coding
1.13	chr2L	4588519	4591573	+	.	NA	intron (NM_001258946, intron 1 of 46)	intron (NM_001258946, intron 1 of 46)	1917	NM_001273107	318824	Dm.20530	NM_001258946		dpy	BcDNA:SD02173|CG15637|CG31724|CG31725|CG31726|CG31727|CG31964|CG31965|CG31966|CG31967|CG31968|CG33000|CG33086|CG33196|CR33195|CT35799|DP|DPY|Dmel\CG33196|Dp|Mur24F|Q8IQ18_DROME|SP460|dp|l(2)24Fd|olv[D]	dumpy	protein-coding
1.52-7	chr2R	12698646	12703192	+	.	NA	TTS (NR_124579)	TTS (NR_124579)	1169	NR_124580	19835895		NR_124579		lncRNA:CR44379	CR44379|Dmel\CR44379|lincRNA.327	long non-coding RNA:CR44379	ncRNA
1.97-6	chr3R	26088536	26101849	+	.	NA	Intergenic	Intergenic	4085	NR_133485	26067430		NR_133485		lncRNA:CR46113	CR46113|Dmel\CR46113	long non-coding RNA:CR46113	ncRNA
1.51	chr2L	5241245	5243652	+	.	NA	5' UTR (NM_175977, exon 1 of 4)	5' UTR (NM_175977, exon 1 of 4)	172	NM_175977	33753	Dm.7011	NM_175975		tkv	Atkv|Atr25D|Brk25D|Brk25D1|Brk25D2|CG14026|Dmel\CG14026|Dtfr|STK-A|TKV|TKV1|Tkv|dtfr|kv|l(2)04415|l(2)25Da|str|tkv1|tkva	thickveins	protein-coding
1.48-7	chr3L	10337139	10343741	+	.	NA	intron (NR_133212, intron 1 of 2)	intron (NR_133212, intron 1 of 2)	14879	NR_133212	26067327		NR_133209		lncRNA:CR46006	CR44327|CR45244|CR46006|Dmel\CR46006|Dmel_CR44327|Dmel_CR45244|pri-mir-276b_mir-276a	long non-coding RNA:CR46006	ncRNA
1.54-9	chr3R	15126869	15130152	+	.	NA	TTS (NM_057916)	TTS (NM_057916)	-5093	NM_001275799	14462489	Dm.38946	NM_001275799		CG44174	Dmel\CG44174|lincRNA.811	uncharacterized protein	protein-coding
0.97	chr2L	9184322	9186730	+	.	NA	intron (NM_001201817, intron 2 of 14)	intron (NM_001201817, intron 2 of 14)	9168	NM_001201817	34242	Dm.2669	NM_078797		tai	58/2|CG13109|CG18494|DAIB1|DmTaiman|Dmel\CG13109|EP(2)2630|NEST:bs13g05|TAI|Tai|Taiman|bs13g05.y1|l(2)01351|l(2)k05802|l(2)k05809	taiman	protein-coding
1.17-4	chr3L	10740330	10745078	+	.	NA	Intergenic	Intergenic	-22321	NM_001274759	12798172	Dm.33178	NM_001259780		CG43245	Dmel\CG43245	uncharacterized protein	protein-coding
2.65-5	chrX	13429770	13437569	+	.	NA	Intergenic	Intergenic	-4007	NM_132668	32309	Dm.13849	NM_132668		Cpr12A	BcDNA:LP12385|CG15757|Dmel\CG15757	Cuticular protein 12A	protein-coding
1.42-15	chrX	2899654	2905154	+	.	NA	intron (NM_001258578, intron 6 of 10)	intron (NM_001258578, intron 6 of 10)	19320	NM_001272267	31292	Dm.4017	NM_080320		kirre	CG3653|CT12279|DUF|DUF/KIRRE|Dmel\CG3653|Duf|Duf/Kirre|EG:163A10.1|Kirre|RH09239|duf|duf/kirre	kin of irre	protein-coding
1.46-3	chr2R	9109667	9112559	+	.	NA	promoter-TSS (NM_001274020)	promoter-TSS (NM_001274020)	17	NM_001274020	36461	Dm.6412	NM_057691		Dp	49Fk|CG4654|DDP1|DP|DP1|DmDP|Dmel\CG4654|Dp1|TFPD2|dDP|dDP1|dDp|dp|l(2)49Fk|l(2)vr10|vr10	DP transcription factor	protein-coding
1.6-3	chr2L	2470900	2474185	+	.	NA	non-coding (NR_124032, exon 1 of 1)	non-coding (NR_124032, exon 1 of 1)	436	NR_124032	19835788		NR_124032		lncRNA:CR45286	CR45286|Dmel\CR45286	long non-coding RNA:CR45286	ncRNA
1.78-2	chr2R	8918682	8920304	+	.	NA	Intergenic	Intergenic	15268	NM_001299441	36433	Dm.24504	NM_136988		CG13323	Dmel\CG13323	uncharacterized protein	protein-coding
1.09-7	chr3L	13170664	13174106	+	.	NA	Intergenic	Intergenic	4807	NM_140376	39492	Dm.27137	NM_140376		snky	CG11281|Dmel\CG11281|Snky|ms(3)4|ms(3)ry4|ms(3)sneaky|ms(3)snky	sneaky	protein-coding
1.11-5	chr2L	22470252	22471329	+	.	NA	Intergenic	Intergenic	-1014	NM_001042934	3355127	Dm.4230	NM_001042932		Slmap	CG17494|Dmel\CG17494|slmap	Sarcolemma associated protein	protein-coding
1.53-12	chrX	342696	343591	+	.	NA	intron (NM_001144667, intron 1 of 2)	intron (NM_001144667, intron 1 of 2)	-11637	NM_057346	30985	Dm.4781	NM_057346		ase	AS-C T8|AS-C T8ase|AS-T8|ASC|Ase|CG3258|Dmel\CG3258|EG:165H7.2|T1|T1A|T1a|T8|as-T8|ascT8|bHLHc28|sc/T8	asense	protein-coding
1.06-16	chrX	9361023	9366038	+	.	NA	intron (NM_132335, intron 2 of 14)	intron (NM_132335, intron 2 of 14)	-23285	NM_001298127	19835594		NM_001298127		CG44815	Dmel\CG44815	uncharacterized protein	protein-coding
1.68-13	chr3R	16918907	16924458	+	.	NA	TTS (NR_125218)	TTS (NR_125218)	1198	NR_125220	19835357		NR_125218		lncRNA:CR44178	CG44178|CR44178|Dmel\CR44178	long non-coding RNA:CR44178	ncRNA
0.99-8	chr3R	18365872	18369032	+	.	NA	TTS (NR_125232)	TTS (NR_125232)	-1548	NR_125233	19835150		NR_125233		lncRNA:CR45647	CR45647|Dmel\CR45647	long non-coding RNA:CR45647	ncRNA
2.02-10	chrX	4577887	4579342	+	.	NA	intron (NM_001297938, intron 1 of 2)	intron (NM_001297938, intron 1 of 2)	2322	NM_080335	31404	Dm.1679	NM_080335		Pp2C1	CG2984|Dmel\CG2984|PP2C|PP2C1|anon-WO03040301.132|dpp2c1	Protein phosphatase 2C	protein-coding
1.7-3	chr3L	2821812	2831389	+	.	NA	intron (NM_001259652, intron 4 of 9)	intron (NM_001259652, intron 4 of 9)	-5497	NM_001259654	38347	Dm.2189	NM_139493		Tet	CG2083|CG43444|CG9973|DMAD|DNA 6mA|Dmel\CG43444|Dmel_CG2083|Dmel_CG9973|Idax|dTET|dTet	Ten-Eleven Translocation (TET) family protein	protein-coding
1.04-6	chr3R	9814634	9817417	+	.	NA	intron (NM_169566, intron 2 of 8)	intron (NM_169566, intron 2 of 8)	-6940	NM_142069	41704	Dm.10784	NM_142068		rdx	0869/09|BEST:GM07940|CG10235|CG12537|CG9924|D-SPOP|Dmel\CG12537|Dmel_CG9924|Dromel_CG9924_FBtr0082871_rdx_mORF|HIB|Hib|Rdx|SPOP|Spop|anon-WO0118547.577|hib|l(3)03477|l(3)2004|l(3)88Aa|l(3)A6|l(3)S086909|l(3)SG40|l(3)dsl-6|l(3)dsl6|l(3)j1D1|l(3)j4C7|mei-P19	roadkill	protein-coding
0.92-13	chr3L	20464687	20468831	+	.	NA	promoter-TSS (NM_001170012)	promoter-TSS (NM_001170012)	64	NM_001170012	50105	Dm.1544	NM_144022		CG32428	CG13249|CG5145|Dmel\CG32428	uncharacterized protein	protein-coding
0.98-8	chr3R	21359255	21363346	+	.	NA	intron (NM_001260375, intron 2 of 4)	intron (NM_001260375, intron 2 of 4)	17255	NM_170229	43087	Dm.1334	NM_079838		msi	CG5099|DMSIDNA|Dmel\CG5099|MSI|Msi|SIDNA|anon-EST:Liang-2.35|clone 2.35|dMSI|dMsi	musashi	protein-coding
0.88-13	chr3R	1154083	1157502	+	.	NA	intron (NM_001144535, intron 1 of 14)	intron (NM_001144535, intron 1 of 14)	-6223	NM_001043213	45467	Dm.24822	NM_143760		mtd	CG10196|CG10199|CG32464|Dmel\CG32464|L(3)82Fd|L82|anon-EST:Posey263|l(3)82FD|l(3)82Fd	mustard	protein-coding
0.92-8	chr3L	8764901	8766786	+	.	NA	intron (NM_001259753, intron 1 of 16)	intron (NM_001259753, intron 1 of 16)	6301	NM_168294	39004	Dm.1500	NM_168293		Fhos	CG32025|CG32030|CG42610|CG5775|CG5797|Dmel\CG42610|Dmel_CG32025|Dmel_CG32030|dFHOS|desert|jaz|knit|l(3)01629	Formin homology 2 domain containing	protein-coding
1.87-7	chr3L	5940031	5947249	+	.	NA	5' UTR (NM_001038902, exon 1 of 6)	5' UTR (NM_001038902, exon 1 of 6)	118	NM_001038902	3885637	Dm.29571	NM_001038902		CG33993	CG13289|CG13290|Dmel\CG33993	uncharacterized protein	protein-coding
1.04	chr2L	11431121	11433010	+	.	NA	Intergenic	Intergenic	13549	NM_001298914	34569		NM_164966		salm	3602|B1164|CG6464|Dmel\CG6464|SAL|SALM|SAL[M]|SPALT|Sal|SalM|Salm|Spalt|l(2)03602|sal|salII|salM|slam|spalt	spalt major	protein-coding
1.82-10	chr3R	16849724	16850882	+	.	NA	promoter-TSS (NM_143973)	promoter-TSS (NM_143973)	-418	NM_143973	50050	Dm.3976	NM_143973		CG17278	BcDNA:SD04019|Dmel\CG17278	uncharacterized protein	protein-coding
2.94	chr2L	623643	630390	+	.	NA	exon (NM_134696, exon 1 of 1)	exon (NM_134696, exon 1 of 1)	1364	NM_134696	33244		NM_134696		CG2839	Dmel\CG2839	uncharacterized protein	protein-coding
0.77-7	chr3R	921465	923583	+	.	NA	Intergenic	Intergenic	-9730	NM_001259993	40616	Dm.24160	NM_079507		corto	7128|CG2530|CP-1|Ccf|Corto|Dmel\CG2530|anon-WO02059370.59|ccf|l(3)07128|l(3)neo31|l(3)neo32	corto	protein-coding
2.02-6	chr3L	14616320	14619122	+	.	NA	intron (NM_140453, intron 1 of 3)	intron (NM_140453, intron 1 of 3)	1825	NM_168590	39593	Dm.959	NM_140453		CG9628	Dmel\CG9628	uncharacterized protein	protein-coding
1.05	chr2L	19327726	19332500	+	.	NA	Intergenic	Intergenic	2746	NR_124381	19835692		NR_124381		lncRNA:CR45258	CR45258|Dmel\CR45258	long non-coding RNA:CR45258	ncRNA
0.77-3	chr2L	14514484	14516187	+	.	NA	Intergenic	Intergenic	-3252	NR_124259	19835142		NR_124259		lncRNA:CR45693	CR45693|Dmel\CR45693	long non-coding RNA:CR45693	ncRNA
1.87-2	chr2L	1073253	1077079	+	.	NA	intron (NM_164403, intron 1 of 4)	intron (NM_164403, intron 1 of 4)	2645	NM_164403	33281	Dm.251	NM_078726		S	CG4385|Dmel\CG4385|E(Raf)2B|EC2-2|EK2-2|ES2-4|EY2-4|Star/asteroid|fltr|l(2)05671|l(2)07056|l(2)21Eb|l(2)c00080|l(2)k09538|l(2)rK134|s|star	Star	protein-coding
1.62	chr2L	3610545	3611743	+	.	NA	Intergenic	Intergenic	-4388	NM_164546	33583	Dm.290	NM_164546		odd	CG3851|Dmel\CG3851|ODD|Odd|l(2)01863|ods	odd skipped	protein-coding
0.86-8	chr3L	2818995	2821017	+	.	NA	intron (NM_001259652, intron 4 of 9)	intron (NM_001259652, intron 4 of 9)	1097	NM_139493	38347	Dm.2189	NM_139493		Tet	CG2083|CG43444|CG9973|DMAD|DNA 6mA|Dmel\CG43444|Dmel_CG2083|Dmel_CG9973|Idax|dTET|dTet	Ten-Eleven Translocation (TET) family protein	protein-coding
2.29	chr2L	5297279	5301385	+	.	NA	promoter-TSS (NM_164639)	promoter-TSS (NM_164639)	-315	NM_164639	33759	Dm.3340	NM_057843		vri	CG14029|DM16|Dmel\CG14029|VRI|Vri|argo|jf23|l(2)25Db|l(2)jf23|mat(2)ea-G|mat(2)earlyRS32|mel_vri	vrille	protein-coding
1.13-6	chr2L	12628451	12631170	+	.	NA	intron (NM_001259078, intron 2 of 2)	intron (NM_001259078, intron 2 of 2)	11027	NM_001298947	34669	Dm.4744	NM_057311		nub	CG15488|CG15489|CG34395|CG6246|Dmel\CG34395|Dmel_CG15488|Dmel_CG15489|Dmel_CG6246|NUB|Nb|Nub|Oct-1|Oct1|PDM-1|PDM1|POU33F1|Pdm|Pdm-1|Pdm1|dOct1|dPOU-19|dPOU-19/pdm-1|dPOU19|nb|pdm|pdm-1|pdm1|twn	nubbin	protein-coding
2.13-5	chrX	7590304	7596473	+	.	NA	intron (NM_001272383, intron 1 of 5)	intron (NM_001272383, intron 1 of 5)	-2651	NM_078516	31678	Dm.31076	NM_078516		CHES-1-like	CG12690|Ches-1-like|Ches1|Dmches-1|Dmel\CG12690|FoxN|anon-EST:Posey7|ches1	Checkpoint suppressor 1-like	protein-coding
1.53-6	chr2R	9886144	9893410	+	.	NA	intron (NM_080376, intron 2 of 6)	intron (NM_080376, intron 2 of 6)	3734	NR_048105	12798446	Dm.38983	NR_048105		mir-4978	CR43524|Dmel\CR43524|dme-mir-4978	mir-4978 stem loop	ncRNA
1.24-12	chr3L	16700084	16703459	+	.	NA	intron (NM_168681, intron 1 of 6)	intron (NM_168681, intron 1 of 6)	3006	NM_168681	39864	Dm.15215	NM_140655		Lasp	CG3849|Dmel\CG3849|anon-73Bd|cDNA B|lasp	lasp	protein-coding
1.76-5	chr2R	7482917	7490112	+	.	NA	intron (NM_078977, intron 1 of 16)	intron (NM_078977, intron 1 of 16)	-5883	NM_001273969	36241	Dm.2658	NM_078977		tou	CG10897|Dm Tou|Dmel\CG10897|EP(2)0622|EP0622|EP622|TIP5|TOU|Tou|VI|anon-48Ad|gene VI	toutatis	protein-coding
2.02-5	chr3L	10320006	10324819	+	.	NA	intron (NR_133209, intron 2 of 3)	intron (NR_133209, intron 2 of 3)	2547	NR_133211	26067327		NR_133209		lncRNA:CR46006	CR44327|CR45244|CR46006|Dmel\CR46006|Dmel_CR44327|Dmel_CR45244|pri-mir-276b_mir-276a	long non-coding RNA:CR46006	ncRNA
1.17-5	chr3L	20445276	20446558	+	.	NA	promoter-TSS (NM_140970)	promoter-TSS (NM_140970)	47	NM_001275183	40265	Dm.5221	NM_140970		CG5199	CUT8|Dmel\CG5199	uncharacterized protein	protein-coding
1.69-2	chr2L	10032687	10035939	+	.	NA	intron (NM_135495, intron 2 of 5)	intron (NM_135495, intron 2 of 5)	1623	NM_135495	34336	Dm.3170	NM_135495		obst-B	BEST:CK00178|BcDNA:GH02976|CG4778|CK00178|Dmel\CG4778	obstructor-B	protein-coding
2.43-2	chr2R	13689771	13690802	+	.	NA	promoter-TSS (NM_057496)	promoter-TSS (NM_057496)	-86	NM_057494	37038	Dm.3595	NM_057494		grh	BcDNA:LD38807|CG30111|CG42311|CG5058|DREB|Dmel\CG42311|Dmel_CG30111|Dmel_CG5058|EG:191D12.1|ELF1|Elf-1|Elf-1/NTF-1|Elf1|GRH|Gh|Grh|NTF|NTF-1|NTF-1/Elf-1|NTF1|Ntf|Ntf1|elf1|elf1(CAG)[[7]]|hsk|l(2)06850|l(2)IM45|l(2)s2140|ntf-1	grainy head	protein-coding
0.92-12	chr3L	19759328	19762199	+	.	NA	intron (NM_001275134, intron 3 of 17)	intron (NM_001275134, intron 3 of 17)	7254	NM_140889	40154	Dm.33350	NM_140889		ms(3)76Ca	CG14101|Dmel\CG14101|anon-WO0140519.34	male sterile (3) 76Ca	protein-coding
1.64	chr2L	5998794	5999600	+	.	NA	intron (NM_001258979, intron 1 of 4)	intron (NM_001258979, intron 1 of 4)	304	NM_001298720	33837	Dm.2779	NM_078762		lid	CG9088|Dmel\CG9088|KDM5|Kdm5|LID|Lid|dJARID1|dKDM5|dKDM5/LID|kdm5|l(2)10424	little imaginal discs	protein-coding
1.19-4	chr2R	17734088	17735937	+	.	NA	Intergenic	Intergenic	-8709	NM_137771	37490	Dm.27777	NM_137771		CG4372	Dmel\CG4372	uncharacterized protein	protein-coding
0.94-16	chr3R	9876814	9878579	+	.	NA	Intergenic	Intergenic	-4971	NM_142073	41709	Dm.3957	NM_142073		foxo	3143|Afx|CG3143|DFOXO|Dfoxo|DmQ95V5|Dmel\CG3143|FKHR|FOXO|FOXO1|FoxO|Foxo|Foxo1|Q95V55|anon-WO0118547.374|cg3143|dFOXO|dFoxO|dFoxo|dfoxO|dfoxo|fd88A|foxO|foxo|dFOXO	forkhead box, sub-group O	protein-coding
1.29	chr2L	524788	531216	+	.	NA	intron (NM_001272900, intron 2 of 7)	intron (NM_001272900, intron 2 of 7)	4266	NM_001272900	33225	Dm.4716	NM_057432		ush	CG2762|Dmel\CG2762|FOG|USH|Ush|ZFPM2|dFOG|l(2)19|u-sh|ushaped	u-shaped	protein-coding
2.02-8	chr3R	20637298	20640428	+	.	NA	intron (NM_143033, intron 1 of 7)	intron (NM_143033, intron 1 of 7)	871	NM_001276001	42956	Dm.3209	NM_143033		lili	BcDNA:GH12663|CG5807|Dmel\CG5807|anon-WO0118547.355	lilipod	protein-coding
0.94-8	chr2R	18439352	18442792	+	.	NA	intron (NM_166535, intron 3 of 13)	intron (NM_166535, intron 3 of 13)	3473	NM_137834	37572	Dm.18734	NM_137834		gas	CG6018|DmalphaE1-O|Dmel\CG6018|alphaE1-O	gasoline	protein-coding
1.37-3	chr2L	11183428	11184729	+	.	NA	intron (NM_001273447, intron 2 of 11)	intron (NM_001273447, intron 2 of 11)	5046	NM_135655	34559	Dm.10751	NM_135655		CG4788	Dmel\CG4788	uncharacterized protein	protein-coding
1.78-11	chr3R	22692090	22694265	+	.	NA	promoter-TSS (NM_170292)	promoter-TSS (NM_170292)	526	NM_001276068	43229	Dm.2346	NM_079795		His2Av	5499|CG5499|Dmel\CG5499|H2A|H2A.F/Z|H2A.V|H2A.X|H2A.Z|H2AV|H2AV_DROM|H2AX|H2AZ|H2Av|H2AvD|H2a.V|H2av|H2avD|HIS|HIS2AV|HIS2AVD|His|His2|His2A|His2AV|His2AvD|His2av|HisH2Av|Hist|Hist2av|gamma-H2AV|gamma-H2Av|gamma-H2AvD|gamma-HIS2AV|gamma-His2Av|gammaH2AV|gammaH2Av|gammaH2Ax|h2AvD|his|his2Av|l(3)05146|l(3)810|l(3)97Dd|l(3)L1602	Histone H2A variant	protein-coding
1.43-13	chrX	12561418	12565685	+	.	NA	intron (NM_167333, intron 1 of 2)	AT_rich|Low_complexity|Low_complexity	4301	NR_144675	30522424		NR_144675		mir-9377	CR46293|Dmel\CR46293|dme-mir-9377	mir-9377 stem loop	miscRNA
0.95-16	chr3R	23048181	23050976	+	.	NA	Intergenic	Intergenic	4666	NM_170323	43276	Dm.20799	NM_170323		CG42813	CG31063|CG6001|Dmel\CG42813|Dmel_CG31063|Nudix	uncharacterized protein	protein-coding
2.34-3	chr3R	2793684	2797534	+	.	NA	intron (NM_206446, intron 2 of 6)	intron (NM_206446, intron 2 of 6)	29341	NM_206446	40835	Dm.3803	NM_206444		Antp	3.4|ANT-C|ANT-P|ANTC|ANTP|Ant|AntP|AntP1|Antp P1|Antp P2|Antp1|Aus|BG:DS07700.1|CG1028|DMANTPE1|DRO15DC96Z|DmAntp|Dmel\CG1028|Hu|Ns|Scx|antp|l(3)84Ba	Antennapedia	protein-coding
1.88-3	chr2L	21630855	21634313	+	.	NA	promoter-TSS (NM_001014496)	promoter-TSS (NM_001014496)	-3	NM_001014496	35419	Dm.3279	NM_136272		Ac3	AC 3|AC3|CG1506|DAC3|DAC39E|Dmel\CG1506|ac3	Adenylate cyclase 3	protein-coding
0.78-12	chrX	15513179	15515220	+	.	NA	intron (NM_001272647, intron 2 of 6)	intron (NM_001272647, intron 2 of 6)	6374	NM_001272649	32498	Dm.3944	NM_057388		sog	CG9224|Dm sog|Dmel\CG9224|SOG|Sog|l(1)G0160|l(1)G0395|l(1)G0479	short gastrulation	protein-coding
0.68-3	chr2R	4636661	4638231	+	.	NA	intron (NM_136567, intron 1 of 7)	intron (NM_136567, intron 1 of 7)	954	NM_136567	35866	Dm.3160	NM_136567		CG8740	BcDNA:GH05582|Dmel\CG8740	uncharacterized protein	protein-coding
1.69-9	chr3L	9391054	9392983	+	.	NA	TTS (NM_080090)	TTS (NM_080090)	309	NM_001259766	39079	Dm.4962	NM_140048		CG4080	4080|Dmel\CG4080	uncharacterized protein	protein-coding
1.28-3	chr2L	3585072	3586896	+	.	NA	Intergenic	Intergenic	4317	NR_073711	14462686		NR_073711		lncRNA:CR43823	CR43823|Dmel\CR43823	long non-coding RNA:CR43823	ncRNA
1.27-4	chr2R	8475624	8480249	+	.	NA	intron (NR_037739, intron 1 of 1)	intron (NR_037739, intron 1 of 1)	664	NR_124526	10178803		NR_037739		lncRNA:CR30055	BcDNA:GM14547|CG30055|CR30055|Dmel\CR30055|Dmel_CG30055	long non-coding RNA:CR30055	ncRNA
2.19-2	chr3L	8445993	8453673	+	.	NA	intron (NM_145106, intron 2 of 14)	intron (NM_145106, intron 2 of 14)	6085	NM_176300	46156	Dm.892	NM_079249		Gug	Atro|CG6964|Dmel\CG6964|GUG|atro|gug|l(3)01323|l(3)03928|l(3)S146907|l(3)j5A3|l(3)rO116	Grunge	protein-coding
1.4-5	chr3R	19968333	19969352	+	.	NA	intron (NM_142963, intron 1 of 6)	intron (NM_142963, intron 1 of 6)	1725	NM_142963	42865	Dm.1308	NM_142963		Kal1	CG6173|CT19368|DmKal-1|Dmel\CG6173|Dmkal|Kal-1|kal-1	Kallmann syndrome 1	protein-coding
1.76-6	chr2R	13151394	13157886	+	.	NA	intron (NM_176210, intron 1 of 7)	intron (NM_176210, intron 1 of 7)	1617	NM_001274119	36945	Dm.2992	NM_176210		mbl	BG01127|CG10941|CG14477|CG33197|Dmel\CG33197|Mbl|chaste|chst|cht|l(2)01038|l(2)k01212|l(2)k05507|mb1|mbn|mm|n(2)k07110	muscleblind	protein-coding
2.28	chr2L	413385	415198	+	.	NA	promoter-TSS (NM_057981)	promoter-TSS (NM_057981)	486	NM_057471	33211	Dm.246	NM_057471		AP-2alpha	AP-2|AP2|AP2alpha|Ada|Alpha-Adaptin|CG31654|CG4260|D-Ada|D-alphaAda|Dmel\CG4260|MENE (2L)-A|MENE(2L)-A|ada|alpha|alpha-Ada|alpha-Adaptin|alpha-ada|alpha-adaptin|alphaAda|alphaada|apl3|cg4260|dAP-2a|l(2)06694|l(2)SH0460|l(2)SH2 0460	Adaptor Protein complex 2, alpha subunit	protein-coding
1.04-5	chr3R	852908	853812	+	.	NA	Intergenic	Intergenic	12014	NR_125071	19835729		NR_125071		lncRNA:CR45585	CR45585|Dmel\CR45585	long non-coding RNA:CR45585	ncRNA
1.11-18	chrX	4330022	4332644	+	.	NA	intron (NM_001258598, intron 2 of 7)	intron (NM_001258598, intron 2 of 7)	10165	NM_001258599	31379	Dm.1683	NM_080331		bi	BI|CG3578|Dm-OMB|Dm-omb|Dmel\CG3578|OMB|Omb|Qd|T3|TBX2|dm-omb|l(1)bi|l(1)omb|omb	bifid	protein-coding
0.85-6	chr3L	16010706	16011691	+	.	NA	non-coding (NR_133246, exon 2 of 4)	non-coding (NR_133246, exon 2 of 4)	219	NR_124951	19835707		NR_124951		lncRNA:CR43950	CG43950|CR43950|Dmel\CR43950	long non-coding RNA:CR43950	ncRNA
2.12-2	chr3L	8483850	8491595	+	.	NA	intron (NM_139971, intron 1 of 6)	intron (NM_139971, intron 1 of 6)	12524	NM_139971	38966	Dm.15478	NM_139971		CG43163	CG6902|CG6915|Dmel\CG43163|Dmel_CG6902|Dmel_CG6915	uncharacterized protein	protein-coding
1.72-2	chr2L	15376737	15381713	+	.	NA	Intergenic	Intergenic	-17109	NR_124277	19835688		NR_124277		lncRNA:CR44859	CR44859|Dmel\CR44859	long non-coding RNA:CR44859	ncRNA
1.01-6	chr2R	10073096	10073736	+	.	NA	exon (NM_137093, exon 1 of 5)	exon (NM_137093, exon 1 of 5)	707	NM_137093	36573		NM_137093		CG30069	CG13017|CG8381|Dmel\CG30069	uncharacterized protein	protein-coding
1.3-8	chr3L	16472603	16474813	+	.	NA	intron (NM_079383, intron 1 of 3)	intron (NM_079383, intron 1 of 3)	3042	NM_079383	39833	Dm.2987	NM_079383		aos	Aos|Argos|CG4531|DmAos|Dmel\CG4531|arg|gil|l(3)05845|l(3)05959|l(3)j5E11|l(3)rJ472|l(3)rJ812|l(3)rQ526|rlt|sty	argos	protein-coding
1.23-5	chr3L	15187070	15191960	+	.	NA	Intergenic	Intergenic	5975	NR_124945	19835732		NR_124945		lncRNA:CR44562	CR44562|Dmel\CR44562	long non-coding RNA:CR44562	ncRNA
1.38-6	chrX	7949636	7955738	+	.	NA	promoter-TSS (NM_001272394)	promoter-TSS (NM_001272394)	-296	NM_001272394	31722	Dm.7909	NM_078523		fs(1)h	CG2252|Dmel\CG2252|FSH|Fs(1)h|Fs(1)h-L|Fs(1)hL|Fs(1)hS|Fsh|N72|ORE-1|anon-EST:Liang-1.81|anon-EST:fe1G2|clone 1.81|fs(1)1456|fs(1)26/26A|fs(1)M16|fs(1)R10.4|fsh|fst(1)h|l(1)7Da|l(1)G0093|l(1)G0495|rnc	female sterile (1) homeotic	protein-coding
1.13-18	chr3R	27522359	27523382	+	.	NA	Intergenic	Intergenic	-7270	NR_125310	19834934		NR_125310		lncRNA:CR45565	CR45565|Dmel\CR45565	long non-coding RNA:CR45565	ncRNA
2.14-3	chr3R	23036635	23039124	+	.	NA	Intergenic	Intergenic	6027	NR_125276	19834888		NR_125276		lncRNA:CR34006	BP1010|CG34006|CR34006|Dmel\CR34006	long non-coding RNA:CR34006	ncRNA
1.77-10	chrX	13147495	13151891	+	.	NA	intron (NM_167354, intron 1 of 8)	intron (NM_167354, intron 1 of 8)	1523	NM_001272576	32275	Dm.152	NM_078590		mew	CG1771|CT5254|Dmel\CG1771|ItgaPS1|Mew|PS1|PS1alpha|PSalpha1|aPS1|alpha-PS1|alpha1Int|alphaPS1|alpha[[PS1]]|l(1)G0429|l(1)G0443	multiple edematous wings	protein-coding
1.34-18	chrX	6534686	6538314	+	.	NA	intron (NM_001258621, intron 3 of 9)	intron (NM_001258621, intron 3 of 9)	5344	NR_123813	19835172		NR_123813		lncRNA:CR44817	CR44817|Dmel\CR44817	long non-coding RNA:CR44817	ncRNA
1.42-11	chr3R	6176669	6183263	+	.	NA	intron (NM_079578, intron 1 of 2)	intron (NM_079578, intron 1 of 2)	4062	NM_079578	41265	Dm.3109	NM_079578		jumu	5295|CG4029|Dmel\CG4029|Dmjumu|Dom|Dwhn|E(var)631|Jumeau|Jumu|Scim31|Whn|jumeaux|jumu/Dom|l(3)06142|l(3)06439	jumeau	protein-coding
1.79-5	chr2R	4914561	4918407	+	.	NA	intron (NM_136597, intron 2 of 8)	intron (NM_136597, intron 2 of 8)	2066	NM_136597	35908	Dm.6060	NM_136597		CG8170	Dmel\CG8170|SP54	uncharacterized protein	protein-coding
1.76-2	chr2L	16590030	16597262	+	.	NA	intron (NM_001144357, intron 2 of 4)	intron (NM_001144357, intron 2 of 4)	-8181	NM_001273575	34987	Dm.11210	NM_135957		mtgo	CG13260|CG13261|CG31738|CG42389|CG4668|CT15043|CT15049|Dmel\CG42389|Dmel_CG13260|Dmel_CG31738|anon-EST:Liang-1.16|clone 1.16	miles to go	protein-coding
1.3-10	chr3R	834765	840579	+	.	NA	promoter-TSS (NM_141254)	promoter-TSS (NM_141254)	-919	NM_141254	40615	Dm.27205	NM_141254		plh	CG2022|Dmel\CG2022	pasang lhamu	protein-coding
1.45-4	chr2L	13837823	13841251	+	.	NA	3' UTR (NM_001298982, exon 4 of 4)	3' UTR (NM_001298982, exon 4 of 4)	1983	NM_001298982	2768914	Dm.426	NM_205983		CG33307	BG:DS00941.11|BcDNA:GH07914|CG16887|DS00941.11|Dmel\CG33307	uncharacterized protein	protein-coding
1.59	chr2L	8691154	8694467	+	.	NA	promoter-TSS (NM_001298829)	promoter-TSS (NM_001298829)	-410	NM_001298829	44544	Dm.4524	NM_057539		Hnf4	CG9310|DmHNF4|Dmel\CG9310|HNF-4|HNF-4(D)|HNF4|HNF4alpha|Hnf-4|Hnf-4h|NHF4|NR2A4|dHNF-4|dHNF4	Hepatocyte nuclear factor 4	protein-coding
1.8-2	chr2R	11791666	11798616	+	.	NA	intron (NM_057381, intron 1 of 20)	intron (NM_057381, intron 1 of 20)	-8359	NR_124568	19835349		NR_124568		lncRNA:CR44373	CR44373|Dmel\CR44373	long non-coding RNA:CR44373	ncRNA
1.02-14	chr3R	10282234	10283871	+	.	NA	intron (NM_001104316, intron 1 of 14)	intron (NM_001104316, intron 1 of 14)	24383	NM_001104316	41749	Dm.5505	NM_169583		cv-c	CG14845|CG14846|CG14847|CG14848|CG14849|CG31319|CG31330|CG34389|CG8480|Cv-c|Dmel\CG34389|Dmel_CG14846|Dmel_CG14847|Dmel_CG31319|Dmel_CG31330|RhoGAP88C|l(3)06951|rhoGAP88C	crossveinless c	protein-coding
1.32-3	chr2L	5251570	5252622	+	.	NA	intron (NM_175975, intron 1 of 3)	intron (NM_175975, intron 1 of 3)	-6846	NR_124080	19835493		NR_124079		lncRNA:CR44744	CR44744|Dmel\CR44744	long non-coding RNA:CR44744	ncRNA
1.44-3	chr2R	7512850	7517558	+	.	NA	intron (NM_001259338, intron 2 of 7)	intron (NM_001259338, intron 2 of 7)	4816	NM_001169647	36243	Dm.11995	NM_136844		CG9005	BcDNA:GH05710|Dmel\CG9005	uncharacterized protein	protein-coding
1.58-9	chr3L	9439722	9441257	+	.	NA	intron (NM_001274700, intron 1 of 4)	intron (NM_001274700, intron 1 of 4)	525	NM_140058	39093	Dm.6948	NM_140058		CG3529	DmTOM1|Dmel\CG3529	uncharacterized protein	protein-coding
1.01-8	chr2R	20814187	20815543	+	.	NA	intron (NM_001274247, intron 1 of 3)	intron (NM_001274247, intron 1 of 3)	933	NM_001274247	37985	Dm.14984	NM_138135		pain	CG15860|CT31987|Dmel\CG15860|EP2251|Pain	painless	protein-coding
1.12-10	chr3L	11411477	11413717	+	.	NA	Intergenic	Intergenic	-5661	NM_140205	39276	Dm.13614	NM_140205		CG7560	BEST:GH18008|Dmel\CG7560|gh18008	uncharacterized protein	protein-coding
1.16-14	chrX	6508122	6513170	+	.	NA	intron (NM_001258621, intron 2 of 9)	intron (NM_001258621, intron 2 of 9)	14288	NM_001258621	31596	Dm.19679	NM_132103		pigs	CG3973|Dmel\CG3973	pickled eggs	protein-coding
0.92-9	chr3L	10750053	10751507	+	.	NA	Intergenic	Intergenic	-14245	NM_001274759	12798172	Dm.33178	NM_001259780		CG43245	Dmel\CG43245	uncharacterized protein	protein-coding
0.84	chr2L	4576590	4578661	+	.	NA	TTS (NM_134998)	TTS (NM_134998)	593	NM_134998	33661	Dm.34160	NM_134998		HP6	CG15636|Dmel\CG15636|UMB|UMBREA|Umbrea|umbrea	Heterochromatin protein 6	protein-coding
1.54-4	chr2R	9814527	9817367	+	.	NA	intron (NM_166015, intron 2 of 30)	intron (NM_166015, intron 2 of 30)	-2939	NM_001144188	36542	Dm.7941	NM_079009		shot	42/4|CG18076|CG18637|Dmel\CG18076|Grv|Kak|Shot|Su(Mir)1|grv|kak|kakp|kop|l(2)CA4|l(2)k03010|l(2)k04204|l(2)k05434|l(2)k05821|l(2)k10821|l(2)k15606|shortstop/kakapo	short stop	protein-coding
0.99-6	chr3R	14224049	14224932	+	.	NA	promoter-TSS (NM_001144603)	promoter-TSS (NM_001144603)	401	NM_142465	42216	Dm.3191	NM_142465		Vha100-2	BcDNA:LD21735|CG18617|CG7679|Dmel\CG18617|anon-WO0118547.296|vha100-2	Vacuolar H[+] ATPase 100kD subunit 2	protein-coding
1.3-5	chr2R	20192073	20193557	+	.	NA	promoter-TSS (NM_079118)	promoter-TSS (NM_079118)	-589	NM_079118	37888	Dm.21376	NM_079118		betaTub60D	143391_i_at|3t|B3t|BETA 60D|CG3401|D.m.BETA-60D|DTB3|Dmbeta3|Dmel\CG3401|T|Tub|Tub2E|Tub60D|beta-Tub60D|beta-Tub6D|beta-tub|beta3|beta3 TU|beta3-Tub|beta3-tubulin|beta3TUB|beta3Tub|beta3t|beta3tub|beta60C|betaTub|betaTub3|betaTub60C|beta[[3]] tubulin|beta[[3]]-Tub|beta[[3]]-tubulin|betatub60D|p50|p50/tubulin|p53|p53/tubulin|tubulin	beta-Tubulin at 60D	protein-coding
1.31	chr2L	2194491	2195270	+	.	NA	intron (NM_001272983, intron 1 of 2)	intron (NM_001272983, intron 1 of 2)	-1870	NM_001103584	5740746	Dm.33408	NM_001103584		CG34172	Dmel\CG34172	uncharacterized protein	protein-coding
0.76-9	chr3R	26017654	26018387	+	.	NA	Intergenic	Intergenic	-1046	NM_001300675	43591	Dm.4644	NM_143522		CG9747	Dmel\CG9747	uncharacterized protein	protein-coding
1.13-22	chrX	17470739	17472278	+	.	NA	intron (NM_167569, intron 1 of 8)	intron (NM_167569, intron 1 of 8)	-1214	NR_073661	14462407		NR_073661		asRNA:CR44124	CR44124|Dmel\CR44124	antisense RNA:CR44124	ncRNA
1.12-7	chr2R	16915926	16917653	+	.	NA	TTS (NR_124672)	TTS (NR_124672)	757	NR_124672	19835769		NR_124672		lncRNA:CR45148	CR45148|Dmel\CR45148|lincRNA.368	long non-coding RNA:CR45148	ncRNA
2.07-5	chr3R	15085173	15086889	+	.	NA	TTS (NM_142540)	TTS (NM_142540)	3043	NM_142540	42312	Dm.16715	NM_142540		CG14280	Dmel\CG14280	uncharacterized protein	protein-coding
2.25-5	chr3R	20791475	20796108	+	.	NA	Intergenic	Intergenic	-16315	NM_001260371	42990	Dm.16515	NM_143061		tnc	CG13648|Dmel\CG13648|Mur96B|Tnc	tenectin	protein-coding
1.15-13	chr3L	22391033	22394931	+	.	NA	intron (NR_133305, intron 1 of 1)	intron (NR_133305, intron 1 of 1)	7665	NR_133305	26067289		NR_133305		lncRNA:CR45962	CR45962|Dmel\CR45962	long non-coding RNA:CR45962	ncRNA
1.83-10	chrX	9369388	9377094	+	.	NA	intron (NM_001298125, intron 1 of 14)	intron (NM_001298125, intron 1 of 14)	16691	NM_001298125	8674055		NM_132335		mgl	CG12139|CG12654|CG15316|CG34339|CG34352|CG42611|CT7830|Dm CG34352|Dmel\CG42611|Dmel_CG12139|Dmel_CG12654|Dmel_CG34339|Dmel_CG34352|LDLR|Mgl|SOSIE|anon-WO0140519.108	Megalin	protein-coding
1.63-12	chr3R	22083971	22087338	+	.	NA	promoter-TSS (NR_125268)	promoter-TSS (NR_125268)	-97	NM_170263	43183	Dm.2349	NM_079791		Ald1	ALD|Ald|Aldolase|BcDNA:LP07735|CG6058|Dmel\CG6058|FBA|T12|T4|T6|T7|ald|dALDOA	Aldolase 1	protein-coding
1.1-12	chr3R	10103074	10106262	+	.	NA	intron (NM_057421, intron 1 of 7)	intron (NM_057421, intron 1 of 7)	7957	NM_134281	41737	Dm.6437	NM_057421		trx	4720|4733|CG8651|DMTRXIII|Dmel\CG8651|NR0A5|R-bx|Rg-bx|TRX|TrX|Trx|Trx-G|Trx/MLL|l(3)bx[v]|l(3)j14A6|l(3)j3A2|l(3)s5452|tqrx|trx-g|trxG|trxI and trxII	trithorax	protein-coding
1.72-4	chr2R	18198820	18200993	+	.	NA	promoter-TSS (NM_137817)	promoter-TSS (NM_137817)	-464	NM_166526	37548	Dm.7396	NM_137817		wdp	CG30504|CG3413|CT11415|CT39092|Dmel\CG3413	windpipe	protein-coding
1.34-6	chr2L	14458131	14466416	+	.	NA	Intergenic	Intergenic	5160	NR_124256	19835600		NR_124256		lncRNA:CR44730	CR44730|Dmel\CR44730|lincRNA.133	long non-coding RNA:CR44730	ncRNA
1.08-5	chr2R	18570119	18574709	+	.	NA	TTS (NM_079088)	TTS (NM_079088)	4078	NM_001299814	37602	Dm.2705	NM_079088		Ppa	CG9952|Dmel\CG9952|FBXL14|I-55|PPA|ppa	Partner of paired	protein-coding
2.24-6	chrX	6526704	6529741	+	.	NA	exon (NM_132102, exon 1 of 1)	exon (NM_132102, exon 1 of 1)	230	NM_132102	31595	Dm.34112	NM_132102		CG14443	Dmel\CG14443|cg14443	uncharacterized protein	protein-coding
2.21-3	chr3R	16116777	16118596	+	.	NA	intron (NM_001260274, intron 7 of 18)	intron (NM_001260274, intron 7 of 18)	-1080	NM_001260275	53560	Dm.5727	NM_080253		cic	CG43122|CG5060|CG5067|CIC|Cic|Dmel\CG43122|Dmel_CG5060|Dmel_CG5067|E(Dl)D49|cics|fet	capicua	protein-coding
1.34-2	chr2L	3771749	3774897	+	.	NA	intron (NM_164557, intron 2 of 3)	AT_rich|Low_complexity|Low_complexity	1297	NM_164558	33602	Dm.4025	NM_057535		bowl	17-29-5|BOWL|Bowl|CG10021|Dmel\CG10021|Su(tor)2-1|l(2)c|org2	brother of odd with entrails limited	protein-coding
1.02-13	chr3R	7582345	7584253	+	.	NA	intron (NM_143729, intron 1 of 5)	intron (NM_143729, intron 1 of 5)	2502	NM_169423	44672	Dm.7890	NM_143729		Lk6	CG17342|CG6929|Dmel\CG17342|LK6|MESR8|MNK/LK6|anon-WO0172774.84|lk6	Lk6 kinase	protein-coding
0.96-8	chr3L	19037007	19038480	+	.	NA	5' UTR (NM_080049, exon 1 of 5)	5' UTR (NM_080049, exon 1 of 5)	806	NM_080049	44843	Dm.1816	NM_080049		nkd	CG11614|CG18224|Dmel\CG11614|Nkd|naked	naked cuticle	protein-coding
2.04-5	chr3R	5251617	5256037	+	.	NA	promoter-TSS (NM_001043230)	promoter-TSS (NM_001043230)	-456	NM_001043230	44258	Dm.6913	NM_169280		ps	BcDNA:RE47781|CG16765|CG16776|CG16777|CG18509|CG42670|CG8144|Dmel\CG42670|Dmel_CG16765|Dmel_CG16777|EP(3)3406|NOVA1|PS|cg8144|l(3)10615	pasilla	protein-coding
1.68-2	chr2L	14279225	14285340	+	.	NA	intron (NM_165086, intron 2 of 15)	intron (NM_165086, intron 2 of 15)	5071	NM_176038	318271	Dm.34173	NM_176038		CG32971	Dmel\CG32971	uncharacterized protein	protein-coding
1.97-7	chrX	9474691	9479598	+	.	NA	Intergenic	Intergenic	-1066	NR_123845	19835864		NR_123845		lncRNA:CR45541	CR45541|Dmel\CR45541	long non-coding RNA:CR45541	ncRNA
1.51-15	chr3R	16369153	16374077	+	.	NA	intron (NM_206520, intron 1 of 8)	intron (NM_206520, intron 1 of 8)	5214	NM_169900	42428	Dm.2627	NM_169899		Stat92E	CG4257|D-STAT|D-Stat|D-stat|D-stat/stat92E|DRODSRC|DSRC|DSTAT|DmSTAT|Dmel\CG4257|Dstat|Dstat 92E|Dstat92E|SD-stat|STAT|STAT 92E|STAT92E|STAT92e|Stat|Stat1alpha-like|Stat92|Stat92e|d-STAT|dSTAT|dSTAT92E|dSTAT92E/marelle|dstat|l(3)06346|l(3)j6C8|mrL|mrl|mrl stat92E|pSTAT|stat|stat92|stat92E|stat92e|stat[92E]	Signal-transducer and activator of transcription protein at 92E	protein-coding
1.38-5	chr3R	20397686	20402644	+	.	NA	TTS (NR_133443)	TTS (NR_133443)	673	NR_133443	26067411		NR_133443		lncRNA:CR46094	CR46094|Dmel\CR46094	long non-coding RNA:CR46094	ncRNA
1.18-6	chr3L	8681932	8686030	+	.	NA	Intergenic	Intergenic	-1822	NR_124833	19834941		NR_124833		lncRNA:CR44526	CR44526|Dmel\CR44526|incRNA.476|lincRNA.476	long non-coding RNA:CR44526	ncRNA
1.19-10	chr3R	11470223	11472501	+	.	NA	Intergenic	Intergenic	8472	NM_001260193	12798414	Dm.38888	NM_001260193		CG43336	CG5302|Dmel\CG43336|SPH73	uncharacterized protein	protein-coding
1.35-14	chrX	7226870	7228872	+	.	NA	intron (NM_167124, intron 2 of 6)	intron (NM_167124, intron 2 of 6)	-1647	NM_001298050	10178796		NM_001201625		CG42780	Dmel\CG42780	uncharacterized protein	protein-coding
2.68	chr2R	7549521	7554356	+	.	NA	intron (NM_136847, intron 2 of 2)	intron (NM_136847, intron 2 of 2)	-1335	NM_136849	36248	Dm.6727	NM_136849		Tret1-1	CG30035|CG7797|CG7801|DmTret1-1|Dmel\CG30035|Tre T1	Trehalose transporter 1-1	protein-coding
1.56-12	chrX	17725335	17728063	+	.	NA	intron (NM_001298462, intron 1 of 4)	intron (NM_001298462, intron 1 of 4)	-1572	NR_123934	19835282		NR_123934		lncRNA:CR44691	CR44691|Dmel\CR44691|lincRNA.1010	long non-coding RNA:CR44691	ncRNA
1.41-15	chr4	539131	541183	+	.	NA	intron (NM_001258496, intron 3 of 13)	intron (NM_001258496, intron 3 of 13)	17721	NM_001272130	43795	Dm.3906	NM_079884		zfh2	CG1449|Dmel\CG1449|ZFH-2|ZFH2|Zfh-2|Zfh2|zfh-2	Zn finger homeodomain 2	protein-coding
2.18-2	chr3L	6858889	6863459	+	.	NA	Intergenic	Intergenic	-1635	NR_124822	19836102		NR_124822		lncRNA:CR45115	CR45115|Dmel\CR45115	long non-coding RNA:CR45115	ncRNA
0.7	chr2L	141130	141870	+	.	NA	promoter-TSS (NM_001169369)	promoter-TSS (NM_001169369)	-508	NM_001169369	319052	Dm.19477	NM_164369		CG31975	CG18501|Dmel\CG31975	uncharacterized protein	protein-coding
1.31-17	chrX	2919143	2920078	+	.	NA	intron (NM_001258578, intron 6 of 10)	intron (NM_001258578, intron 6 of 10)	36526	NM_001272267	31292	Dm.4017	NM_080320		kirre	CG3653|CT12279|DUF|DUF/KIRRE|Dmel\CG3653|Duf|Duf/Kirre|EG:163A10.1|Kirre|RH09239|duf|duf/kirre	kin of irre	protein-coding
0.76-5	chr2R	4541958	4542334	+	.	NA	intron (NM_078937, intron 1 of 5)	intron (NM_078937, intron 1 of 5)	-3145	NR_124473	19835420		NR_124473		lncRNA:CR44281	CR44281|Dmel\CR44281	long non-coding RNA:CR44281	ncRNA
1.42	chr2L	4592042	4594941	+	.	NA	intron (NM_001258947, intron 2 of 46)	intron (NM_001258947, intron 2 of 46)	-1528	NM_001273112	318824	Dm.20530	NM_001258946		dpy	BcDNA:SD02173|CG15637|CG31724|CG31725|CG31726|CG31727|CG31964|CG31965|CG31966|CG31967|CG31968|CG33000|CG33086|CG33196|CR33195|CT35799|DP|DPY|Dmel\CG33196|Dp|Mur24F|Q8IQ18_DROME|SP460|dp|l(2)24Fd|olv[D]	dumpy	protein-coding
1.06-2	chr2L	5112422	5116450	+	.	NA	intron (NM_001273161, intron 1 of 25)	intron (NM_001273161, intron 1 of 25)	5622	NM_001201763	3771968	Dm.20325	NM_001169414		Msp300	BBF-1|Bbbf1|BcDNA:AT10293|BcDNA:GH02446|BcDNA:GH18470|BcDNA:LP10936|CG14035|CG18251|CG18252|CG31649|CG31916|CG33549|CG33715|CG42768|Dmel\CG42768|Dmel_CG14035|Dmel_CG33715|MSP-300|MSP300|Msp-300|Spec25CD|dNesp1|jf22|l(2)25Ch|l(2)jf22|msp-300|msp300	Muscle-specific protein 300 kDa	protein-coding
1.52-8	chr2R	17364900	17369749	+	.	NA	intron (NM_166450, intron 2 of 5)	intron (NM_166450, intron 2 of 5)	1357	NM_057617	37447	Dm.721	NM_057617		Sdc	CG10497|CT27296|Dmel\CG10497|Dsyn|Syd|Syn|dSdc|l(2)10608|sdc|syd|syn	Syndecan	protein-coding
1.52-11	chr3R	628471	634200	+	.	NA	intron (NM_001300234, intron 1 of 9)	intron (NM_001300234, intron 1 of 9)	850	NM_001202242	40596		NM_141239		ctrip	CG14656|CG17735|CG42574|CTRIP|CTRIP/TRIP12|Dmel\CG42574|Dmel_CG14656|Dmel_CG17735	circadian trip	protein-coding
2.53-2	chr3R	4878250	4883800	+	.	NA	intron (NM_001275471, intron 2 of 5)	intron (NM_001275471, intron 2 of 5)	2012	NM_001275472	41090	Dm.18939	NM_141607		Kdm2	CG11033|Dmel\CG11033|FBXL19|JHDM1|KDM2|dKDM2|dKdm2|dRAF1|dkdm2	Lysine (K)-specific demethylase 2	protein-coding
1.65-5	chr3L	4101243	4103852	+	.	NA	promoter-TSS (NM_168057)	promoter-TSS (NM_168057)	150	NM_001274468	38487	Dm.7317	NM_139600		CG14995	CT34848|Dmel\CG14995|NEST:bs15f01|NEST:bs17f06|anon-WO0140519.252|bs17f06.y1	uncharacterized protein	protein-coding
1.59-15	chr3R	14929301	14933093	+	.	NA	intron (NM_142524, intron 1 of 7)	intron (NM_142524, intron 1 of 7)	8514	NM_142524	42292		NM_142524		CG6040	Dmel\CG6040	uncharacterized protein	protein-coding
1.05-9	chr3R	878631	882452	+	.	NA	Intergenic	Intergenic	-1081	NR_125072	19835391		NR_125072		lncRNA:CR45588	CR45588|Dmel\CR45588	long non-coding RNA:CR45588	ncRNA
2.84	chr3R	5964762	5966234	+	.	NA	promoter-TSS (NM_057532)	promoter-TSS (NM_057532)	-4	NM_057532	47877	Dm.3826	NM_057532		tws	1466/06|2414|B/PR55|CG6235|DPR55|Dmel\CG6235|PP2A|PP2A-B55|PP2A[B]|PP2a|PR55|Pp2A-85F|Twins|Tws|aar|dPP2A|dPP2A-B55|dPP2A-Balpha|dPR55|l(3)01436|l(3)02414|l(3)S022205b|l(3)S022361|l(3)S022440|l(3)S023013|l(3)S023141a|l(3)S023206|l(3)S023309|l(3)S023938|l(3)S024455|l(3)S024834a|l(3)S024838|l(3)S025806|l(3)S025832|l(3)S025913|l(3)S026226|l(3)S026326|l(3)S027127|l(3)S027313|l(3)S028707|l(3)S029110|l…	twins	protein-coding
2.04-4	chr3L	20395830	20399374	+	.	NA	non-coding (NR_133284, exon 1 of 2)	non-coding (NR_133284, exon 1 of 2)	232	NR_133283	26067300		NR_133283		lncRNA:CR45973	CR45973|Dmel\CR45973	long non-coding RNA:CR45973	ncRNA
1.03-10	chr3R	25098753	25099425	+	.	NA	Intergenic	Intergenic	3741	NR_125290	19835415		NR_125290		lncRNA:CR45568	CR45568|Dmel\CR45568	long non-coding RNA:CR45568	ncRNA
0.85-12	chrX	13017614	13022304	+	.	NA	intron (NM_167348, intron 2 of 3)	intron (NM_167348, intron 2 of 3)	2704	NR_002466	3772124		NR_002466		snmRNA:204	CR33657|Dm-204|Dmel\CR33657	small non-messenger RNA 204	ncRNA
1.03-9	chr3L	16978392	16981562	+	.	NA	intron (NM_140685, intron 1 of 7)	intron (NM_140685, intron 1 of 7)	226	NM_140685	39900	Dm.3164	NM_140685		Exn	BcDNA:GH03693|CG14060|CG3799|CG42665|Dmel\CG42665|Dmel_CG14060|Dmel_CG3799|exn	Ephexin	protein-coding
0.95-13	chr3R	4024170	4028544	+	.	NA	promoter-TSS (NR_048345)	promoter-TSS (NR_048345)	-845	NR_048345	12798066		NR_048345		lncRNA:CR43303	CR43303|Dmel\CR43303	long non-coding RNA:CR43303	ncRNA
1.8-3	chr3L	388333	392074	+	.	NA	intron (NM_001274280, intron 2 of 12)	intron (NM_001274280, intron 2 of 12)	2430	NM_001103991	38065	Dm.7330	NM_079148		trh	3.1|BP1081|CG13885|CG42865|CG6883|DMU42699|Dmel\CG42865|Dmel_CG13885|Dmel_CG6883|HDC07747|TRH|Trh|bHLHe13|l(3)10512	trachealess	protein-coding
1.58-10	chr3L	10989544	10994616	+	.	NA	intron (NM_001274761, intron 1 of 2)	intron (NM_001274761, intron 1 of 2)	2509	NR_003865	5740358		NR_003865		snoRNA:Me18S-G962	CR34706|Dmel\CR34706|Me18S-Gm962	ncRNA	ncRNA
1.3-12	chr3R	19772769	19774645	+	.	NA	intron (NM_142940, intron 1 of 5)	intron (NM_142940, intron 1 of 5)	398	NM_001260343	42833	Dm.11007	NM_142940		CG12268	Dmel\CG12268	uncharacterized protein	protein-coding
3.32-2	chr2R	13387570	13388741	+	.	NA	Intergenic	Intergenic	-1704	NM_001032264	3772015	Dm.2152	NM_001032264		nw	Bla|CG18431|CG33006|CG43164|CG4844|CG4844a|CG4844b|Dmel\CG43164|Dmel_CG18431|Dmel_CG4844|anon-EST:fe2D7|anon2D7|lance	narrow	protein-coding
1.36-10	chr3L	16797466	16802099	+	.	NA	intron (NM_001259876, intron 1 of 5)	intron (NM_001259876, intron 1 of 5)	1049	NM_176339	39878	Dm.11253	NM_140665		CG9674	Dmel\CG9674|GS	uncharacterized protein	protein-coding
1.11-9	chr3L	3338217	3341227	+	.	NA	intron (NM_206265, intron 1 of 14)	intron (NM_206265, intron 1 of 14)	2619	NM_206266	38418	Dm.3050	NM_079176		kst	CG12008|Dmel\CG12008|Kst|Spec-beta[[H]]|beta-Spectrin|betaH|betaH-Spec|betaHS|betaHSpec|beta[[H]]|beta[[H]]-SPEC|beta[[H]]-Sp|beta[[H]]-Spec|beta[[H]]-Spectrin|beta[[H]]spectrin|beta[[Heavy]]spectrin|beta[[heavy]]-Spec|beta[[heavy]]-Spectrin|beta[[heavy]]spectrin|betah-Spec|l(3)01318	karst	protein-coding
1.31-7	chr3L	9733928	9737344	+	.	NA	intron (NR_124839, intron 1 of 1)	intron (NR_124839, intron 1 of 1)	1133	NR_124839	19836255		NR_124839		lncRNA:CR44348	CR44348|Dmel\CR44348	long non-coding RNA:CR44348	ncRNA
0.81-7	chr2R	19216420	19217244	+	.	NA	TTS (NM_166593)	TTS (NM_166593)	759	NM_166593	246601		NM_166593		CG30413	Dmel\CG30413	uncharacterized protein	protein-coding
2.8	chr3L	6802029	6804234	+	.	NA	Intergenic	Intergenic	19873	NM_001316454	38752	Dm.2556	NM_079224		vvl	CF1A|CG10037|Cf1-a|Cf1a|Cf1a/drifter|Cfla|DFR|Dfr|Dfr/Vvl|Dmel\CG10037|Drf|VVL|Vv1|Vvl|dfr|dfr-vvl|dfr/vvl|drf|prd3|sep|ut|vvl/dfr|vvl/dfr/ut	ventral veins lacking	protein-coding
0.65-2	chr2R	4130197	4131049	+	.	NA	non-coding (NR_124464, exon 1 of 1)	non-coding (NR_124464, exon 1 of 1)	382	NR_124464	19835851		NR_124464		lncRNA:CR44445	CR44445|Dmel\CR44445|lincRNA.264	long non-coding RNA:CR44445	ncRNA
1.53-4	chr2L	17772152	17778398	+	.	NA	intron (NM_165227, intron 2 of 23)	intron (NM_165227, intron 2 of 23)	3065	NM_165227	35070	Dm.5768	NM_165224		CadN	B|CG7100|CT21941|Cad-N|D-cad|DN|DN-CAD|DN-CAd|DN-Cad|DN-cad|DNCad|DNcad|Dmel\CG7100|N-Cad|N-Cadh|N-cad|N-cadherin|NCAD|NCad|Ncad|S(DmcycE[JP])2.12|anon-EST:CL32|cad1|cadN|l(2)36Da|l(2)Bld|n-cad|ncad	Cadherin-N	protein-coding
2.08-2	chr2L	16269278	16272098	+	.	NA	intron (NM_001299047, intron 2 of 2)	(CATA)n|Simple_repeat|Simple_repeat	8547	NM_135938	34955	Dm.12032	NM_135938		CG4935	BG:DS02740.2|Dmel\CG4935|MET30	uncharacterized protein	protein-coding
0.97-12	chr3R	17874340	17878404	+	.	NA	intron (NM_169992, intron 2 of 6)	intron (NM_169992, intron 2 of 6)	8459	NM_001275893	42596	Dm.20227	NM_079723		how	0904/17|24B|CG10293|Dmel\CG10293|HOW|How|KH93F|P62|SZ1|Who/How|anon-EST:Liang-2.39|clone 2.39|l(3)S053606|l(3)S090417|l(3)j5B5|l(3)j5D5|l(3)s2612|qkr|qkr[93F]|sci|stru|who	held out wings	protein-coding
1.65-11	chrX	12375918	12376901	+	.	NA	Intergenic	Intergenic	-4594	NM_132575	32198	Dm.5321	NM_132575		Cpr11A	CG2560|Dmel\CG2560|L12	Cuticular protein 11A	protein-coding
1.25-8	chr3R	9810119	9814484	+	.	NA	intron (NM_169566, intron 2 of 8)	intron (NM_169566, intron 2 of 8)	-3216	NM_142069	41704	Dm.10784	NM_142068		rdx	0869/09|BEST:GM07940|CG10235|CG12537|CG9924|D-SPOP|Dmel\CG12537|Dmel_CG9924|Dromel_CG9924_FBtr0082871_rdx_mORF|HIB|Hib|Rdx|SPOP|Spop|anon-WO0118547.577|hib|l(3)03477|l(3)2004|l(3)88Aa|l(3)A6|l(3)S086909|l(3)SG40|l(3)dsl-6|l(3)dsl6|l(3)j1D1|l(3)j4C7|mei-P19	roadkill	protein-coding
1.55-4	chr3L	5344588	5345849	+	.	NA	promoter-TSS (NM_168115)	promoter-TSS (NM_168115)	-639	NM_168115	38610	Dm.6871	NM_079209		lama	CG10645|Dmel\CG10645	lamina ancestor	protein-coding
1.68-6	chr2R	12471967	12473792	+	.	NA	promoter-TSS (NM_079040)	promoter-TSS (NM_079040)	-755	NM_079040	36855		NM_079040		RpLP2	BcDNA:SD22208|CG4918|Dmel\CG4918|LP2|RLA2_DROME|RpA1|RpP1|RplP2|T1|Tp1|bs34h02.y1|chr2R:12101099..12101299|rpA1	Ribosomal protein LP2	protein-coding
1.28-6	chr2R	15779180	15785854	+	.	NA	Intergenic	Intergenic	3683	NR_124635	19834813		NR_124635		lncRNA:CR44572	CR44572|Dmel\CR44572	long non-coding RNA:CR44572	ncRNA
1.72-5	chr3L	6770378	6775824	+	.	NA	Intergenic	Intergenic	7104	NR_124821	19834999		NR_124821		lncRNA:CR45759	CR45759|Dmel\CR45759|lincRNA.458	long non-coding RNA:CR45759	ncRNA
1.13-3	chr2L	5438214	5440368	+	.	NA	promoter-TSS (NR_047895)	promoter-TSS (NR_047895)	-14	NR_047895	12798562		NR_047895		lncRNA:CR31647	BcDNA:RE16275|CG31647|CR31647|Dmel\CR31647	long non-coding RNA:CR31647	ncRNA
1.15-14	chr3R	1685943	1687928	+	.	NA	promoter-TSS (NM_001144540)	promoter-TSS (NM_001144540)	84	NM_001144540	40733	Dm.7974	NM_141346		CG2017	CG 2017|Dmel\CG2017	uncharacterized protein	protein-coding
1.1-5	chr2R	12717325	12719305	+	.	NA	promoter-TSS (NR_048128)	promoter-TSS (NR_048128)	121	NR_073883	14462595		NR_073882		lncRNA:CR43650	CR43650|Dmel\CR43650|pri-mir-8	long non-coding RNA:CR43650	ncRNA
2.06-7	chrX	267924	270113	+	.	NA	intron (NM_001144667, intron 2 of 2)	intron (NM_001144667, intron 2 of 2)	-2002	NR_123757	19834965		NR_123756		lncRNA:CR44751	CR44751|Dmel\CR44751	long non-coding RNA:CR44751	ncRNA
0.92-10	chr3L	16862078	16866331	+	.	NA	intron (NM_206388, intron 2 of 9)	intron (NM_206388, intron 2 of 9)	5809	NM_140673	39889	Dm.6522	NM_140673		Lmpt	BcDNA:RE37250|CG11914|CG11915|CG11916|CG32171|CG33256|CG42679|CG9959|Dmel\CG42679|Dmel_CG11915|Dmel_CG32171|Dmel_CG33256|lmpt	Limpet	protein-coding
1.37-10	chr3L	3388279	3391489	+	.	NA	Intergenic	Intergenic	-4204	NR_124771	19835496		NR_124771		lncRNA:CR45737	CR45737|Dmel\CR45737	long non-coding RNA:CR45737	ncRNA
1.28-4	chr2R	3870403	3870895	+	.	NA	intron (NM_165581, intron 3 of 12)	intron (NM_165581, intron 3 of 12)	919	NM_001103757	35761	Dm.11366	NM_136498		ACC	A1Z784_DROME|ACoT|Acc|CG11198|CG8723|DmACC|Dmel\CG11198|FBgn0043811|acc|dACC	Acetyl-CoA carboxylase	protein-coding
1.92-2	chr2L	9197680	9203992	+	.	NA	intron (NM_001259020, intron 2 of 12)	intron (NM_001259020, intron 2 of 12)	24478	NM_001201817	34242	Dm.2669	NM_078797		tai	58/2|CG13109|CG18494|DAIB1|DmTaiman|Dmel\CG13109|EP(2)2630|NEST:bs13g05|TAI|Tai|Taiman|bs13g05.y1|l(2)01351|l(2)k05802|l(2)k05809	taiman	protein-coding
1.09-12	chr3R	10153261	10154340	+	.	NA	promoter-TSS (NM_057392)	promoter-TSS (NM_057392)	27	NM_057392	41746	Dm.4725	NM_057392		spn-B	CG3325|Dmel\CG3325|Rad51|Rad51-like|Spn-B|SpnB|XRCC3|rad51-like|spnB	spindle B	protein-coding
1.57-11	chr3R	2227116	2229913	+	.	NA	intron (NM_141397, intron 1 of 10)	intron (NM_141397, intron 1 of 10)	3103	NM_141397	40792	Dm.4403	NM_141397		Dmtn	CG1021|Dmel\CG1021|anon-WO0118547.375|dmtn	Dementin	protein-coding
0.93-2	chr2L	14681086	14684980	+	.	NA	intron (NM_001144354, intron 1 of 10)	intron (NM_001144354, intron 1 of 10)	6307	NM_078843	34850	Dm.2714	NM_078843		osp	BG:DS01486.5|BG:DS01486.7|BG:DS07721.2|CG3479|Dmel\CG3479|alw|anon-WO02059370.75|l(2)rJ571|v(2)rJ571	outspread	protein-coding
0.86-7	chr3L	376927	380818	+	.	NA	intron (NM_001274280, intron 4 of 12)	intron (NM_001274280, intron 4 of 12)	-1556	NM_001043110	38065	Dm.7330	NM_079148		trh	3.1|BP1081|CG13885|CG42865|CG6883|DMU42699|Dmel\CG42865|Dmel_CG13885|Dmel_CG6883|HDC07747|TRH|Trh|bHLHe13|l(3)10512	trachealess	protein-coding
1.17	chr2L	13642420	13643467	+	.	NA	promoter-TSS (NM_135821)	promoter-TSS (NM_135821)	122	NR_124238	19835628		NR_124238		lncRNA:CR44726	CR44726|Dmel\CR44726|lincRNA.127	long non-coding RNA:CR44726	ncRNA
1.07-12	chr3R	21467045	21469234	+	.	NA	intron (NM_170234, intron 1 of 5)	intron (NM_170234, intron 1 of 5)	2624	NM_170234	43093	Dm.7493	NM_143152		jigr1	CG17383|Dmel\CG17383|JIGR-1|JIGR1|bs29f05.y1|son	jing interacting gene regulatory 1	protein-coding
1.56-10	chrX	7184152	7185740	+	.	NA	5' UTR (NM_132161, exon 1 of 5)	5' UTR (NM_132161, exon 1 of 5)	385	NM_132161	31664	Dm.93	NM_132161		unc-119	CG1659|DmUNC-119|Dmel\CG1659|Unc-119|Unc119|anon-EST:Posey123|dm unc-119	unc-119	protein-coding
1.92-6	chrX	1454125	1456106	+	.	NA	intron (NM_001297860, intron 4 of 8)	intron (NM_001297860, intron 4 of 8)	-2682	NR_002460	3771754		NR_002460		snmRNA:400	CR33699|Dm-400|Dmel\CR33699	small non-messenger RNA 400	ncRNA
1.3-13	chr4	81709	83269	+	.	NA	TTS (NR_073612)	TTS (NR_073612)	3782	NR_073613	14462351		NR_073613		snoRNA:CD-24	CR43712|Dmel\CR43712|snoCD_24	ncRNA	ncRNA
2.02-11	chrX	17550822	17552911	+	.	NA	intron (NM_001272732, intron 1 of 7)	intron (NM_001272732, intron 1 of 7)	461	NM_078664	32746	Dm.7022	NM_078664		beta-Spec	B-spec|CG5870|Dmel\CG5870|SPEC8|Spec|Spec-beta|Specbeta|anon-EST:fe1B3|b spectrin|b-Spec|beta|beta-spec|beta-spectrin|betaSpec|betaspec|i168|i6|kus|l(1)G0074|l(1)G0108|l(1)G0198	beta Spectrin	protein-coding
1.5-5	chr3R	16381564	16384253	+	.	NA	promoter-TSS (NM_142635)	promoter-TSS (NM_142635)	468	NM_001300501	42429	Dm.18589	NM_142634		DPCoAC	CG4241|Dmel\CG4241|att|att-ORFA|dPCoAC	Dephosphocoenzyme A carrier	protein-coding
1.35-11	chr3R	10913183	10916104	+	.	NA	intron (NM_001300404, intron 1 of 4)	intron (NM_001300404, intron 1 of 4)	6710	NM_001300404	41816	Dm.20506	NM_001104326		CG6966	BcDNA:AT05246|Dmel\CG6966|dFEM1A	uncharacterized protein	protein-coding
0.91-10	chr3R	4639507	4640938	+	.	NA	promoter-TSS (NM_001170086)	promoter-TSS (NM_001170086)	-921	NM_001170086	41057	Dm.6340	NM_141581		CG9837	Dmel\CG9837	uncharacterized protein	protein-coding
1.9	chr2L	18625706	18635212	+	.	NA	intron (NM_001273613, intron 1 of 2)	intron (NM_001273613, intron 1 of 2)	13203	NM_078873	35116	Dm.2155	NM_078873		MESR3	CG15162|Dmel\CG15162	Misexpression suppressor of ras 3	protein-coding
2.03-4	chrX	18590267	18593448	+	.	NA	Intergenic	Intergenic	-4782	NM_078679	32858		NM_078679		Cyp18a1	181H6T|18a1|26-hyd|CG6816|CT20826|CYP18|CYP18A1|CYP18A1-Dm|Cyp18|Cyp18A1|Cyt-P450-17C|CytP450|Dmel\CG6816|ESTS:181H6T|Eig17-1|P-450|P450|cyp18|cyp18a1	Cytochrome P450-18a1	protein-coding
1.05-11	chr3R	16588727	16593106	+	.	NA	intron (NM_001104379, intron 1 of 10)	intron (NM_001104379, intron 1 of 10)	-2825	NM_169923	46155	Dm.29838	NM_169923		CG31195	Dmel\CG31195|l(3)03806	uncharacterized protein	protein-coding
0.88-12	chr3R	130792	133605	+	.	NA	TTS (NM_001316528)	TTS (NM_001316528)	-1432	NM_001144530	40541	Dm.1053	NM_141193		MP1	BEST:GH02921|CG1102|Dmel\CG1102|SP25|proPO-AE	Melanization Protease 1	protein-coding
0.89-7	chr3L	11294896	11300698	+	.	NA	Intergenic	Intergenic	-7050	NM_168455	39272	Dm.11669	NM_168455		CG7573	Dmel\CG7573	uncharacterized protein	protein-coding
0.9	chr2L	2435764	2437607	+	.	NA	intron (NM_057963, intron 1 of 2)	intron (NM_057963, intron 1 of 2)	8313	NM_057963	33432	Dm.4767	NM_057963		dpp	BMP|CG9885|DPP|DPP-C|Dm-DPP|Dmel\CG9885|Dpp|Dpp/TGFbeta|Hin-d|M(2)23AB|M(2)LS1|TGF-b|TGF-beta|TGF-betagr;/SMAD|TGFbeta|Tg|blk|ho|l(2)10638|l(2)22Fa|l(2)k17036|shv	decapentaplegic	protein-coding
1.11	chr2L	697063	701371	+	.	NA	intron (NM_001298622, intron 2 of 11)	intron (NM_001298622, intron 2 of 11)	-11351	NR_124007	19836079		NR_124007		lncRNA:CR44988	CR44988|Dmel\CR44988	long non-coding RNA:CR44988	ncRNA
1.78-4	chr3L	9453513	9456596	+	.	NA	promoter-TSS (NM_001144455)	promoter-TSS (NM_001144455)	-653	NM_001300077	39099	Dm.6414	NM_140064		CG44838	CG14180|CG18632|CG32043|CG3628|Dmel\CG44838|Dmel_CG14180|Dmel_CG32043|anon-WO0118547.368|anon-WO0118547.427	uncharacterized protein	protein-coding
1.39	chr2L	617853	622831	+	.	NA	TTS (NM_134695)	TTS (NM_134695)	859	NM_134695	33242		NM_134695		lectin-21Cb	AC 004573B|AC004573b|CG13686|Dmel\CG13686	lectin-21Cb	protein-coding
1.19-16	chrX	21881232	21883814	+	.	NA	5' UTR (NM_134621, exon 2 of 4)	5' UTR (NM_134621, exon 2 of 4)	1340	NM_001272846	33135	Dm.6439	NM_134621		CG12576	Dmel\CG12576|anon-WO0140519.40	uncharacterized protein	protein-coding
0.93-7	chr2R	17786811	17791068	+	.	NA	intron (NM_137775, intron 2 of 6)	intron (NM_137775, intron 2 of 6)	18122	NM_137775	5740472	Dm.32432	NM_137775		Fili	CG13487|CG34368|CG4054|CT13464|CT32855|Dmel\CG34368|Dmel_CG13487|Dmel_CG4045|Dmel_CG4054	Fish-lips	protein-coding
0.9-20	chrX	13290301	13292578	+	.	NA	intron (NM_132656, intron 1 of 5)	intron (NM_132656, intron 1 of 5)	507	NM_132656	32297	Dm.10853	NM_132656		CG1673	Dmel\CG1673|cg1673	uncharacterized protein	protein-coding
1.53-14	chrX	17017996	17020050	+	.	NA	promoter-TSS (NM_001201726)	promoter-TSS (NM_001201726)	-473	NM_001201726	32698	Dm.190	NM_132967		CG5004	Dmel\CG5004|anon-15Db	uncharacterized protein	protein-coding
2.51	chr2L	4281055	4285723	+	.	NA	promoter-TSS (NM_001169398)	promoter-TSS (NM_001169398)	241	NM_001273091	46015	Dm.1777	NM_080127		tutl	CG15426|CG15427|CG15428|CT35489|CT35490|Dmel\CG15427|Tutl|jf4|l(2)01085|l(2)24Df|l(2)jf4|mdcds_7441	turtle	protein-coding
0.92	chr2L	3802177	3805800	+	.	NA	intron (NM_143795, intron 1 of 3)	intron (NM_143795, intron 1 of 3)	443	NM_143795	47399	Dm.10972	NM_143795		Reph	CG3920|Dmel\CG3920|l(2)k16918|reph	Regulator of eph expression	protein-coding
0.84-9	chr3L	22796068	22797225	+	.	NA	intron (NM_143699, intron 2 of 6)	intron (NM_143699, intron 2 of 6)	-1881	NM_001014601	43924	Dm.3055	NM_143699		jim	BcDNA:SD14927|CG11352|Dmel\CG11352|Jim|OVK|ovfc.K|ovk	jim	protein-coding
1.24-2	chr2L	11378238	11379881	+	.	NA	Intergenic	Intergenic	13239	NR_124198	19835611		NR_124197		lncRNA:CR43681	CG43681|CR43681|Dm_2L:52920|Dmel\CR43681|lincRNA.108	long non-coding RNA:CR43681	ncRNA
1.76-4	chr2R	2392472	2399524	+	.	NA	TTS (NR_124443)	TTS (NR_124443)	1802	NR_124443	19835862		NR_124443		lncRNA:CR45127	CR45127|Dmel\CR45127	long non-coding RNA:CR45127	ncRNA
1.06	chr2L	2167228	2168756	+	.	NA	intron (NM_001272981, intron 1 of 3)	intron (NM_001272981, intron 1 of 3)	-6465	NM_164457	33392	Dm.267	NM_078731		aop	AOP|Aop|Aop/Yan|CG3166|DROYANET|DROYANETSB|Dmel\CG3166|SK2-1|YAN|Yan|aop/yan|fus6|pok|yan|yan/pok	anterior open	protein-coding
1.73-5	chr3L	10925274	10932084	+	.	NA	Intergenic	Intergenic	-23652	NR_124864	19834970		NR_124864		lncRNA:CR45248	CR45248|Dmel\CR45248	long non-coding RNA:CR45248	ncRNA
1.9-4	chr3L	10758717	10762111	+	.	NA	Intergenic	Intergenic	-4611	NM_001274759	12798172	Dm.33178	NM_001259780		CG43245	Dmel\CG43245	uncharacterized protein	protein-coding
0.84-2	chr2L	11403617	11404950	+	.	NA	Intergenic	Intergenic	-11963	NR_124197	19835611		NR_124197		lncRNA:CR43681	CG43681|CR43681|Dm_2L:52920|Dmel\CR43681|lincRNA.108	long non-coding RNA:CR43681	ncRNA
1.59-16	chrX	4949224	4953904	+	.	NA	intron (NM_167026, intron 1 of 3)	intron (NM_167026, intron 1 of 3)	-6313	NM_167027	31429	Dm.1677	NM_080338		ovo	CG15467|CG6824|Dmel\CG6824|Fs(1)K1103|Fs(1)K1237|Fs(1)K155|OVO|Ovo|Ovo-D|Shv|Svb|Svb/Ovo|fs(1)K1237|fs(1)M1|fs(1)M38|ovo/shavenbaby|ovo/svb|ovoD|svb|svb/ovo	ovo	protein-coding
3.03	chr2R	3172062	3178387	+	.	NA	intron (NM_001273834, intron 3 of 10)	intron (NM_001273834, intron 3 of 10)	5147	NM_001273834	44011	Dm.24123	NM_136423		pwn	CG11101|CT31067|Dmel\CG11101|l(2)pwn	pawn	protein-coding
0.93-14	chr3R	12884167	12884761	+	.	NA	intron (NM_169740, intron 2 of 6)	intron (NM_169740, intron 2 of 6)	3845	NM_169740	42059	Dm.1598	NM_057912		Dad	1883|CG5201|DAD|Dmel\CG5201|EP(3)3196|EP3196|anon-EST:fe1F5|dad|l(3)j1E4	Daughters against dpp	protein-coding
1.31-10	chr3L	16327466	16332110	+	.	NA	Intergenic	Intergenic	-2315	NM_140621	39808	Dm.13277	NM_140621		CG4998	Dmel\CG4998|SPH66	uncharacterized protein	protein-coding
1.31-14	chr3R	27571548	27572502	+	.	NA	promoter-TSS (NM_057413)	promoter-TSS (NM_057413)	-226	NM_001300696	43739	Dm.6904	NM_057413		awd	1084/08|AWD|Awd|BcDNA:GM19775|BcDNA:RH27794|CG2210|Dmel\CG2210|K-pn|Kpn|NDKB|NDPK|Nm23|Nm23/awd|anon-EST:Liang-2.27|anon-EST:Liang-2.28|anon-WO0172774.80|anon-WO0172774.82|clone 2.27|clone 2.28|e(shi)A|eshiA|l(3)L8700|l(3)j2A4	abnormal wing discs	protein-coding
1.83-5	chr2R	14784230	14793031	+	.	NA	intron (NM_001144234, intron 2 of 6)	intron (NM_001144234, intron 2 of 6)	1696	NR_003808	5740253	Dm.34512	NR_003808		snoRNA:Me28S-U1130	CR34651|Dmel\CR34651|Me28S-Um1130	ncRNA	ncRNA
1.57-8	chr3L	12082600	12094869	+	.	NA	Intergenic	Intergenic	7008	NM_140287	39373	Dm.15362	NM_140287		CG17154	Dmel\CG17154	uncharacterized protein	protein-coding
1.46-9	chr3L	17584289	17586075	+	.	NA	intron (NM_168740, intron 5 of 7)	intron (NM_168740, intron 5 of 7)	-15456	NM_168741	39962	Dm.3983	NM_168739		Eip74EF	3.3|74EF|CG32180|CG6273|CG6285|Dmel\CG32180|E-74|E74|E74-B|E74A|E74A/B|E74B|ECIP|Eip74|Eip74 A|Eip74A|Eip74E|e74|e74B|eip74EF|eip74ef|l(3)24|l(3)neo24|mE74	Ecdysone-induced protein 74EF	protein-coding
0.88-18	chrX	650499	652655	+	.	NA	intron (NM_130500, intron 1 of 1)	intron (NM_130500, intron 1 of 1)	1358	NM_130500	31020	Dm.5418	NM_130500		CG5254	CT16777|Dmel\CG5254|EG:BACR19J1.2	uncharacterized protein	protein-coding
1.49-9	chrX	2914201	2918318	+	.	NA	intron (NM_001258578, intron 6 of 10)	intron (NM_001258578, intron 6 of 10)	33175	NM_001272267	31292	Dm.4017	NM_080320		kirre	CG3653|CT12279|DUF|DUF/KIRRE|Dmel\CG3653|Duf|Duf/Kirre|EG:163A10.1|Kirre|RH09239|duf|duf/kirre	kin of irre	protein-coding
0.94-2	chr2L	8548588	8556187	+	.	NA	intron (NM_164830, intron 2 of 21)	intron (NM_164830, intron 2 of 21)	9057	NM_164830	34192	Dm.13264	NM_135399		Sema1a	BcDNA:RE36155|CG18405|CT26404|D-Sema 1a|D-Sema I|D-Sema-I|D-SemaI|D-semaI|Dmel\CG18405|Dsema 1a|Dsema-I|Fas-IV|FasIV|SEMA-1A|Sema 1a|Sema-1a|Sema-I|Sema1A|SemaI|d-sema I|d-semaI|l(2)k13702|sema|sema 1a|sema-1a|sema-I|sema1a	Semaphorin 1a	protein-coding
2.55-4	chrX	11709803	11717385	+	.	NA	intron (NM_001272534, intron 1 of 7)	intron (NM_001272534, intron 1 of 7)	1224	NM_001272534	32136	Dm.4433	NM_132522		rudhira	CG1905|CG32662|CG32663|CG43154|DRudh|Dmel\CG43154|Dmel_CG32662|Dmel_CG32663|Drudh|Rudh|anon-EST:Liang-2.41|clone 2.41	rudhira	protein-coding
1.2-4	chr3L	483637	486008	+	.	NA	intron (NM_001274282, intron 4 of 18)	(GGATG)n|Simple_repeat|Simple_repeat	6001	NM_001274283	38067	Dm.2787	NM_079149		klar	CG17046|Dmel\CG17046|Klar|kls|marb	klarsicht	protein-coding
2.74	chr2L	8461340	8463240	+	.	NA	intron (NM_001169441, intron 1 of 3)	intron (NM_001169441, intron 1 of 3)	1704	NM_001169441	34176	Dm.356	NM_135387		Agpat2	AGPAT1|AGPAT2|CG17608|Dmel\CG17608|fu12	1-Acylglycerol-3-phosphate O-acyltransferase 2	protein-coding
1.55-6	chr3L	8695354	8697173	+	.	NA	Intergenic	AT_rich|Low_complexity|Low_complexity	10460	NR_124833	19834941		NR_124833		lncRNA:CR44526	CR44526|Dmel\CR44526|incRNA.476|lincRNA.476	long non-coding RNA:CR44526	ncRNA
0.92-16	chrX	8426332	8428192	+	.	NA	intron (NM_167160, intron 3 of 7)	intron (NM_167160, intron 3 of 7)	-3531	NM_132259	31791	Dm.2982	NM_132259		PIP82	CG11219|Dmel\CG11219	PIP82	protein-coding
3.71	chr3L	2577011	2581441	+	.	NA	intron (NM_206250, intron 3 of 17)	intron (NM_206250, intron 3 of 17)	7028	NM_001274402	44030	Dm.1870	NM_079940		msn	6286|CG16973|DMSN|Dmel\CG16973|HGK|JNKKKK|MESR5|MSN|Msn|NIK|Nik|l(3)03349|l(3)06946|l(3)6286|l(3)j1E2|msm	misshapen	protein-coding
2.14-4	chrX	13122911	13126428	+	.	NA	intron (NM_001272575, intron 1 of 8)	intron (NM_001272575, intron 1 of 8)	5930	NM_167355	318134	Dm.34102	NM_167355		CG32639	Dmel\CG32639	uncharacterized protein	protein-coding
1.07-15	chrX	10826383	10831661	+	.	NA	intron (NM_001298174, intron 1 of 6)	intron (NM_001298174, intron 1 of 6)	4052	NM_132441	32028	Dm.17524	NM_132441		Myo10A	10A|AAF47980|CG16922|CG2136|CG2174|CG43657|DmXV|Dmel\CG43657|Dmel_CG16922|Dmel_CG2174|Myo20|Syph|myo10A	Myosin 10A	protein-coding
1.37-7	chr2L	20972209	20976934	+	.	NA	intron (NM_001273724, intron 4 of 5)	intron (NM_001273724, intron 4 of 5)	-5604	NM_001144374	7354398	Dm.6495	NM_001144373		CG42238	CG9266|Dmel\CG42238	uncharacterized protein	protein-coding
0.8-8	chr3L	10918179	10920741	+	.	NA	Intergenic	Intergenic	-27237	NM_168425	39226	Dm.11641	NM_140164		Aps	CG6391|Dmel\CG6391|anon-WO0118547.266	Aps	protein-coding
1.64-4	chr3L	397577	400580	+	.	NA	Intergenic	Intergenic	5484	NR_073903	14462823		NR_073903		lncRNA:CR43969	CR43969|Dmel\CR43969	long non-coding RNA:CR43969	ncRNA
0.86-6	chr2R	17028429	17029124	+	.	NA	intron (NM_001299732, intron 1 of 5)	intron (NM_001299732, intron 1 of 5)	693	NM_001299732	37403	Dm.714	NM_137707		Magi	CG15656|CG30388|CG4117|D-MAGI|Dmel\CG30388|Ima|ima|magi	magi	protein-coding
0.97-10	chr3R	15107908	15108444	+	.	NA	Intergenic	Intergenic	-2726	NR_125208	19835013		NR_125208		lncRNA:CR44173	CG44173|CR44173|Dmel\CR44173|lincRNA.809	long non-coding RNA:CR44173	ncRNA
1.13-10	chr2R	15731184	15732754	+	.	NA	promoter-TSS (NM_001299692)	promoter-TSS (NM_001299692)	-796	NM_001299692	19836082		NM_001299692		CG44569	Dmel\CG44569	uncharacterized protein	protein-coding
0.88-14	chr3R	6290836	6291613	+	.	NA	promoter-TSS (NR_125130)	promoter-TSS (NR_125130)	-524	NR_125130	19835790		NR_125130		lncRNA:CR44955	CR44955|Dmel\CR44955|lincRNA.737	long non-coding RNA:CR44955	ncRNA
1.06-6	chr2R	14557414	14560455	+	.	NA	intron (NM_079062, intron 1 of 1)	intron (NM_079062, intron 1 of 1)	2107	NM_079062	37149	Dm.689	NM_079062		edl	CG15085|Dmel\CG15085|EDL|Edl|MAE|Mae|anon-WO02077276.2|anon-WO02077276.3|edl/mae|l(2)k06602|mae	ETS-domain lacking	protein-coding
1.32-9	chr2R	20767920	20769491	+	.	NA	promoter-TSS (NM_001169826)	promoter-TSS (NM_001169826)	-388	NM_001299931	37979	Dm.7939	NM_138131		NKAIN	CG32836|CG34413|CG9047|Dmel\CG34413|Dmel_CG32836|Dmel_CG9047|anon-WO0118547.94|dNKAIN	Na,K-ATPase Interacting	protein-coding
1.48-6	chr2R	18901395	18903205	+	.	NA	intron (NM_137903, intron 3 of 4)	intron (NM_137903, intron 3 of 4)	-15893	NM_137901	37652	Dm.13253	NM_137901		CG9896	Dmel\CG9896	uncharacterized protein	protein-coding
0.98-5	chr2R	18190409	18193646	+	.	NA	intron (NM_166526, intron 1 of 1)	intron (NM_166526, intron 1 of 1)	-3099	NM_001299783	37548	Dm.7396	NM_137817		wdp	CG30504|CG3413|CT11415|CT39092|Dmel\CG3413	windpipe	protein-coding
2.01-3	chr3L	2581866	2587644	+	.	NA	intron (NM_206250, intron 2 of 17)	intron (NM_206250, intron 2 of 17)	1499	NM_001274402	44030	Dm.1870	NM_079940		msn	6286|CG16973|DMSN|Dmel\CG16973|HGK|JNKKKK|MESR5|MSN|Msn|NIK|Nik|l(3)03349|l(3)06946|l(3)6286|l(3)j1E2|msm	misshapen	protein-coding
1.51-3	chr2L	11950835	11954330	+	.	NA	TTS (NR_047938)	TTS (NR_047938)	921	NR_047938	12798161		NR_047938		bft	263a|CR31863|CR33580|CR42938|Dmel\CR42938|Dmel_CR31863|Dmel_CR33580|dme-miR-263|dme-miR-263a|dme-mir-263a|miR-263|miR-263a|miR-263a-5p|miR263a|mir-263a	bereft	ncRNA
1.94-3	chrX	3581789	3587527	+	.	NA	intron (NM_166983, intron 1 of 7)	intron (NM_166983, intron 1 of 7)	1262	NM_001297913	31331	Dm.7389	NM_130715		Mnt	CG13316|CG2856|DmMnt|Dmel\CG13316|EG:114E2.2|MNT|Mad|Mad-3E|bHLHe43|dMad|dMnt|dmnt|mnt	Mnt	protein-coding
2.25	chr2L	14502401	14508725	+	.	NA	Intergenic	Intergenic	6520	NR_124259	19835142		NR_124259		lncRNA:CR45693	CR45693|Dmel\CR45693	long non-coding RNA:CR45693	ncRNA
1.48-12	chr3RHet	2470398	2473548	+	.	NA	intron (NM_001201440, intron 1 of 8)	intron (NM_001201440, intron 1 of 8)	1765	NM_001110995	3354921	Dm.27612	NM_001015157		Gfat1	CG12449|CG40197|Dmel/Gfat1|Dmel\CG12449|GFAT|Gfat|gfat|gfat1	Glutamine:fructose-6-phosphate aminotransferase 1	protein-coding
1.25-9	chr3R	21913861	21915370	+	.	NA	intron (NM_170258, intron 2 of 10)	intron (NM_170258, intron 2 of 10)	4829	NR_125266	19834794		NR_125266		lncRNA:CR44319	CG44319|CR44319|Dmel\CR44319	long non-coding RNA:CR44319	ncRNA
1.13-15	chr3L	10780608	10784383	+	.	NA	promoter-TSS (NR_124856)	promoter-TSS (NR_124856)	61	NR_124856	19835068		NR_124856		lncRNA:CR44545	CR44545|Dmel\CR44545|incRNA.496|lincRNA.496	long non-coding RNA:CR44545	ncRNA
1.92-3	chr2R	7830355	7834180	+	.	NA	intron (NM_165853, intron 1 of 9)	intron (NM_165853, intron 1 of 9)	5205	NM_136870	36276	Dm.30906	NM_136870		exp	CG13188|Dmel\CG13188|Exp	expansion	protein-coding
1.14-5	chr2L	11333685	11338881	+	.	NA	Intergenic	Intergenic	2637	NR_124195	19834933		NR_124195		lncRNA:CR44585	CR44585|Dmel\CR44585	long non-coding RNA:CR44585	ncRNA
1.12-5	chr2R	9447695	9448658	+	.	NA	TTS (NM_137044)	TTS (NM_137044)	2126	NM_137044	36510	Dm.7779	NM_137044		CG13334	Dmel\CG13334|NEST:bs27e02	uncharacterized protein	protein-coding
0.75-10	chr3R	14269937	14272624	+	.	NA	intron (NM_169816, intron 2 of 7)	intron (NM_169816, intron 2 of 7)	1771	NM_206513	42226	Dm.4626	NM_079673		fru	BTB-VI|BtbVI|CG14307|CG7688|CG7689|CG7690|CT22773|Dmel\CG14307|Dmfru|FRU|FRU-PI|Fru|cg7688|cg7689|fruC|fty|ms(3)06411|sat	fruitless	protein-coding
2.43-4	chr3R	6653256	6659101	+	.	NA	intron (NM_176458, intron 1 of 11)	intron (NM_176458, intron 1 of 11)	3377	NM_001260105	41302	Dm.1141	NM_176458		Cad86C	BcDNA:LP07955|CG31393|CG31425|CG33112|CG42601|CG4509|CG4655|CT14654|CT15041|DCad86C|Dmel\CG42601|Dmel_CG4509|Dmel_CG4655	Cadherin 86C	protein-coding
1.92	chr2L	86076	87956	+	.	NA	intron (NM_001272860, intron 1 of 1)	intron (NM_001272860, intron 1 of 1)	371	NM_001272860	45339	Dm.1799	NM_080081		net	CG11450|Dmel\CG11450|Group IId|Shout|bHLHc42|shout	net	protein-coding
1.14-4	chr2L	11311313	11312888	+	.	NA	Intergenic	Intergenic	4347	NR_073759	14462743		NR_073759		lncRNA:CR43721	CG43268|CR43721|Dmel\CR43721	long non-coding RNA:CR43721	ncRNA
1.38-2	chr2L	11208448	11214787	+	.	NA	promoter-TSS (NM_001273449)	promoter-TSS (NM_001273449)	-180	NM_001273449	34560	Dm.1729	NM_057214		ab	Ab|B2149|CG32830|CG43860|CG4807|Dmel\CG43860|Dmel_CG32830|Dmel_CG4807|clu|l(2)k02807|ptd	abrupt	protein-coding
1.4-10	chrX	5919245	5921669	+	.	NA	Intergenic	Intergenic	10838	NM_078498	31535	Dm.2950	NM_078498		rux	CG4336|Dmel\CG4336|Rux	roughex	protein-coding
1.57-5	chr2R	6426995	6431168	+	.	NA	promoter-TSS (NM_080027)	promoter-TSS (NM_080027)	-19	NR_124504	19834827		NR_124504		asRNA:CR45135	CR45135|Dmel\CR45135	antisense RNA:CR45135	ncRNA
1.59-8	chr2R	14573786	14578680	+	.	NA	TTS (NM_001202039)	TTS (NM_001202039)	106	NM_137515	37152	Dm.690	NM_137515		Sik3	CG15072|CG18604|CG42856|Dmel\CG42856|Dmel_CG15072|Dmel_CG18604|EMK/KIAA0999|SIK|SIK3	Salt-inducible kinase 3	protein-coding
1.46-7	chr3L	13911562	13914296	+	.	NA	5' UTR (NM_079958, exon 1 of 7)	5' UTR (NM_079958, exon 1 of 7)	136	NM_079958	44115	Dm.6516	NM_079958		Rgl	CG8865|DRgl|Dmel\CG8865|RalGDS|RasGDS|dRGL|rgl	Ral guanine nucleotide dissociation stimulator-like	protein-coding
1.13-13	chr3L	801752	803902	+	.	NA	TTS (NM_138214)	TTS (NM_138214)	1224	NM_138214	38092	Dm.15935	NM_138214		CG13898	CBP7|Dmel\CG13898	uncharacterized protein	protein-coding
1.05-3	chr2R	12045424	12049060	+	.	NA	promoter-TSS (NM_137246)	promoter-TSS (NM_137246)	-943	NM_137246	36787	Dm.11766	NM_137246		CG10734	Dmel\CG10734	uncharacterized protein	protein-coding
1.13-14	chr3L	3257102	3260559	+	.	NA	intron (NM_206264, intron 1 of 4)	intron (NM_206264, intron 1 of 4)	675	NM_206264	38402	Dm.12875	NM_139539		ckd	BcDNA:RH52423|CG14959|CKD|Dmel\CG14959|EP(2)3139|EP(3)0714|EP3139|EP714	cracked	protein-coding
2.52-2	chr3R	8836663	8845676	+	.	NA	intron (NM_169491, intron 1 of 5)	intron (NM_169491, intron 1 of 5)	-1714	NM_169490	41602	Dm.2246	NM_079612		CtBP	0256/16|256/16|BcDNA:GH07572|CG7583|CTBP|Dm-CtBP|Dmel\CG7583|EP(3)3528|G9|RE01030|RE61183|ctbp|dCtBP|l(3)03463|l(3)03464|l(3)87DE|l(3)87De|l(3)G9	C-terminal Binding Protein	protein-coding
1.91-4	chr3L	20389142	20390501	+	.	NA	promoter-TSS (NR_125016)	promoter-TSS (NR_125016)	-870	NR_125016	19835906		NR_125016		lncRNA:CR45677	CR45677|Dmel\CR45677	long non-coding RNA:CR45677	ncRNA
2.46-3	chrX	11346112	11348030	+	.	NA	intron (NM_167285, intron 1 of 8)	intron (NM_167285, intron 1 of 8)	1300	NM_001169250	32088	Dm.3712	NM_132488		Evi5	BcDNA:GH08923|BcDNA:LD11130|CG11727|Dmel\CG11727|MRE21	Ecotropic viral integration site 5	protein-coding
2.44-2	chr3L	8498761	8501765	+	.	NA	promoter-TSS (NM_139971)	promoter-TSS (NM_139971)	-17	NM_001259744	38966	Dm.15478	NM_139971		CG43163	CG6902|CG6915|Dmel\CG43163|Dmel_CG6902|Dmel_CG6915	uncharacterized protein	protein-coding
0.77-9	chrX	265564	266458	+	.	NA	intron (NM_001144667, intron 2 of 2)	intron (NM_001144667, intron 2 of 2)	1947	NM_057476	30981	Dm.25370	NM_057476		ac	990 E5 F1|AC|AS-C|AS-C T5|AS-C T5ac|ASC|Ac|CG3796|Dmel\CG3796|EG:125H10.3|Hw|T5|ascT5|sc/T5	achaete	protein-coding
0.94-18	chr3R	25089522	25090489	+	.	NA	Intergenic	Intergenic	7798	NM_001300652	19834823		NM_001300652		CG45544	Dmel\CG45544|lincRNA.886	uncharacterized protein	protein-coding
2.19-5	chrX	9996583	10005658	+	.	NA	intron (NM_001042801, intron 3 of 8)	intron (NM_001042801, intron 3 of 8)	-17260	NR_003733	5740428		NR_003733		snoRNA:Me18S-A627	CR34674|Dmel\CR34674|Me18S-Am627	ncRNA	ncRNA
1.07-10	chr3LHet	2396736	2398769	+	.	NA	promoter-TSS (NM_001110960)	promoter-TSS (NM_001110960)	-39	NM_001258467	3354918	Dm.6828	NM_001015155		RpL15	80Fi|CG17420|CG40199|DmRpL15|Dmel\CG17420|L15|RPL15|l(3)80Fi|l(3)Lh2|l2|lethal 2	Ribosomal protein L15	protein-coding
1.24-17	chr3R	21369280	21374438	+	.	NA	intron (NM_001260375, intron 2 of 4)	intron (NM_001260375, intron 2 of 4)	8198	NR_133450	26067417		NR_133450		lncRNA:CR46100	CR46100|Dmel\CR46100	long non-coding RNA:CR46100	ncRNA
1.19-3	chr2R	11679255	11683142	+	.	NA	promoter-TSS (NM_001299539)	promoter-TSS (NM_001299539)	-307	NM_001299539	36743	Dm.3987	NM_137217		tun	BcDNA:LD38553|CG8253|Dmel\CG8253|Ntaq1	tungus	protein-coding
1.28-15	chrX	11811495	11813029	+	.	NA	promoter-TSS (NM_132540)	promoter-TSS (NM_132540)	449	NR_002106	3772605		NR_002106		lncRNA:CR32661	CG18184|CR32661|Dmel\CR32661|bs05a04.y1|bs07b04.y1|bs26d09.y1	long non-coding RNA:CR32661	ncRNA
1.63-8	chr3L	14448393	14450626	+	.	NA	intron (NM_001259826, intron 4 of 8)	intron (NM_001259826, intron 4 of 8)	-7836	NM_140447	39583	Dm.13627	NM_140447		bbg	BBG|C96|CG42230|CG9587|CG9598|Dmel\CG42230|Dmel_CG9587|Dmel_CG9598	big bang	protein-coding
1.54	chr2L	1405400	1408422	+	.	NA	intron (NM_001272939, intron 1 of 13)	intron (NM_001272939, intron 1 of 13)	13542	NM_001272939	44522		NM_080531		robo2	CG14347|CG14348|CG5481|CG5574|CT17326|D-Robo2|D-robo2|Dmel\CG5481|ROBO2|Robo 2|Robo-2|Robo2|Robo2 (Lea)|anon-EST:Liang-1.75|clone 1.75|dRobo-2|fus4|lea|robo|robo-2	roundabout 2	protein-coding
1.37-4	chr2L	12646757	12651857	+	.	NA	Intergenic	Intergenic	-2951	NM_001259079	34667	Dm.14720	NM_135730		Ref2	CG17031|Dmel\CG17031|REF2|cg17031|ref2	RNA and export factor binding protein 2	protein-coding
1.51-8	chr2R	7085790	7088046	+	.	NA	intron (NM_134279, intron 1 of 6)	intron (NM_134279, intron 1 of 6)	1137	NM_134279	36171	Dm.4730	NM_057375		shn	BEST:SD06302|CG7734|Dmel\CG7734|EP(2)2359|EP2359|SD06302|SHN|Schnurri|Shn|l(2)04738|quo	schnurri	protein-coding
2.4-2	chr3R	2947905	2950439	+	.	NA	intron (NM_001275403, intron 1 of 9)	intron (NM_001275403, intron 1 of 9)	288	NM_001275400	40850	Dm.33420	NM_079526		Alh	AF10|CG1070|Dalf|Dmel\CG1070|anon-WO0118547.226|dAF10|l(3)84Be|l(3)g2|l(3)g5|l(3)j13A6|l(3)j8C8|l(3)j8c8|l(3)r13|l(3j8C8|stk	Alhambra	protein-coding
2.36	chr2R	17988745	17990203	+	.	NA	Intergenic	Intergenic	-1208	NM_137795	37520		NM_137795		Plekhm1	CG6613|Dmel\CG6613	Pleckstrin homology and RUN domain containing M1	protein-coding
1.65-7	chr3R	17011671	17014093	+	.	NA	intron (NM_169946, intron 7 of 12)	intron (NM_169946, intron 7 of 12)	-1706	NM_001170198	42515	Dm.16656	NM_080509		SNF4Agamma	0050/42|0127/19|AMPK|AMPK&ggr|AMPK-&ggr|AMPKgamma|AMPgamma|CG17299|CG5806|Dmel\CG17299|EP3015b|FBgn0025803|SNF4|SNF4A|SNF4A-gamma|SNF4Ag|SNF4a|SNF4gamma|Snfg|Snfgamma|anon-WO0118547.338|anon-WO0118547.575|anon-WO0257455.21|l(3)S005042|l(3)S012719|loe|loeI|snf4	SNF4/AMP-activated protein kinase gamma subunit	protein-coding
2.04-6	chrX	8467739	8469009	+	.	NA	promoter-TSS (NM_001169238)	promoter-TSS (NM_001169238)	35	NM_206661	31798	Dm.19450	NM_132265		CG12065	Dmel\CG12065	uncharacterized protein	protein-coding
1.61-3	chr3R	12072620	12074911	+	.	NA	intron (NM_169709, intron 1 of 1)	intron (NM_169709, intron 1 of 1)	5227	NM_169709	53562	Dm.1728	NM_080255		tara	5472|CG6889|Dmel\CG6889|EP(3)3463|Tara|anon-WO0257455.25|l(3)03881|l(3)j1C5|l(3)jlC5	taranis	protein-coding
1.94-4	chrX	8087031	8092400	+	.	NA	intron (NM_001272398, intron 1 of 11)	intron (NM_001272398, intron 1 of 11)	2482	NM_132235	44861	Dm.17605	NM_132235		sdt	BP1063|CG12657|CG12658|CG15339|CG15340|CG15341|CG15342|CG1617|CG32717|Dmel\CG32717|PALS1|Pals1|SDT|Sdt|Std|anon-EST:fe2E6|cGUK1|cMAGUK1|l(1)7Ef|pal1|std	stardust	protein-coding
1.25	chr2L	12633568	12635036	+	.	NA	intron (NM_001259078, intron 2 of 2)	intron (NM_001259078, intron 2 of 2)	12054	NM_001259078	34667	Dm.14720	NM_135730		Ref2	CG17031|Dmel\CG17031|REF2|cg17031|ref2	RNA and export factor binding protein 2	protein-coding
1.02-9	chr3L	601500	604305	+	.	NA	intron (NM_138198, intron 1 of 5)	intron (NM_138198, intron 1 of 5)	1106	NM_138198	38074	Dm.6772	NM_138198		CG13893	Dmel\CG13893	uncharacterized protein	protein-coding
1.1	chr2L	1646820	1657474	+	.	NA	intron (NM_001258910, intron 1 of 6)	(TG)n|Simple_repeat|Simple_repeat	889	NM_001258910	33343	Dm.3973	NM_134766		chinmo	CG10871|CG17156|CG17649|CG31666|Chinmo|Dmel\CG31666|F|l(2)04111	Chronologically inappropriate morphogenesis	protein-coding
2.3-4	chrX	3630239	3643495	+	.	NA	intron (NM_001272291, intron 1 of 7)	intron (NM_001272291, intron 1 of 7)	2937	NM_001272291	318206	Dm.7071	NM_130717		Tlk	BEST:GH17330|BcDNA:GH07910|CG12462|CG2829|CG32781|CG32782|CG33219|CG34412|Dmel\CG34412|Dmel_CG32781|Dmel_CG32782|EP(X)1408|EP(X)1413|EP1408|EP1413|GH17330|TLK|anon-WO03040301.114|anon-WO03040301.116|dtlk|l(1)G0054|tlk	Tousled-like kinase	protein-coding
2.09-5	chrX	12467816	12475290	+	.	NA	intron (NM_001144720, intron 1 of 3)	intron (NM_001144720, intron 1 of 3)	5673	NM_001272557	32205	Dm.21409	NM_132581		Pits	BEST:RE18684|BcDNA:RE48052|CG11138|CG1855|Dmel\CG11138|EP(X)1313|RE18684|pits	Protein interacting with Ttk69 and Sin3A	protein-coding
0.89	chr2L	79737	81948	+	.	NA	Intergenic	Intergenic	4494	NM_134644	33163	Dm.26691	NM_134644		CG11374	Dmel\CG11374	uncharacterized protein	protein-coding
1.14-12	chr3L	395193	396722	+	.	NA	Intergenic	Intergenic	2363	NR_073903	14462823		NR_073903		lncRNA:CR43969	CR43969|Dmel\CR43969	long non-coding RNA:CR43969	ncRNA
1.62-3	chr2R	6692976	6697796	+	.	NA	intron (NM_136764, intron 1 of 4)	intron (NM_136764, intron 1 of 4)	1057	NM_136764	36133	Dm.3126	NM_136764		wde	BcDNA:LD26050|CG12340|Dmel\CG12340|LD26050|Wde|i10|i119	windei	protein-coding
1.98-5	chr2R	13397563	13399089	+	.	NA	promoter-TSS (NM_137377)	promoter-TSS (NM_137377)	-692	NM_137377	36973	Dm.4677	NM_137377		CG4847	BEST:GH19547|Dmel\CG4847	uncharacterized protein	protein-coding
2.36-2	chr3L	4116172	4117671	+	.	NA	intron (NM_139603, intron 1 of 2)	intron (NM_139603, intron 1 of 2)	-1169	NM_001274469	38490	Dm.3312	NM_139603		Chd64	CG-14996|CG14996|CT34849|Dmel\CG14996|anon-EST:Liang-1.80|clone 1.80	Chd64	protein-coding
1.74-2	chr2R	2898747	2903914	+	.	NA	intron (NM_001273824, intron 2 of 4)	(TA)n|Simple_repeat|Simple_repeat	1340	NM_001273824	35614	Dm.500	NM_078907		Tsp42Ee	BcDNA:LD16071|CG10106|Dm.Tsp42Ee|Dmel\CG10106|anon-WO0118547.151	Tetraspanin 42Ee	protein-coding
1.74-4	chr3R	3160443	3164310	+	.	NA	Intergenic	Intergenic	5154	NR_125098	19835954		NR_125098		lncRNA:CR44337	CR44337|Dmel\CR44337	long non-coding RNA:CR44337	ncRNA
2.49-6	chr4	523288	534223	+	.	NA	intron (NM_001258496, intron 2 of 13)	intron (NM_001258496, intron 2 of 13)	6319	NM_001272130	43795	Dm.3906	NM_079884		zfh2	CG1449|Dmel\CG1449|ZFH-2|ZFH2|Zfh-2|Zfh2|zfh-2	Zn finger homeodomain 2	protein-coding
[truncated: 232 more rows]

## Sheet: Genes by percentiles
1st 20%	2nd 20%	3rd 20%	4th 20%	5th 20%
NR_073918	NM_079853	NM_169997	NM_078804	NM_131936
[truncated: 363 more rows]

## Sheet: GO 1st Percentiles
1st percentile. Biological process	Term	Count	%	PValue	Genes	List Total	Pop Hits	Pop Total	Fold Enrichment	Bonferroni	Benjamini	FDR
[truncated: 171 more rows]

[truncated: 9 more sheets: GO 2nd Percentiles, GO 3rd perncentiles, GO 4th percentile, GO 5th percentile, Hoja7, Biological Process, Molecular Function, Cell Component, KEEG Complete]
